# Supplementary material for: Effect of high-fat feeding on expression of genes controlling availability of dopamine in mouse hypothalamus
Source: Nutrition. 2010 Apr;26(4):411–22. doi: 10.1016/j.nut.2009.05.007 (PMC2839073; doi:10.1016/j.nut.2009.05.007)
Supplement: Supplementary file 1 [file mmc1.xls]

## Sheet: high fat vs normal changed gene
Online Table 1: Affymetrix mouse 4.0 array .CEL level data for 1511 probesets showing altered expression in response to high-fat diet
	SoD High fat vs normal_Signal	SoD High fat vs normal_Detection	SoD High fat vs normal_Detection p-value	SoD High fat vs normal_Signal Log Ratio	SoD High fat vs normal_Change	SoD High fat vs normal_Change p-value	SoD Normal tgt100_Signal	SoD Normal tgt100_Detection	SoD Normal tgt100_Detection p-value	Descriptions
1438974_x_at	40.8	P	0.037598	-0.2	D	0.999135	59.4	P	0.01416	gb:BB207105 /DB_XREF=gi:8872058 /DB_XREF=BB207105 /CLONE=A430080A06 /FEA=EST /CNT=9 /TID=Mm.1860.5 /TIER=Stack /STK=9 /UG=Mm.1860 /LL=18739 /UG_GENE=Pitpnm /UG_TITLE=phosphatidylinositol membrane-associated
1452922_at	47.6	P	0.001221	-0.2	D	0.999611	59.4	P	0.000244	gb:AK011539.1 /DB_XREF=gi:12847726 /FEA=mRNA /CNT=31 /TID=Mm.40719.1 /TIER=Stack /STK=20 /UG=Mm.40719 /LL=70414 /UG_GENE=2610024M03Rik /UG_TITLE=RIKEN cDNA 2610024M03 gene /DEF=Mus musculus 10 days embryo whole body cDNA, RIKEN full-length enriched library, clone:2610024M03:unclassifiable transcript, full insert sequence.
1427917_s_at	337.7	P	0.000244	-0.2	D	0.998923	406.6	P	0.000244	gb:AV295012 /DB_XREF=gi:16392647 /DB_XREF=AV295012 /CLONE=5730427I04 /FEA=mRNA /CNT=66 /TID=Mm.195635.3 /TIER=Stack /STK=23 /UG=Mm.195635 /LL=72475 /UG_GENE=2610200M23Rik /UG_TITLE=RIKEN cDNA 2610200M23 gene
1420817_at	682	P	0.000244	-0.2	D	0.999448	808.9	P	0.000244	gb:BM949577 /DB_XREF=gi:19433167 /DB_XREF=UI-M-EG0p-buw-e-19-0-UI.r1 /CLONE=IMAGE:5687802 /FEA=FLmRNA /CNT=359 /TID=Mm.29717.1 /TIER=Stack /STK=17 /UG=Mm.29717 /LL=22628 /UG_GENE=Ywhag /UG_TITLE=3-monooxgenasetryptophan 5-monooxgenase activation protein, gamma polypeptide /FL=gb:BC008129.1 gb:NM_018871.1 gb:AF058799.1
1415897_a_at	934.5	P	0.000244	-0.2	D	0.999786	1084.4	P	0.000244	gb:BC009155.1 /DB_XREF=gi:14318724 /FEA=FLmRNA /CNT=448 /TID=Mm.14796.1 /TIER=FL+Stack /STK=177 /UG=Mm.14796 /LL=56615 /UG_GENE=Mgst1 /DEF=Mus musculus, RIKEN cDNA 1500002K10 gene, clone MGC:6549 IMAGE:2655738, mRNA, complete cds. /PROD=RIKEN cDNA 1500002K10 gene /FL=gb:NM_019946.1 gb:BC009155.1 gb:AF159050.1
1448479_at	186.6	P	0.005859	-0.2	D	0.999034	211.5	P	0.005859	gb:NM_009439.1 /DB_XREF=gi:19705423 /GEN=Psmd3 /FEA=FLmRNA /CNT=195 /TID=Mm.12194.1 /TIER=FL+Stack /STK=67 /UG=Mm.12194 /LL=22123 /DEF=Mus musculus proteasome (prosome, macropain) 26S subunit, non-ATPase, 3 (Psmd3), mRNA. /PROD=proteasome (prosome, macropain) 26S subunit,non-ATPase, 3 /FL=gb:NM_009439.1 gb:BC003197.1
1420834_at	378.3	P	0.000244	-0.2	D	0.998514	478.5	P	0.000244	gb:BG871810 /DB_XREF=gi:14222350 /DB_XREF=602792568F1 /CLONE=IMAGE:4923713 /FEA=FLmRNA /CNT=215 /TID=Mm.28643.1 /TIER=Stack /STK=127 /UG=Mm.28643 /LL=22318 /UG_GENE=Vamp2 /UG_TITLE=vesicle-associated membrane protein 2 /FL=gb:U60150.1 gb:AF007168.1 gb:NM_009497.1
1433520_at	206.4	P	0.001221	-0.2	D	0.999654	239.6	P	0.000732	gb:BI412871 /DB_XREF=gi:15173794 /DB_XREF=602988220F1 /CLONE=IMAGE:5144116 /FEA=EST /CNT=203 /TID=Mm.29174.2 /TIER=Stack /STK=110 /UG=Mm.29174 /LL=11538 /UG_GENE=Adnp /UG_TITLE=activity-dependent neuroprotective protein
1429556_at	148.6	P	0.001953	-0.2	D	0.998923	180	P	0.001221	gb:BM214769 /DB_XREF=gi:17773041 /DB_XREF=C0855F03-3 /CLONE=C0855F03 /FEA=mRNA /CNT=92 /TID=Mm.24685.1 /TIER=Stack /STK=14 /UG=Mm.24685 /LL=70301 /UG_GENE=2610024B07Rik /UG_TITLE=RIKEN cDNA 2610024B07 gene
1424746_at	141.3	P	0.000244	-0.2	D	0.999448	164.2	P	0.000244	gb:BC016221.1 /DB_XREF=gi:18921434 /FEA=FLmRNA /CNT=44 /TID=Mm.2204.1 /TIER=FL+Stack /STK=17 /UG=Mm.2204 /DEF=Mus musculus, clone MGC:28766 IMAGE:4485843, mRNA, complete cds. /PROD=Unknown (protein for MGC:28766) /FL=gb:BC016221.1
1456615_a_at	417.2	P	0.000732	-0.2	D	0.999853	514.9	P	0.000732	gb:AA867746 /DB_XREF=gi:2963191 /DB_XREF=vx16a10.r1 /CLONE=IMAGE:1264602 /FEA=EST /CNT=36 /TID=Mm.218530.2 /TIER=Stack /STK=8 /UG=Mm.218530 /UG_TITLE=Mus musculus, clone IMAGE:5345342, mRNA, partial cds
1435068_at	122.1	P	0.000732	-0.2	D	0.998514	155.4	P	0.000244	gb:BQ174042 /DB_XREF=gi:20349533 /DB_XREF=UI-M-DJ2-bvv-n-13-0-UI.s1 /CLONE=UI-M-DJ2-bvv-n-13-0-UI /FEA=EST /CNT=38 /TID=Mm.39700.1 /TIER=Stack /STK=20 /UG=Mm.39700 /LL=103853 /UG_GENE=AI848124 /UG_TITLE=expressed sequence AI848124
1451274_at	190.1	P	0.000244	-0.2	D	0.999034	215.2	P	0.000244	gb:BC013670.1 /DB_XREF=gi:15489119 /FEA=FLmRNA /CNT=368 /TID=Mm.30074.1 /TIER=FL+Stack /STK=43 /UG=Mm.30074 /DEF=Mus musculus, clone MGC:19042 IMAGE:4188988, mRNA, complete cds. /PROD=Unknown (protein for MGC:19042) /FL=gb:BC013670.1
1447936_at	470.3	P	0.000244	-0.2	D	0.998349	582.1	P	0.000244	gb:AA939619 /DB_XREF=gi:3100396 /DB_XREF=vz93g05.r1 /CLONE=IMAGE:1344824 /FEA=EST /CNT=16 /TID=Mm.45149.1 /TIER=ConsEnd /STK=1 /UG=Mm.45149 /UG_TITLE=ESTs
1459765_s_at	1960.3	P	0.000244	-0.2	D	0.999786	2287.7	P	0.000244	gb:BB055869 /DB_XREF=gi:8463017 /DB_XREF=BB055869 /CLONE=6720484M18 /FEA=EST /CNT=2 /TID=Mm.125450.1 /TIER=ConsEnd /STK=2 /UG=Mm.125450 /UG_TITLE=ESTs
1424719_a_at	310.9	P	0.000244	-0.2	D	0.998923	345.1	P	0.000244	gb:M18775.1 /DB_XREF=gi:201114 /FEA=FLmRNA /CNT=63 /TID=Mm.1287.2 /TIER=FL+Stack /STK=12 /UG=Mm.1287 /LL=17762 /UG_GENE=Mapt /UG_TITLE=microtubule-associated protein tau /DEF=Mouse tau microtubule binding protein mRNA, complete cds. /FL=gb:M18776.1 gb:M18775.1
1416863_at	265.2	P	0.000244	-0.2	D	0.999654	351.7	P	0.000244	gb:NM_022419.1 /DB_XREF=gi:11967946 /GEN=0910001L24Rik /FEA=FLmRNA /CNT=109 /TID=Mm.22637.1 /TIER=FL+Stack /STK=66 /UG=Mm.22637 /LL=64296 /DEF=Mus musculus RIKEN cDNA 0910001L24 gene (0910001L24Rik), mRNA. /PROD=hypothetical protein, clone 2-25 /FL=gb:BC026540.1 gb:AB030191.1 gb:NM_022419.1
1424494_s_at	134.6	P	0.023926	-0.2	D	0.999226	142.2	P	0.018555	gb:BC024947.1 /DB_XREF=gi:19354195 /FEA=FLmRNA /CNT=39 /TID=Mm.41764.1 /TIER=FL+Stack /STK=29 /UG=Mm.41764 /LL=76917 /UG_GENE=2810417J12Rik /DEF=Mus musculus, RIKEN cDNA 2810417J12 gene, clone MGC:19377 IMAGE:2648415, mRNA, complete cds. /PROD=RIKEN cDNA 2810417J12 gene /FL=gb:BC024947.1
1435105_at	136	P	0.000732	-0.2	D	0.999954	168.3	P	0.000244	gb:BG066986 /DB_XREF=gi:12549555 /DB_XREF=H3049C08-3 /CLONE=H3049C08 /FEA=EST /CNT=29 /TID=Mm.24777.1 /TIER=Stack /STK=20 /UG=Mm.24777 /UG_TITLE=ESTs, Moderately similar to hypothetical protein DKFZp761H1710 (Homo sapiens) (H.sapiens)
1428782_a_at	919.5	P	0.000244	-0.2	D	0.999977	1124.1	P	0.000244	gb:AK004031.1 /DB_XREF=gi:12835046 /FEA=mRNA /CNT=70 /TID=Mm.972.3 /TIER=Stack /STK=21 /UG=Mm.972 /LL=22273 /UG_GENE=Uqcrc1 /UG_TITLE=ubiquinol-cytochrome c reductase core protein 1 /DEF=Mus musculus 18 days embryo whole body cDNA, RIKEN full-length enriched library, clone:1110032G10:homolog to UBIQUINOL-CYTOCHROME C REDUCTASE COMPLEX CORE PROTEIN I, MITOCHONDRIAL PRECURSOR (EC 1.10.2.2), full in…
1435465_at	725.2	P	0.000244	-0.2	D	0.999135	815.8	P	0.000244	gb:AW049906 /DB_XREF=gi:5910435 /DB_XREF=UI-M-BH1-ami-b-10-0-UI.s1 /CLONE=UI-M-BH1-ami-b-10-0-UI /FEA=EST /CNT=29 /TID=Mm.46675.1 /TIER=Stack /STK=16 /UG=Mm.46675 /UG_TITLE=ESTs
1425484_at	34.7	P	0.001953	-0.2	D	0.998923	40.2	P	0.001953	gb:BB547854 /DB_XREF=gi:9619282 /DB_XREF=BB547854 /CLONE=E130320N07 /FEA=FLmRNA /CNT=88 /TID=Mm.87051.1 /TIER=Stack /STK=40 /UG=Mm.87051 /UG_TITLE=Mus musculus thymus high mobility group box protein TOX (Tox) mRNA, complete cds /FL=gb:AF472514.1
1416473_a_at	289.2	P	0.000244	-0.2	D	0.998514	334.9	P	0.000244	gb:NM_020043.1 /DB_XREF=gi:9910463 /GEN=Nope /FEA=FLmRNA /CNT=107 /TID=Mm.143741.1 /TIER=FL+Stack /STK=87 /UG=Mm.143741 /LL=56741 /DEF=Mus musculus neighbor of Punc E11 (Nope), mRNA. /PROD=neighbor of Punc e11 protein /FL=gb:AF176694.1 gb:AB052621.1 gb:AB052620.1 gb:NM_020043.1
1423396_at	812.8	P	0.000244	-0.2	D	0.998923	917.3	P	0.000244	gb:AK018763.1 /DB_XREF=gi:12858643 /GEN=Agt /FEA=FLmRNA /CNT=135 /TID=Mm.8854.1 /TIER=Stack /STK=8 /UG=Mm.8854 /LL=11606 /UG_TITLE=angiotensinogen /DEF=Mus musculus adult male cerebellum cDNA, RIKEN full-length enriched library, clone:1500005L23:angiotensinogen, full insert sequence. /FL=gb:NM_007428.2 gb:BC019496.1
1455713_x_at	238.1	P	0.001953	-0.2	D	0.999308	308	P	0.000732	gb:BB791424 /DB_XREF=gi:16959920 /DB_XREF=BB791424 /CLONE=G430136F17 /FEA=EST /CNT=10 /TID=Mm.36241.2 /TIER=Stack /STK=9 /UG=Mm.36241 /LL=12034 /UG_GENE=Bcap37 /UG_TITLE=B-cell receptor-associated protein 37
1456022_at	342.9	P	0.000244	-0.2	D	0.999562	399.2	P	0.000244	gb:BB554636 /DB_XREF=gi:16448454 /DB_XREF=BB554636 /CLONE=E330014L20 /FEA=EST /CNT=35 /TID=Mm.45554.1 /TIER=Stack /STK=19 /UG=Mm.45554 /UG_TITLE=ESTs
1448005_at	471.7	P	0.000732	-0.2	D	0.99987	551.5	P	0.000732	gb:BI658899 /DB_XREF=gi:15573148 /DB_XREF=603301471F1 /CLONE=IMAGE:5342033 /FEA=EST /CNT=24 /TID=Mm.24385.1 /TIER=ConsEnd /STK=0 /UG=Mm.24385 /UG_TITLE=ESTs
1438363_at	225.8	P	0.000244	-0.2	D	0.998923	265.9	P	0.000244	gb:BB332375 /DB_XREF=gi:9041138 /DB_XREF=BB332375 /CLONE=B730047G02 /FEA=EST /CNT=11 /TID=Mm.131907.1 /TIER=Stack /STK=11 /UG=Mm.131907 /UG_TITLE=ESTs, Weakly similar to KIAA1183 protein (H.sapiens)
1452327_at	183.6	P	0.001221	-0.2	D	0.998514	218.3	P	0.001221	gb:BF164393 /DB_XREF=gi:11044705 /DB_XREF=601772722F1 /CLONE=IMAGE:3991828 /FEA=mRNA /CNT=45 /TID=Mm.40574.1 /TIER=Stack /STK=13 /UG=Mm.40574 /UG_TITLE=Mus musculus, Similar to KIAA0763 gene product, clone IMAGE:4503056, mRNA, partial cds
1437690_x_at	593.6	P	0.000732	-0.2	D	0.999693	701.9	P	0.000244	gb:BB529152 /DB_XREF=gi:9580610 /DB_XREF=BB529152 /CLONE=D930050D14 /FEA=EST /CNT=16 /TID=Mm.221174.3 /TIER=Stack /STK=15 /UG=Mm.221174 /LL=72055 /UG_GENE=1810073N04Rik /UG_TITLE=RIKEN cDNA 1810073N04 gene
1452921_at	106.9	P	0.000244	-0.2	D	0.999786	132.4	P	0.000244	gb:AK006992.1 /DB_XREF=gi:12840328 /FEA=mRNA /CNT=39 /TID=Mm.210436.1 /TIER=Stack /STK=20 /UG=Mm.210436 /LL=73535 /UG_GENE=1700084G18Rik /UG_TITLE=RIKEN cDNA 1700084G18 gene /DEF=Mus musculus adult male testis cDNA, RIKEN full-length enriched library, clone:1700084G18:homolog to EVI-5 HOMOLOG, full insert sequence.
1423260_at	278.3	P	0.000244	-0.2	D	0.999382	333	P	0.000244	gb:BE981185 /DB_XREF=gi:10650029 /DB_XREF=UI-M-CG0p-bcz-c-12-0-UI.s1 /CLONE=UI-M-CG0p-bcz-c-12-0-UI /FEA=FLmRNA /CNT=120 /TID=Mm.28223.1 /TIER=Stack /STK=10 /UG=Mm.28223 /LL=15904 /UG_GENE=Idb4 /UG_TITLE=inhibitor of DNA binding 4 /FL=gb:NM_031166.1
1460198_a_at	912.4	P	0.000244	-0.2	D	0.99998	1048	P	0.000244	gb:BC014783.1 /DB_XREF=gi:15928627 /FEA=FLmRNA /CNT=156 /TID=Mm.21874.1 /TIER=FL+Stack /STK=58 /UG=Mm.21874 /LL=26446 /UG_GENE=Psmb3 /DEF=Mus musculus, proteasome (prosome, macropain) subunit, beta type 3, clone MGC:5639 IMAGE:3500033, mRNA, complete cds. /PROD=proteasome (prosome, macropain) subunit, betatype 3 /FL=gb:AF060092.1 gb:BC014783.1 gb:NM_011971.1
1448868_at	253.6	P	0.000244	-0.2	D	0.999508	310.7	P	0.000244	gb:NM_020255.1 /DB_XREF=gi:9937979 /GEN=Scand1 /FEA=FLmRNA /CNT=74 /TID=Mm.29477.1 /TIER=FL+Stack /STK=34 /UG=Mm.29477 /LL=19018 /DEF=Mus musculus SCAN domain-containing 1 (Scand1), mRNA. /PROD=paroxisome proliferative activated receptor,gamma, coactivator 1 /FL=gb:BC010724.1 gb:NM_020255.1 gb:AF106473.1 gb:AF220501.1
1423795_at	250.4	P	0.000244	-0.2	D	0.999786	336.1	P	0.000244	gb:AY034062.1 /DB_XREF=gi:17136070 /FEA=FLmRNA /CNT=462 /TID=Mm.43213.1 /TIER=FL+Stack /STK=109 /UG=Mm.43213 /LL=71514 /UG_GENE=9030402K04Rik /DEF=Mus musculus PTB-associated splicing factor mRNA, complete cds. /PROD=PTB-associated splicing factor /FL=gb:AY034062.1
1449225_a_at	520.9	P	0.000244	-0.2	D	0.998168	618	P	0.000244	gb:AF220195.1 /DB_XREF=gi:17979629 /FEA=FLmRNA /CNT=44 /TID=Mm.157741.1 /TIER=FL+Stack /STK=18 /UG=Mm.157741 /LL=60597 /UG_GENE=Mapk8ip2 /DEF=Mus musculus JIP2 mRNA, complete cds. /PROD=JIP2 /FL=gb:AF310135.1 gb:NM_021921.1 gb:AF220195.1
1435864_a_at	608.2	P	0.000244	-0.2	D	0.999226	675.2	P	0.000244	gb:BG975168 /DB_XREF=gi:14362805 /DB_XREF=602843258F1 /CLONE=IMAGE:4978887 /FEA=EST /CNT=47 /TID=Mm.31946.2 /TIER=Stack /STK=12 /UG=Mm.31946 /LL=67892 /UG_GENE=1810063B05Rik /UG_TITLE=RIKEN cDNA 1810063B05 gene
1430543_at	102.1	P	0.000732	-0.2	D	0.999977	116.6	P	0.000244	gb:AK005167.1 /DB_XREF=gi:12837137 /FEA=mRNA /CNT=35 /TID=Mm.41821.1 /TIER=ConsEnd /STK=1 /UG=Mm.41821 /LL=76686 /UG_GENE=1500005P14Rik /UG_TITLE=RIKEN cDNA 1500005P14 gene /DEF=Mus musculus adult male cerebellum cDNA, RIKEN full-length enriched library, clone:1500005P14:homolog to HYPOTHETICAL 17.8 KDA PROTEIN (FRAGMENT), full insert sequence.
1448370_at	95.3	P	0.000244	-0.2	D	0.999611	113.9	P	0.000244	gb:AF072370.1 /DB_XREF=gi:6682347 /GEN=Unc51.1 /FEA=FLmRNA /CNT=148 /TID=Mm.34216.1 /TIER=FL+Stack /STK=85 /UG=Mm.34216 /LL=22241 /DEF=Mus musculus UNC51.1 serinethreonine kinase (Unc51.1) mRNA, complete cds. /PROD=UNC51.1 serinethreonine kinase /FL=gb:AF072370.1 gb:AF053756.1 gb:NM_009469.1
1423274_at	1678.6	P	0.000244	-0.2	D	0.999611	1943	P	0.000244	gb:BB458655 /DB_XREF=gi:16426294 /DB_XREF=BB458655 /CLONE=D130058C17 /FEA=FLmRNA /CNT=170 /TID=Mm.4173.1 /TIER=Stack /STK=19 /UG=Mm.4173 /LL=18130 /UG_GENE=Ddx26 /UG_TITLE=DEADH (Asp-Glu-Ala-AspHis) box polypeptide 26 /FL=gb:U57368.1 gb:NM_008715.1
1455215_at	110.1	P	0.000244	-0.2	D	0.999654	131.6	P	0.000244	gb:AU067746 /DB_XREF=gi:4968483 /DB_XREF=AU067746 /CLONE=MNCb-1391 /FEA=EST /CNT=27 /TID=Mm.39722.1 /TIER=Stack /STK=20 /UG=Mm.39722 /LL=101284 /UG_GENE=AU067746 /UG_TITLE=expressed sequence AU067746
1449381_a_at	223.5	P	0.000244	-0.2	D	0.999034	265	P	0.000244	gb:BI731319 /DB_XREF=gi:15708332 /DB_XREF=603353342F1 /CLONE=IMAGE:5360603 /FEA=FLmRNA /CNT=53 /TID=Mm.4926.1 /TIER=Stack /STK=10 /UG=Mm.4926 /LL=23969 /UG_GENE=Pacsin1 /UG_TITLE=protein kinase C and casein kinase substrate in neurons 1 /FL=gb:NM_011861.1
1433733_a_at	92.1	P	0.000732	-0.2	D	0.998168	105.4	P	0.000244	gb:BG069864 /DB_XREF=gi:12552433 /DB_XREF=H3080H12-3 /CLONE=H3080H12 /FEA=EST /CNT=69 /TID=Mm.26237.2 /TIER=Stack /STK=66 /UG=Mm.26237 /LL=12952 /UG_GENE=Cry1 /UG_TITLE=cryptochrome 1 (photolyase-like)
1436363_a_at	277.8	P	0.000244	-0.2	D	0.999508	327.5	P	0.000244	gb:AW049660 /DB_XREF=gi:5910189 /DB_XREF=UI-M-BH1-and-h-09-0-UI.s1 /CLONE=UI-M-BH1-and-h-09-0-UI /FEA=EST /CNT=14 /TID=Mm.9394.3 /TIER=Stack /STK=9 /UG=Mm.9394 /LL=18032 /UG_GENE=Nfix /UG_TITLE=nuclear factor IX
1452219_at	50.1	P	0.01416	-0.2	D	0.998923	64.4	P	0.010742	gb:AV032559 /DB_XREF=gi:16356587 /DB_XREF=AV032559 /CLONE=1500035O18 /FEA=mRNA /CNT=112 /TID=Mm.157904.1 /TIER=Stack /STK=44 /UG=Mm.157904 /UG_TITLE=Mus musculus, Similar to hypothetical protein DKFZp434P0531, clone IMAGE:4160190, mRNA, partial cds
1423288_s_at	196.9	P	0.000732	-0.3	D	0.999786	237.1	P	0.000732	gb:AA016422 /DB_XREF=gi:1478652 /DB_XREF=mh38e02.r1 /CLONE=IMAGE:444794 /FEA=FLmRNA /CNT=54 /TID=Mm.4880.1 /TIER=ConsEnd /STK=0 /UG=Mm.4880 /LL=12404 /UG_GENE=Cbln1 /UG_TITLE=cerebellin 1 precursor protein /FL=gb:NM_019626.1
1453804_a_at	251.4	P	0.000244	-0.3	D	0.999727	326.4	P	0.000244	gb:AK011550.1 /DB_XREF=gi:12847746 /FEA=mRNA /CNT=8 /TID=Mm.21834.2 /TIER=ConsEnd /STK=0 /UG=Mm.21834 /LL=26428 /UG_GENE=Orc4 /UG_TITLE=origin recognition complex, subunit 4 /DEF=Mus musculus 10 days embryo whole body cDNA, RIKEN full-length enriched library, clone:2610025G23:origin recognition complex, subunit 4, full insert sequence.
1416532_at	115.4	P	0.000244	-0.3	D	0.998514	148.2	P	0.000732	gb:NM_133901.1 /DB_XREF=gi:19527117 /GEN=AI481500 /FEA=FLmRNA /CNT=148 /TID=Mm.33838.1 /TIER=FL+Stack /STK=83 /UG=Mm.33838 /LL=100683 /DEF=Mus musculus expressed sequence AI481500 (AI481500), mRNA. /PROD=expressed sequence AI481500 /FL=gb:NM_133901.1 gb:BC008264.1
1422569_at	259.4	P	0.000244	-0.3	D	0.998664	292.2	P	0.000244	gb:NM_009537.1 /DB_XREF=gi:6678620 /GEN=Yy1 /FEA=FLmRNA /CNT=114 /TID=Mm.3868.1 /TIER=FL+Stack /STK=33 /UG=Mm.3868 /LL=22632 /DEF=Mus musculus YY1 transcription factor (Yy1), mRNA. /PROD=YY1 transcription factor /FL=gb:M73963.1 gb:NM_009537.1 gb:M74590.1
1435561_at	36.3	P	0.000244	-0.3	D	0.999693	45.2	P	0.000244	gb:BB453531 /DB_XREF=gi:16425765 /DB_XREF=BB453531 /CLONE=D130023L15 /FEA=EST /CNT=23 /TID=Mm.8068.2 /TIER=Stack /STK=15 /UG=Mm.8068 /LL=13875 /UG_GENE=Erf /UG_TITLE=Est2 repressor factor
1448960_at	167.2	P	0.000244	-0.3	D	0.998514	211	P	0.000732	gb:NM_133687.1 /DB_XREF=gi:19526853 /GEN=4930415K17Rik /FEA=FLmRNA /CNT=150 /TID=Mm.29690.1 /TIER=FL+Stack /STK=29 /UG=Mm.29690 /LL=67393 /DEF=Mus musculus RIKEN cDNA 4930415K17 gene (4930415K17Rik), mRNA. /PROD=RIKEN cDNA 4930415K17 /FL=gb:BC016207.1 gb:NM_133687.1
1440156_s_at	989.8	P	0.000244	-0.3	D	0.998799	1168.4	P	0.000244	gb:BE989939 /DB_XREF=gi:10667847 /DB_XREF=UI-M-BZ1-bft-n-05-0-UI.s1 /CLONE=UI-M-BZ1-bft-n-05-0-UI /FEA=EST /CNT=6 /TID=Mm.40354.1 /TIER=ConsEnd /STK=6 /UG=Mm.40354 /LL=99259 /UG_GENE=AV026525 /UG_TITLE=expressed sequence AV026525
1451447_at	24.1	P	0.000244	-0.3	D	0.998168	30.9	P	0.000244	gb:BC024476.1 /DB_XREF=gi:19353954 /FEA=FLmRNA /CNT=43 /TID=Mm.86723.1 /TIER=FL+Stack /STK=19 /UG=Mm.86723 /DEF=Mus musculus, Similar to hypothetical protein FLJ20739, clone MGC:37379 IMAGE:4976954, mRNA, complete cds. /PROD=Similar to hypothetical protein FLJ20739 /FL=gb:BC024476.1
1456752_at	77	P	0.000732	-0.3	D	0.998799	98.2	P	0.000244	gb:BB479526 /DB_XREF=gi:16440566 /DB_XREF=BB479526 /CLONE=D330038P10 /FEA=EST /CNT=20 /TID=Mm.101662.1 /TIER=ConsEnd /STK=7 /UG=Mm.101662 /UG_TITLE=ESTs
1452377_at	130	P	0.000244	-0.3	D	0.998168	143.2	P	0.000244	gb:AK017541.1 /DB_XREF=gi:12856828 /FEA=mRNA /CNT=154 /TID=Mm.2389.1 /TIER=Stack /STK=14 /UG=Mm.2389 /LL=17353 /UG_GENE=Mll /UG_TITLE=myeloidlymphoid or mixed-lineage leukemia /DEF=Mus musculus 8 days embryo whole body cDNA, RIKEN full-length enriched library, clone:5730410F24:myeloidlymphoid or mixed-lineage leukemia, full insert sequence.
1415869_a_at	270.6	P	0.000244	-0.3	D	0.999932	339	P	0.000244	gb:NM_011588.1 /DB_XREF=gi:6755786 /GEN=Trim28 /FEA=FLmRNA /CNT=397 /TID=Mm.15701.1 /TIER=FL+Stack /STK=192 /UG=Mm.15701 /LL=21849 /DEF=Mus musculus tripartite motif protein 28 (Trim28), mRNA. /PROD=tripartite motif protein 28 /FL=gb:AF230391.1 gb:U67303.1 gb:NM_011588.1
1417542_at	309.6	P	0.000244	-0.3	D	0.999932	357.8	P	0.000244	gb:NM_011299.1 /DB_XREF=gi:6755373 /GEN=Rps6ka2 /FEA=FLmRNA /CNT=100 /TID=Mm.32033.1 /TIER=FL+Stack /STK=42 /UG=Mm.32033 /LL=20112 /DEF=Mus musculus ribosomal protein S6 kinase, 90kD, polypeptide 2 (Rps6ka2), mRNA. /PROD=ribosomal protein S6 kinase, 90kD, polypeptide2 /FL=gb:NM_011299.1
1452832_s_at	789.8	P	0.000244	-0.3	D	0.998168	920.9	P	0.000244	gb:BG296584 /DB_XREF=gi:13059382 /DB_XREF=602393502F1 /CLONE=IMAGE:4505040 /FEA=mRNA /CNT=42 /TID=Mm.24482.1 /TIER=Stack /STK=33 /UG=Mm.24482 /LL=99122 /UG_GENE=5730460C18Rik /UG_TITLE=RIKEN cDNA 5730460C18 gene
1436838_x_at	456	P	0.000244	-0.3	D	0.99994	567.6	P	0.000244	gb:BB160417 /DB_XREF=gi:8816357 /DB_XREF=BB160417 /CLONE=A130053B20 /FEA=EST /CNT=46 /TID=Mm.141741.4 /TIER=Stack /STK=45 /UG=Mm.141741 /LL=72042 /UG_GENE=Clp-pending /UG_TITLE=coactosin-like protein
1447624_s_at	1444.4	P	0.000244	-0.3	D	0.999886	1726.4	P	0.000244	gb:BB174262 /DB_XREF=gi:8833345 /DB_XREF=BB174262 /CLONE=A230050L14 /FEA=EST /CNT=2 /TID=Mm.163484.1 /TIER=ConsEnd /STK=2 /UG=Mm.163484 /UG_TITLE=ESTs
1416044_at	176.4	P	0.000244	-0.3	D	0.998514	206.4	P	0.000244	gb:NM_022009.1 /DB_XREF=gi:11528489 /GEN=Fliih /FEA=FLmRNA /CNT=256 /TID=Mm.25044.1 /TIER=FL+Stack /STK=139 /UG=Mm.25044 /LL=14248 /DEF=Mus musculus flightless I homolog (Drosophila) (Fliih), mRNA. /PROD=flightless I homolog (Drosophila) /FL=gb:NM_022009.1 gb:AF287264.1
1435666_at	106.6	P	0.005859	-0.3	D	0.998168	135.2	P	0.005859	gb:AW553439 /DB_XREF=gi:7198862 /DB_XREF=L0227B08-3 /CLONE=L0227B08 /FEA=EST /CNT=24 /TID=Mm.27047.1 /TIER=Stack /STK=14 /UG=Mm.27047 /UG_TITLE=ESTs, Weakly similar to A54602 microtubule-associated serinethreonine protein kinase MAST205 - mouse (M.musculus)
1426744_at	40.8	P	0.001953	-0.3	D	0.999786	53.2	P	0.000732	gb:BF168632 /DB_XREF=gi:11048984 /DB_XREF=601775543F1 /CLONE=IMAGE:4017034 /FEA=mRNA /CNT=241 /TID=Mm.38016.1 /TIER=Stack /STK=36 /UG=Mm.38016 /LL=20788 /UG_GENE=Srebf2 /UG_TITLE=sterol regulatory element binding factor 2
1451674_at	912.9	P	0.000244	-0.3	D	0.999977	1062.8	P	0.000244	gb:BF468072 /DB_XREF=gi:20141130 /DB_XREF=UI-M-CD0-ayk-e-08-0-UI.r1 /CLONE=UI-M-CD0-ayk-e-08-0-UI /FEA=FLmRNA /CNT=63 /TID=Mm.88833.1 /TIER=Stack /STK=27 /UG=Mm.88833 /UG_TITLE=Mus musculus strain ILS K-Cl cotransporter (Slc12a5) mRNA, complete cds /FL=gb:AF332064.1 gb:AF332063.1
1415770_at	1308.7	P	0.000244	-0.3	D	0.999308	1614.8	P	0.000244	gb:NM_031392.1 /DB_XREF=gi:13878226 /GEN=Wdr6 /FEA=FLmRNA /CNT=712 /TID=Mm.29493.1 /TIER=FL+Stack /STK=570 /UG=Mm.29493 /LL=83669 /DEF=Mus musculus WD repeat domain 6 (Wdr6), mRNA. /PROD=WD repeat domain 6 /FL=gb:AB041854.1 gb:NM_031392.1 gb:AF348591.1
1459124_at	7	P	0.030273	-0.3	D	0.999308	9.8	P	0.001221	gb:BG068653 /DB_XREF=gi:12551222 /DB_XREF=H3067H07-3 /CLONE=H3067H07 /FEA=EST /CNT=3 /TID=Mm.173627.1 /TIER=ConsEnd /STK=2 /UG=Mm.173627 /UG_TITLE=ESTs
1452812_at	78.5	P	0.01416	-0.3	D	0.999308	104	P	0.00415	gb:AA987131 /DB_XREF=gi:3167894 /DB_XREF=uc80f07.x1 /CLONE=IMAGE:1431973 /FEA=mRNA /CNT=95 /TID=Mm.29638.1 /TIER=Stack /STK=14 /UG=Mm.29638 /LL=67271 /UG_GENE=2900070I05Rik /UG_TITLE=RIKEN cDNA 2900070I05 gene
1449318_at	101.1	P	0.000244	-0.3	D	0.999135	123.8	P	0.000244	gb:NM_134028.1 /DB_XREF=gi:19527245 /GEN=AI504772 /FEA=FLmRNA /CNT=27 /TID=Mm.200079.1 /TIER=FL+Stack /STK=15 /UG=Mm.200079 /LL=103768 /DEF=Mus musculus expressed sequence AI504772 (AI504772), mRNA. /PROD=expressed sequence AI504772 /FL=gb:BC019652.1 gb:NM_134028.1
1416648_at	371	P	0.000732	-0.3	D	0.999654	480.2	P	0.000732	gb:NM_030238.1 /DB_XREF=gi:13384735 /GEN=Dnchc1 /FEA=FLmRNA /CNT=214 /TID=Mm.181430.1 /TIER=FL+Stack /STK=76 /UG=Mm.181430 /LL=13424 /DEF=Mus musculus dynein, cytoplasmic, heavy chain 1 (Dnchc1), mRNA. /PROD=dynein, cytoplasmic, heavy chain 1 /FL=gb:NM_030238.1 gb:AY004877.1
1435385_at	89.7	P	0.000244	-0.3	D	0.999508	131	P	0.000244	gb:AW556161 /DB_XREF=gi:7201590 /DB_XREF=L0264F06-3 /CLONE=L0264F06 /FEA=EST /CNT=35 /TID=Mm.28740.1 /TIER=Stack /STK=17 /UG=Mm.28740 /LL=118455 /UG_GENE=Sdccag33l-pending /UG_TITLE=serologically defined colon cancer antigen 33 like
1452919_a_at	287.1	P	0.000244	-0.3	D	0.998664	341.4	P	0.000244	gb:W59405 /DB_XREF=gi:1366171 /DB_XREF=md80g02.r1 /CLONE=IMAGE:374738 /FEA=mRNA /CNT=84 /TID=Mm.28541.1 /TIER=Stack /STK=10 /UG=Mm.28541 /LL=67078 /UG_GENE=1700012G19Rik /UG_TITLE=RIKEN cDNA 1700012G19 gene
1420630_at	366.6	P	0.000244	-0.3	D	0.999654	424.7	P	0.000244	gb:BM118990 /DB_XREF=gi:17087016 /DB_XREF=L0919A11-3 /CLONE=L0919A11 /FEA=FLmRNA /CNT=81 /TID=Mm.34182.1 /TIER=Stack /STK=18 /UG=Mm.34182 /LL=74525 /UG_GENE=8430419L09Rik /UG_TITLE=RIKEN cDNA 8430419L09 gene /FL=gb:NM_028982.1
1417052_at	825.1	P	0.000244	-0.3	D	0.998514	954.5	P	0.000244	gb:BC014783.1 /DB_XREF=gi:15928627 /FEA=FLmRNA /CNT=156 /TID=Mm.21874.1 /TIER=FL+Stack /STK=58 /UG=Mm.21874 /LL=26446 /UG_GENE=Psmb3 /DEF=Mus musculus, proteasome (prosome, macropain) subunit, beta type 3, clone MGC:5639 IMAGE:3500033, mRNA, complete cds. /PROD=proteasome (prosome, macropain) subunit, betatype 3 /FL=gb:AF060092.1 gb:BC014783.1 gb:NM_011971.1
1425118_at	64.2	A	0.067627	-0.3	D	0.999562	84.7	P	0.037598	gb:BC026502.1 /DB_XREF=gi:20072944 /FEA=FLmRNA /CNT=14 /TID=Mm.150200.1 /TIER=FL /STK=6 /UG=Mm.150200 /DEF=Mus musculus, Similar to Spir-2 protein, clone MGC:31610 IMAGE:4506974, mRNA, complete cds. /PROD=Similar to Spir-2 protein /FL=gb:BC026502.1
1448333_at	374.6	P	0.000244	-0.3	D	0.998923	480.3	P	0.000244	gb:BC003437.1 /DB_XREF=gi:13097386 /FEA=FLmRNA /CNT=183 /TID=Mm.20047.1 /TIER=FL+Stack /STK=90 /UG=Mm.20047 /LL=11544 /UG_GENE=Adprh /DEF=Mus musculus, ADP-ribosylarginine hydrolase, clone MGC:6488 IMAGE:2647247, mRNA, complete cds. /PROD=ADP-ribosylarginine hydrolase /FL=gb:L13290.1 gb:BC003437.1 gb:AF244347.1 gb:NM_007414.1
1418553_at	103.4	P	0.000244	-0.3	D	0.999382	125.3	P	0.000244	gb:NM_133962.1 /DB_XREF=gi:19527179 /GEN=AI467246 /FEA=FLmRNA /CNT=41 /TID=Mm.170461.1 /TIER=FL+Stack /STK=22 /UG=Mm.170461 /LL=102098 /DEF=Mus musculus expressed sequence AI467246 (AI467246), mRNA. /PROD=expressed sequence AI467246 /FL=gb:BC009156.1 gb:NM_133962.1
1456308_x_at	422.1	P	0.000244	-0.3	D	0.99996	514.8	P	0.000244	gb:AA408787 /DB_XREF=gi:2068173 /DB_XREF=EST03258 /CLONE=C0033A07 /FEA=EST /CNT=12 /TID=Mm.200978.1 /TIER=Stack /STK=12 /UG=Mm.200978 /LL=98191 /UG_GENE=AA408787 /UG_TITLE=expressed sequence AA408787
1417065_at	1082.8	P	0.000244	-0.3	D	0.998168	1100.2	P	0.000244	gb:NM_007913.1 /DB_XREF=gi:6681284 /GEN=Egr1 /FEA=FLmRNA /CNT=130 /TID=Mm.181959.1 /TIER=FL+Stack /STK=58 /UG=Mm.181959 /LL=13653 /DEF=Mus musculus early growth response 1 (Egr1), mRNA. /PROD=early growth response 1 /FL=gb:M20157.1 gb:M22326.1 gb:NM_007913.1
1424040_at	217	P	0.000244	-0.3	D	0.999833	287.8	P	0.000244	gb:BC019977.1 /DB_XREF=gi:18043434 /FEA=FLmRNA /CNT=111 /TID=Mm.200796.1 /TIER=FL+Stack /STK=59 /UG=Mm.200796 /DEF=Mus musculus, clone MGC:28498 IMAGE:4187506, mRNA, complete cds. /PROD=Unknown (protein for MGC:28498) /FL=gb:BC016081.1 gb:BC019977.1
1434476_at	88.7	P	0.00293	-0.3	D	0.999226	100.9	P	0.00293	gb:BM119896 /DB_XREF=gi:17087922 /DB_XREF=L0931H10-3 /CLONE=L0931H10 /FEA=EST /CNT=67 /TID=Mm.30209.1 /TIER=Stack /STK=31 /UG=Mm.30209 /LL=102054 /UG_GENE=AI413414 /UG_TITLE=expressed sequence AI413414
1425563_s_at	59.9	P	0.000732	-0.3	D	0.998168	73.4	P	0.000732	gb:AF334801.1 /DB_XREF=gi:14210850 /GEN=Pcadh10 /FEA=FLmRNA /CNT=24 /TID=Mm.44368.2 /TIER=FL /STK=1 /UG=Mm.44368 /LL=18526 /DEF=Mus musculus OL-protocadherin isoform (Pcadh10) mRNA, complete cds; alternatively spliced. /PROD=OL-protocadherin isoform /FL=gb:AF334801.1
1435404_at	520.4	P	0.000244	-0.3	D	0.999562	608.6	P	0.000244	gb:BB023743 /DB_XREF=gi:16257843 /DB_XREF=BB023743 /CLONE=5330416L22 /FEA=EST /CNT=20 /TID=Mm.39785.1 /TIER=Stack /STK=17 /UG=Mm.39785 /LL=99082 /UG_GENE=AI840597 /UG_TITLE=expressed sequence AI840597
1416997_a_at	480.5	P	0.000244	-0.3	D	0.999693	595.7	P	0.000244	gb:NM_010404.1 /DB_XREF=gi:6754157 /GEN=Hap1 /FEA=FLmRNA /CNT=118 /TID=Mm.10717.1 /TIER=FL+Stack /STK=61 /UG=Mm.10717 /LL=15114 /DEF=Mus musculus huntingtin-associated protein 1 (Hap1), mRNA. /PROD=huntingtin-associated protein 1 /FL=gb:NM_010404.1
1428533_at	111.7	P	0.000732	-0.3	D	0.999811	147.8	P	0.000732	gb:AK010503.1 /DB_XREF=gi:12845996 /FEA=mRNA /CNT=52 /TID=Mm.24503.1 /TIER=Stack /STK=34 /UG=Mm.24503 /LL=71992 /UG_GENE=2410015L18Rik /UG_TITLE=RIKEN cDNA 2410015L18 gene /DEF=Mus musculus ES cells cDNA, RIKEN full-length enriched library, clone:2410015L18:homolog to HYPOTHETICAL 55.2 KDA PROTEIN, full insert sequence.
1431826_a_at	156.7	P	0.000244	-0.3	D	0.998799	200.1	P	0.000244	gb:AK014760.1 /DB_XREF=gi:12852795 /FEA=mRNA /CNT=1 /TID=Mm.41212.1 /TIER=ConsEnd /STK=0 /UG=Mm.41212 /LL=75770 /UG_GENE=4833424K13Rik /UG_TITLE=RIKEN cDNA 4833424K13 gene /DEF=Mus musculus 0 day neonate head cDNA, RIKEN full-length enriched library, clone:4833424K13:hypothetical protein, full insert sequence.
1453768_a_at	15.6	P	0.001953	-0.3	D	0.998799	23.8	P	0.000244	gb:AK005776.1 /DB_XREF=gi:12838526 /FEA=mRNA /CNT=9 /TID=Mm.18228.2 /TIER=ConsEnd /STK=0 /UG=Mm.18228 /LL=73847 /UG_GENE=5430432M24Rik /UG_TITLE=RIKEN cDNA 5430432M24 gene /DEF=Mus musculus adult male testis cDNA, RIKEN full-length enriched library, clone:1700008J10:hypothetical protein, full insert sequence.
1426409_at	94.7	P	0.000732	-0.3	D	0.999562	127.3	P	0.000732	gb:BG866479 /DB_XREF=gi:14217019 /DB_XREF=602785427F1 /CLONE=IMAGE:4911366 /FEA=FLmRNA /CNT=85 /TID=Mm.28204.1 /TIER=Stack /STK=27 /UG=Mm.28204 /UG_TITLE=Mus musculus, clone MGC:7094 IMAGE:3157493, mRNA, complete cds /FL=gb:BC014695.1
1435119_at	178.1	P	0.000244	-0.3	D	0.998349	234.4	P	0.000244	gb:BE956710 /DB_XREF=gi:10601528 /DB_XREF=UI-M-BG2-bbn-d-11-0-UI.s1 /CLONE=UI-M-BG2-bbn-d-11-0-UI /FEA=EST /CNT=22 /TID=Mm.93670.1 /TIER=Stack /STK=20 /UG=Mm.93670 /UG_TITLE=ESTs
1423511_at	228.8	P	0.000244	-0.3	D	0.998664	259.1	P	0.000244	gb:AK007804.1 /DB_XREF=gi:12841586 /FEA=FLmRNA /CNT=76 /TID=Mm.28606.1 /TIER=Stack /STK=14 /UG=Mm.28606 /LL=66403 /UG_GENE=2310079C17Rik /UG_TITLE=RIKEN cDNA 2310079C17 gene /DEF=Mus musculus 10 day old male pancreas cDNA, RIKEN full-length enriched library, clone:1810047H18:homolog to CDNA FLJ10604 FIS, CLONE NT2RP2005037, MODERATELY SIMILAR TO ANTI- SILENCING PROTEIN 1, full insert sequence. /F…
1452745_at	95.2	P	0.001953	-0.3	D	0.999034	115.6	P	0.00293	gb:AK007766.1 /DB_XREF=gi:12841521 /FEA=mRNA /CNT=81 /TID=Mm.31995.1 /TIER=Stack /STK=51 /UG=Mm.31995 /LL=76510 /UG_GENE=1810044A24Rik /UG_TITLE=RIKEN cDNA 1810044A24 gene /DEF=Mus musculus 10 day old male pancreas cDNA, RIKEN full-length enriched library, clone:1810044A24:hypothetical protein, full insert sequence.
1429991_at	72.6	P	0.000244	-0.3	D	0.999911	96.9	P	0.000244	gb:AK014242.1 /DB_XREF=gi:12851963 /FEA=mRNA /CNT=7 /TID=Mm.55115.1 /TIER=ConsEnd /STK=5 /UG=Mm.55115 /LL=73191 /UG_GENE=3110069A13Rik /UG_TITLE=RIKEN cDNA 3110069A13 gene /DEF=Mus musculus 13 days embryo head cDNA, RIKEN full-length enriched library, clone:3110069A13:related to ZINC FINGER PROTEIN FEZ, full insert sequence.
1428197_at	83.5	P	0.00293	-0.3	D	0.999833	95.8	P	0.001953	gb:AK020159.1 /DB_XREF=gi:12860659 /FEA=mRNA /CNT=129 /TID=Mm.21814.1 /TIER=Stack /STK=73 /UG=Mm.21814 /LL=68155 /UG_GENE=6720474K14Rik /UG_TITLE=RIKEN cDNA 6720474K14 gene /DEF=Mus musculus 12 days embryo male wolffian duct includes surrounding region cDNA, RIKEN full-length enriched library, clone:6720474K14:hypothetical protein, full insert sequence.
1448209_a_at	822.1	P	0.000732	-0.3	D	0.999611	1106.5	P	0.000732	gb:NM_021551.1 /DB_XREF=gi:10946991 /GEN=Boct-pending /FEA=FLmRNA /CNT=144 /TID=Mm.27435.1 /TIER=FL+Stack /STK=131 /UG=Mm.27435 /LL=59049 /DEF=Mus musculus organic cation transporter (Boct-pending), mRNA. /PROD=cDNA sequence AB012808 /FL=gb:AB012808.1 gb:NM_021551.1
1434785_at	75.1	P	0.000732	-0.3	D	0.999973	92.8	P	0.000732	gb:BQ174680 /DB_XREF=gi:20350172 /DB_XREF=UI-M-DJ2-bwb-m-03-0-UI.s1 /CLONE=UI-M-DJ2-bwb-m-03-0-UI /FEA=EST /CNT=42 /TID=Mm.87663.2 /TIER=Stack /STK=25 /UG=Mm.87663 /LL=140723 /UG_GENE=Cacng5 /UG_TITLE=calcium channel, voltage-dependent, gamma subunit 5
1417248_at	199.1	P	0.000244	-0.3	D	0.999899	237.9	P	0.000244	gb:BB702885 /DB_XREF=gi:16051709 /DB_XREF=BB702885 /CLONE=7420446C05 /FEA=FLmRNA /CNT=157 /TID=Mm.17009.1 /TIER=Stack /STK=12 /UG=Mm.17009 /LL=19765 /UG_GENE=Rip1 /UG_TITLE=Ral-interacting protein 1 /FL=gb:NM_009067.1
1449380_at	402.5	P	0.000244	-0.3	D	0.999611	523.9	P	0.000244	gb:NM_011861.1 /DB_XREF=gi:6754973 /GEN=Pacsin1 /FEA=FLmRNA /CNT=53 /TID=Mm.4926.1 /TIER=FL+Stack /STK=12 /UG=Mm.4926 /LL=23969 /DEF=Mus musculus protein kinase C and casein kinase substrate in neurons 1 (Pacsin1), mRNA. /PROD=protein kinase C and casein kinase substrate inneurons 1 /FL=gb:NM_011861.1
1418746_at	268.3	P	0.000244	-0.3	D	0.999911	333.6	P	0.000244	gb:NM_019999.1 /DB_XREF=gi:9910441 /GEN=Brp17 /FEA=FLmRNA /CNT=54 /TID=Mm.177272.1 /TIER=FL+Stack /STK=19 /UG=Mm.177272 /LL=56695 /DEF=Mus musculus brain protein 17 (Brp17), mRNA. /PROD=brain protein 17 /FL=gb:NM_019999.1
1418214_at	114.4	P	0.018555	-0.3	D	0.999811	131.3	P	0.01416	gb:NM_008451.1 /DB_XREF=gi:6680577 /GEN=Klc2 /FEA=FLmRNA /CNT=55 /TID=Mm.12958.1 /TIER=FL+Stack /STK=28 /UG=Mm.12958 /LL=16594 /DEF=Mus musculus kinesin light chain 2 (Klc2), mRNA. /PROD=kinesin light chain 2 /FL=gb:AF055666.1 gb:BC014845.1 gb:NM_008451.1
1422943_a_at	164.7	P	0.000244	-0.3	D	0.99997	175.3	P	0.000244	gb:NM_013560.1 /DB_XREF=gi:7305172 /GEN=Hsp25 /FEA=FLmRNA /CNT=75 /TID=Mm.13849.1 /TIER=FL /STK=1 /UG=Mm.13849 /LL=15507 /DEF=Mus musculus heat shock protein, 25 kDa (Hsp25), mRNA. /PROD=heat shock protein, 25 kDa /FL=gb:NM_013560.1 gb:U03560.1
1438174_x_at	1177.8	P	0.018555	-0.3	D	0.99994	1417.7	P	0.010742	gb:BB192717 /DB_XREF=gi:8853336 /DB_XREF=BB192717 /CLONE=A330073L09 /FEA=EST /CNT=12 /TID=Mm.1034.6 /TIER=Stack /STK=12 /UG=Mm.1034 /LL=51792 /UG_GENE=Ppp2r1a /UG_TITLE=protein phosphatase 2 (formerly 2A), regulatory subunit A (PR 65), alpha isoform
1427295_at	71.8	P	0.001221	-0.3	D	0.99996	88.3	P	0.001221	gb:BB406585 /DB_XREF=gi:16415601 /DB_XREF=BB406585 /CLONE=C330046M01 /FEA=mRNA /CNT=204 /TID=Mm.193091.1 /TIER=Stack /STK=12 /UG=Mm.193091 /UG_TITLE=Mus musculus, clone IMAGE:3708675, mRNA, partial cds
1439102_at	174.4	P	0.018555	-0.3	D	0.999833	199.9	P	0.008057	gb:BM876640 /DB_XREF=gi:19244306 /DB_XREF=ih68a03.x1 /CLONE=IMAGE:5681548 /FEA=EST /CNT=25 /TID=Mm.218530.3 /TIER=Stack /STK=8 /UG=Mm.218530 /UG_TITLE=Mus musculus, clone IMAGE:5345342, mRNA, partial cds
1428696_at	95.7	P	0.000732	-0.3	D	0.999786	121.3	P	0.000244	gb:AK009372.1 /DB_XREF=gi:12844131 /FEA=mRNA /CNT=44 /TID=Mm.41854.1 /TIER=Stack /STK=25 /UG=Mm.41854 /LL=76438 /UG_GENE=2310015N21Rik /UG_TITLE=RIKEN cDNA 2310015N21 gene /DEF=Mus musculus adult male tongue cDNA, RIKEN full-length enriched library, clone:2310015N21:unclassifiable transcript, full insert sequence.
1426794_at	412.3	P	0.000244	-0.3	D	0.999654	529.6	P	0.000244	gb:D28530.1 /DB_XREF=gi:464190 /FEA=mRNA /CNT=193 /TID=Mm.4220.1 /TIER=Stack /STK=65 /UG=Mm.4220 /LL=19280 /UG_GENE=Ptprs /DEF=Mouse mRNA for protein tyrosine phosphatase PTPT9. /PROD=protein tyrosine phosphatase PTPT9
1418785_at	148.5	P	0.000244	-0.3	D	0.998168	183.3	P	0.000244	gb:AF220195.1 /DB_XREF=gi:17979629 /FEA=FLmRNA /CNT=44 /TID=Mm.157741.1 /TIER=FL+Stack /STK=18 /UG=Mm.157741 /LL=60597 /UG_GENE=Mapk8ip2 /DEF=Mus musculus JIP2 mRNA, complete cds. /PROD=JIP2 /FL=gb:AF310135.1 gb:NM_021921.1 gb:AF220195.1
1456241_a_at	215.3	P	0.000244	-0.3	D	0.999034	264.6	P	0.000732	gb:BB315716 /DB_XREF=gi:9022751 /DB_XREF=BB315716 /CLONE=B230359J01 /FEA=EST /CNT=13 /TID=Mm.193091.3 /TIER=Stack /STK=13 /UG=Mm.193091 /UG_TITLE=Mus musculus, clone IMAGE:3708675, mRNA, partial cds
1426373_at	64.8	P	0.010742	-0.3	D	0.999693	94.4	P	0.008057	gb:AK019148.1 /DB_XREF=gi:12859201 /FEA=FLmRNA /CNT=129 /TID=Mm.197663.1 /TIER=Stack /STK=44 /UG=Mm.197663 /LL=68293 /UG_GENE=2610001A11Rik /UG_TITLE=RIKEN cDNA 2610001A11 gene /DEF=Mus musculus 10 days embryo whole body cDNA, RIKEN full-length enriched library, clone:2610001A11:homolog to SKI ONCOGENE (C-SKI), full insert sequence. /FL=gb:AF435852.1
1427283_at	118.5	P	0.000244	-0.3	D	0.999308	146	P	0.000244	gb:L17069.1 /DB_XREF=gi:688442 /GEN=All-1 /FEA=mRNA /CNT=154 /TID=Mm.2389.1 /TIER=Stack /STK=8 /UG=Mm.2389 /LL=17353 /DEF=Mus musculus All-1 mRNA, partial cds. /PROD=All-1 protein
1431896_at	116.1	P	0.000244	-0.3	D	0.999654	122.5	P	0.000244	gb:AK014811.1 /DB_XREF=gi:12852873 /FEA=mRNA /CNT=1 /TID=Mm.107632.2 /TIER=ConsEnd /STK=0 /UG=Mm.107632 /LL=75801 /UG_GENE=4930447C04Rik /UG_TITLE=RIKEN cDNA 4930447C04 gene /DEF=Mus musculus adult male testis cDNA, RIKEN full-length enriched library, clone:4921504I02:hypothetical protein, full insert sequence.
1423836_at	17.5	A	0.067627	-0.3	D	0.998349	13.8	P	0.010742	gb:BB447914 /DB_XREF=gi:9290526 /DB_XREF=BB447914 /CLONE=D030063J02 /FEA=FLmRNA /CNT=161 /TID=Mm.21082.1 /TIER=Stack /STK=8 /UG=Mm.21082 /UG_TITLE=Mus musculus, Similar to hypothetical protein MGC2555, clone MGC:29018 IMAGE:3481880, mRNA, complete cds /FL=gb:BC018484.1
1436137_at	354.4	P	0.000244	-0.3	D	0.999693	409.5	P	0.000244	gb:AV340147 /DB_XREF=gi:15406523 /DB_XREF=AV340147 /CLONE=6430513F05 /FEA=EST /CNT=11 /TID=Mm.2050.5 /TIER=Stack /STK=11 /UG=Mm.2050 /LL=66480 /UG_GENE=2510008H07Rik /UG_TITLE=RIKEN cDNA 2510008H07 gene
1450108_at	281.6	P	0.000244	-0.3	D	0.999899	345.1	P	0.000732	gb:NM_008440.1 /DB_XREF=gi:6680557 /GEN=Kif1a /FEA=FLmRNA /CNT=68 /TID=Mm.4762.1 /TIER=ConsEnd /STK=0 /UG=Mm.4762 /LL=16560 /DEF=Mus musculus kinesin heavy chain member 1A (Kif1a), mRNA. /PROD=kinesin heavy chain member 1A /FL=gb:D29951.1 gb:NM_008440.1
1446217_at	24.3	P	0.010742	-0.3	D	0.999853	39.7	P	0.005859	gb:BB132020 /DB_XREF=gi:16266435 /DB_XREF=BB132020 /CLONE=9630058G16 /FEA=EST /CNT=2 /TID=Mm.101953.1 /TIER=ConsEnd /STK=2 /UG=Mm.101953 /UG_TITLE=ESTs, Weakly similar to AF182717 1 AMP-activated protein kinase beta-2 regulatory subunit (R.norvegicus)
1429290_at	268.9	P	0.000244	-0.3	D	0.999693	362.4	P	0.000244	gb:BE951971 /DB_XREF=gi:10591868 /DB_XREF=UI-M-CC0-ayh-c-02-0-UI.s1 /CLONE=UI-M-CC0-ayh-c-02-0-UI /FEA=mRNA /CNT=243 /TID=Mm.38438.1 /TIER=Stack /STK=87 /UG=Mm.38438 /LL=74118 /UG_GENE=1200009K17Rik /UG_TITLE=RIKEN cDNA 1200009K17 gene
1455622_at	586.7	P	0.000244	-0.3	D	0.999811	696	P	0.000244	gb:BB461988 /DB_XREF=gi:16426718 /DB_XREF=BB461988 /CLONE=D130074J02 /FEA=EST /CNT=14 /TID=Mm.32790.1 /TIER=Stack /STK=10 /UG=Mm.32790 /UG_TITLE=ESTs, Weakly similar to endoglycan; podocalyxin-like 2 (Homo sapiens) (H.sapiens)
1435640_x_at	2.4	A	0.067627	-0.3	D	0.999034	4.7	P	0.00415	gb:BE634869 /DB_XREF=gi:9917484 /DB_XREF=uv85h11.x1 /CLONE=IMAGE:3414021 /FEA=EST /CNT=34 /TID=Mm.22482.3 /TIER=Stack /STK=14 /UG=Mm.22482 /LL=71739 /UG_GENE=1200015M12Rik /UG_TITLE=RIKEN cDNA 1200015M12 gene
1428311_at	182.3	P	0.000244	-0.3	D	0.999034	244.4	P	0.000244	gb:AW061011 /DB_XREF=gi:6008762 /DB_XREF=UI-M-BH1-amn-e-11-0-UI.s1 /CLONE=UI-M-BH1-amn-e-11-0-UI /FEA=mRNA /CNT=159 /TID=Mm.3886.1 /TIER=Stack /STK=56 /UG=Mm.3886 /LL=76551 /UG_GENE=2810012H18Rik /UG_TITLE=RIKEN cDNA 2810012H18 gene
1454732_at	78.8	P	0.000244	-0.3	D	0.999562	95.8	P	0.000244	gb:AV340862 /DB_XREF=gi:16396893 /DB_XREF=AV340862 /CLONE=6430517J16 /FEA=EST /CNT=68 /TID=Mm.20332.1 /TIER=Stack /STK=57 /UG=Mm.20332 /UG_TITLE=ESTs, Weakly similar to MAPA_MOUSE Microtubule-associated protein 1A (MAP 1A) (M.musculus)
1450623_at	774.6	P	0.000244	-0.3	D	0.99998	974.3	P	0.000244	gb:NM_010312.1 /DB_XREF=gi:13937390 /GEN=Gnb2 /FEA=FLmRNA /CNT=367 /TID=Mm.30141.1 /TIER=FL+Stack /STK=141 /UG=Mm.30141 /LL=14693 /DEF=Mus musculus guanine nucleotide binding protein, beta 2 (Gnb2), mRNA. /PROD=guanine nucleotide-binding protein, beta-2subunit /FL=gb:U34960.1 gb:NM_010312.1
1451190_a_at	190.4	P	0.000244	-0.3	D	0.999899	244.8	P	0.000244	gb:BC025837.1 /DB_XREF=gi:19388001 /FEA=FLmRNA /CNT=185 /TID=Mm.29660.1 /TIER=FL+Stack /STK=70 /UG=Mm.29660 /DEF=Mus musculus, clone MGC:37964 IMAGE:5135723, mRNA, complete cds. /PROD=Unknown (protein for MGC:37964) /FL=gb:BC025837.1 gb:BC024114.1
1437532_at	70.5	P	0.023926	-0.3	D	0.999759	89.7	P	0.018555	gb:BG294295 /DB_XREF=gi:13054787 /DB_XREF=602391184F1 /CLONE=IMAGE:4502852 /FEA=EST /CNT=87 /TID=Mm.44593.1 /TIER=Stack /STK=16 /UG=Mm.44593 /LL=100811 /UG_GENE=AU019462 /UG_TITLE=expressed sequence AU019462
1440797_at	22.8	A	0.067627	-0.3	D	0.998923	22.4	P	0.023926	gb:BB023120 /DB_XREF=gi:8195812 /DB_XREF=BB023120 /CLONE=5330414C17 /FEA=EST /CNT=5 /TID=Mm.116845.1 /TIER=ConsEnd /STK=5 /UG=Mm.116845 /UG_TITLE=ESTs
1418302_at	78.3	P	0.00293	-0.3	D	0.999448	118.9	P	0.000244	gb:BC013462.1 /DB_XREF=gi:15488633 /FEA=FLmRNA /CNT=64 /TID=Mm.34197.1 /TIER=FL+Stack /STK=26 /UG=Mm.34197 /LL=54397 /UG_GENE=Ppt2 /DEF=Mus musculus, palmitoyl-protein thioesterase 2, clone MGC:18683 IMAGE:4238225, mRNA, complete cds. /PROD=palmitoyl-protein thioesterase 2 /FL=gb:BC013462.1 gb:NM_019441.1
1437325_x_at	92	P	0.001221	-0.3	D	0.999973	112.4	P	0.000244	gb:BB251523 /DB_XREF=gi:8944269 /DB_XREF=BB251523 /CLONE=A730046N23 /FEA=EST /CNT=21 /TID=Mm.29751.3 /TIER=Stack /STK=20 /UG=Mm.29751 /LL=56454 /UG_GENE=Pycs /UG_TITLE=pyrroline-5-carboxylate synthetase (glutamate gamma-semialdehyde synthetase)
1431137_at	41.7	P	0.023926	-0.3	D	0.999727	54	P	0.018555	gb:AI614077 /DB_XREF=gi:4623244 /DB_XREF=vg35f05.y1 /CLONE=IMAGE:863361 /FEA=mRNA /CNT=13 /TID=Mm.200917.1 /TIER=ConsEnd /STK=0 /UG=Mm.200917 /LL=72296 /UG_GENE=2210403N08Rik /UG_TITLE=RIKEN cDNA 2210403N08 gene
1454795_at	37.3	P	0.000732	-0.3	D	0.999693	53.3	P	0.000732	gb:AV080881 /DB_XREF=gi:16381170 /DB_XREF=AV080881 /CLONE=2210416H23 /FEA=EST /CNT=85 /TID=Mm.34159.1 /TIER=Stack /STK=46 /UG=Mm.34159 /UG_TITLE=ESTs, Moderately similar to T08673 hypothetical protein DKFZp564C0222.1 (H.sapiens)
1415753_at	314.6	P	0.000244	-0.3	D	0.998514	390.1	P	0.000244	gb:BC005632.1 /DB_XREF=gi:13542873 /FEA=FLmRNA /CNT=155 /TID=Mm.29802.1 /TIER=FL+Stack /STK=69 /UG=Mm.29802 /DEF=Mus musculus, Similar to CGI-67 protein, clone MGC:11699 IMAGE:3964094, mRNA, complete cds. /PROD=Similar to CGI-67 protein /FL=gb:BC005632.1
1424594_at	337.9	P	0.000244	-0.3	D	0.999611	378.4	P	0.000244	gb:BC011507.1 /DB_XREF=gi:15079329 /FEA=FLmRNA /CNT=78 /TID=Mm.20973.2 /TIER=FL+Stack /STK=23 /UG=Mm.20973 /LL=16858 /UG_GENE=Lgals7 /DEF=Mus musculus, lectin, galactose binding, soluble 7, clone MGC:18368 IMAGE:3671281, mRNA, complete cds. /PROD=lectin, galactose binding, soluble 7 /FL=gb:BC011507.1 gb:AF331640.1
1436181_at	63.8	P	0.000244	-0.3	D	0.999135	86.6	P	0.000244	gb:AV077160 /DB_XREF=gi:16381044 /DB_XREF=AV077160 /CLONE=2210022F04 /FEA=EST /CNT=21 /TID=Mm.29258.1 /TIER=Stack /STK=10 /UG=Mm.29258 /LL=104942 /UG_GENE=AU019480 /UG_TITLE=expressed sequence AU019480
1423493_a_at	147.6	P	0.000732	-0.3	D	0.999693	185.4	P	0.000732	gb:BB315728 /DB_XREF=gi:9022763 /DB_XREF=BB315728 /CLONE=B230359J23 /FEA=FLmRNA /CNT=61 /TID=Mm.9394.1 /TIER=Stack /STK=15 /UG=Mm.9394 /LL=18032 /UG_GENE=Nfix /UG_TITLE=nuclear factor IX /FL=gb:NM_010906.1
1428122_s_at	203.5	P	0.000244	-0.3	D	0.99997	251.6	P	0.000244	gb:BB556671 /DB_XREF=gi:16448715 /DB_XREF=BB556671 /CLONE=E330024M11 /FEA=mRNA /CNT=169 /TID=Mm.23017.1 /TIER=Stack /STK=104 /UG=Mm.23017 /LL=72543 /UG_GENE=2610528K11Rik /UG_TITLE=RIKEN cDNA 2610528K11 gene
1423259_at	890	P	0.000244	-0.3	D	0.999833	1081.3	P	0.000244	gb:W77144 /DB_XREF=gi:1387167 /DB_XREF=me61h03.r1 /CLONE=IMAGE:400085 /FEA=FLmRNA /CNT=120 /TID=Mm.28223.1 /TIER=Stack /STK=21 /UG=Mm.28223 /LL=15904 /UG_GENE=Idb4 /UG_TITLE=inhibitor of DNA binding 4 /FL=gb:NM_031166.1
1420621_a_at	672.2	P	0.000244	-0.3	D	0.99998	847.5	P	0.000244	gb:NM_007471.1 /DB_XREF=gi:6680707 /GEN=App /FEA=FLmRNA /CNT=97 /TID=Mm.15571.1 /TIER=FL /STK=3 /UG=Mm.15571 /LL=11820 /DEF=Mus musculus amyloid beta (A4) precursor protein (App), mRNA. /PROD=amyloid beta (A4) precursor protein /FL=gb:NM_007471.1 gb:U84012.1 gb:M18373.1
1416552_at	24.9	P	0.000244	-0.3	D	0.99998	34.4	P	0.000244	gb:NM_025274.1 /DB_XREF=gi:13384609 /GEN=Esg1 /FEA=FLmRNA /CNT=123 /TID=Mm.139314.1 /TIER=FL+Stack /STK=82 /UG=Mm.139314 /LL=13915 /DEF=Mus musculus embryonal stem cell specific gene 1 (Esg1), mRNA. /PROD=embryonal stem cell specific gene 1 /FL=gb:NM_025274.1
1439618_at	122.6	P	0.000244	-0.3	D	0.999448	118.8	P	0.000732	gb:AI448308 /DB_XREF=gi:4281598 /DB_XREF=mo50e05.x1 /CLONE=IMAGE:557024 /FEA=EST /CNT=8 /TID=Mm.63563.1 /TIER=ConsEnd /STK=7 /UG=Mm.63563 /UG_TITLE=ESTs
1438688_at	556.7	P	0.000244	-0.3	D	0.999759	677.6	P	0.000244	gb:BG915272 /DB_XREF=gi:14295748 /DB_XREF=602814585F1 /CLONE=IMAGE:4936821 /FEA=EST /CNT=27 /TID=Mm.29370.1 /TIER=Stack /STK=9 /UG=Mm.29370 /UG_TITLE=ESTs, Weakly similar to T31639 hypothetical protein Y57A10A.q - Caenorhabditis elegans (C.elegans)
1455437_at	313.7	P	0.000244	-0.3	D	0.999954	383.7	P	0.000244	gb:AV369969 /DB_XREF=gi:16397782 /DB_XREF=AV369969 /CLONE=9030204A07 /FEA=EST /CNT=32 /TID=Mm.36404.1 /TIER=Stack /STK=13 /UG=Mm.36404 /LL=102603 /UG_GENE=AI846254 /UG_TITLE=expressed sequence AI846254
1437908_a_at	213.1	P	0.000244	-0.3	D	0.998168	251.2	P	0.000732	gb:BB095626 /DB_XREF=gi:8740660 /DB_XREF=BB095626 /CLONE=9430051N21 /FEA=EST /CNT=16 /TID=Mm.34244.2 /TIER=Stack /STK=13 /UG=Mm.34244 /LL=67458 /UG_GENE=1200007D18Rik /UG_TITLE=RIKEN cDNA 1200007D18 gene
1417959_at	184.7	P	0.000244	-0.3	D	0.99994	233.1	P	0.000244	gb:NM_026131.1 /DB_XREF=gi:13385639 /GEN=1110003B01Rik /FEA=FLmRNA /CNT=48 /TID=Mm.3395.1 /TIER=FL+Stack /STK=32 /UG=Mm.3395 /LL=67399 /DEF=Mus musculus RIKEN cDNA 1110003B01 gene (1110003B01Rik), mRNA. /PROD=RIKEN cDNA 1110003B01 /FL=gb:NM_026131.1
1438370_x_at	900.1	P	0.000244	-0.3	D	0.99998	1076.5	P	0.000244	gb:BB357126 /DB_XREF=gi:9068954 /DB_XREF=BB357126 /CLONE=C030019A08 /FEA=EST /CNT=11 /TID=Mm.29947.5 /TIER=Stack /STK=11 /UG=Mm.29947 /LL=20869 /UG_GENE=Stk11 /UG_TITLE=serinethreonine kinase 11
1435960_at	715.1	P	0.000244	-0.3	D	0.99998	915.6	P	0.000244	gb:BI733057 /DB_XREF=gi:15710070 /DB_XREF=603354631F1 /CLONE=IMAGE:5361990 /FEA=EST /CNT=15 /TID=Mm.44107.1 /TIER=Stack /STK=12 /UG=Mm.44107 /UG_TITLE=ESTs
1434895_s_at	214.2	P	0.001221	-0.3	D	0.999654	270.5	P	0.000732	gb:BG064715 /DB_XREF=gi:12547278 /DB_XREF=H3023A08-3 /CLONE=H3023A08 /FEA=EST /CNT=61 /TID=Mm.202748.1 /TIER=Stack /STK=23 /UG=Mm.202748 /LL=104823 /UG_GENE=AI449786 /UG_TITLE=expressed sequence AI449786
1448908_at	561.9	P	0.000244	-0.3	D	0.999948	706.2	P	0.000244	gb:NM_080555.1 /DB_XREF=gi:18017589 /GEN=Ppap2b /FEA=FLmRNA /CNT=81 /TID=Mm.29124.1 /TIER=FL+Stack /STK=32 /UG=Mm.29124 /LL=67916 /DEF=Mus musculus phosphatidic acid phosphatase type 2B (Ppap2b), mRNA. /PROD=phosphatidic acid phosphatase type 2B /FL=gb:NM_080555.1 gb:BC005558.1
1436236_x_at	162.7	P	0.008057	-0.3	D	0.999948	210.3	P	0.005859	gb:AI327078 /DB_XREF=gi:4061507 /DB_XREF=mf95b07.x1 /CLONE=IMAGE:422005 /FEA=EST /CNT=13 /TID=Mm.141741.3 /TIER=Stack /STK=10 /UG=Mm.141741 /LL=72042 /UG_GENE=Clp-pending /UG_TITLE=coactosin-like protein
1448668_a_at	147.8	P	0.000244	-0.3	D	0.999759	179.3	P	0.000244	gb:NM_008363.1 /DB_XREF=gi:6680418 /GEN=Il1rak /FEA=FLmRNA /CNT=224 /TID=Mm.38241.1 /TIER=FL+Stack /STK=48 /UG=Mm.38241 /LL=16179 /DEF=Mus musculus interleukin 1 receptor-associated kinase (Il1rak), mRNA. /PROD=interleukin 1 receptor-associated kinase /FL=gb:AF103876.1 gb:NM_008363.1 gb:U56773.2
1418170_a_at	27.4	P	0.000732	-0.3	D	0.998799	38	P	0.000732	gb:BB223737 /DB_XREF=gi:15410155 /DB_XREF=BB223737 /CLONE=A530083H20 /FEA=FLmRNA /CNT=200 /TID=Mm.25570.1 /TIER=Stack /STK=117 /UG=Mm.25570 /LL=142682 /UG_GENE=Bdg29-pending /UG_TITLE=BDG-29 protein /FL=gb:NM_080855.1 gb:BC005674.1 gb:AB030244.1
1437146_x_at	83.6	P	0.000244	-0.3	D	0.999382	90.8	P	0.000244	gb:AV025980 /DB_XREF=gi:4802972 /DB_XREF=AV025980 /CLONE=1200017C06 /FEA=EST /CNT=25 /TID=Mm.41792.2 /TIER=Stack /STK=25 /UG=Mm.41792 /LL=78885 /UG_GENE=0610011B16Rik /UG_TITLE=RIKEN cDNA 0610011B16 gene
1428857_at	85	P	0.000244	-0.3	D	0.998168	105.6	P	0.000244	gb:AK011978.1 /DB_XREF=gi:12848435 /FEA=mRNA /CNT=32 /TID=Mm.27562.1 /TIER=Stack /STK=19 /UG=Mm.27562 /LL=72532 /UG_GENE=2610304F09Rik /UG_TITLE=RIKEN cDNA 2610304F09 gene /DEF=Mus musculus 10 days embryo whole body cDNA, RIKEN full-length enriched library, clone:2610304F09:homolog to CDNA FLJ12761 FIS, CLONE NT2RP2001378, WEAKLY SIMILAR TO MUCIN 2 PRECURSOR, full insert sequence.
1436231_at	572	P	0.000244	-0.3	D	0.999727	715.6	P	0.000244	gb:AU067665 /DB_XREF=gi:4968402 /DB_XREF=AU067665 /CLONE=MNCb-0277 /FEA=EST /CNT=13 /TID=Mm.32699.1 /TIER=Stack /STK=10 /UG=Mm.32699 /LL=102705 /UG_GENE=AU067665 /UG_TITLE=expressed sequence AU067665
1435189_at	23.1	P	0.001953	-0.3	D	0.999562	25.6	P	0.000244	gb:BM213356 /DB_XREF=gi:17771213 /DB_XREF=C0835C02-3 /CLONE=C0835C02 /FEA=EST /CNT=25 /TID=Mm.24783.1 /TIER=Stack /STK=19 /UG=Mm.24783 /UG_TITLE=ESTs, Highly similar to KIAA0967 protein (H.sapiens)
1454741_s_at	82.7	P	0.001953	-0.3	D	0.999308	94.3	P	0.001221	gb:BG064061 /DB_XREF=gi:12546624 /DB_XREF=H3015A12-3 /CLONE=H3015A12 /FEA=EST /CNT=100 /TID=Mm.39995.1 /TIER=Stack /STK=56 /UG=Mm.39995 /LL=102952 /UG_GENE=AI852450 /UG_TITLE=expressed sequence AI852450
1422550_a_at	130.5	P	0.000244	-0.3	D	0.999034	135.4	P	0.000244	gb:NM_010837.1 /DB_XREF=gi:6754757 /GEN=Mtap6 /FEA=FLmRNA /CNT=64 /TID=Mm.86654.1 /TIER=FL+Stack /STK=39 /UG=Mm.86654 /LL=17760 /DEF=Mus musculus microtubule-associated protein 6 (Mtap6), mRNA. /PROD=microtubule-associated protein 6 /FL=gb:NM_010837.1
1455476_a_at	69.6	P	0.000244	-0.3	D	0.999853	90.6	P	0.000244	gb:BE686504 /DB_XREF=gi:10074128 /DB_XREF=uu68h03.x1 /CLONE=IMAGE:3377141 /FEA=EST /CNT=13 /TID=Mm.28675.3 /TIER=Stack /STK=13 /UG=Mm.28675 /LL=73769 /UG_GENE=4833427B12Rik /UG_TITLE=RIKEN cDNA 4833427B12 gene
1433429_at	116.3	P	0.000732	-0.3	D	0.999954	143.9	P	0.000732	gb:BB309245 /DB_XREF=gi:16402490 /DB_XREF=BB309245 /CLONE=B230309M15 /FEA=EST /CNT=341 /TID=Mm.205476.1 /TIER=Stack /STK=288 /UG=Mm.205476 /UG_TITLE=ESTs, Moderately similar to phosphatidylinositol glycan, class S (Homo sapiens) (H.sapiens)
1417168_a_at	101.2	P	0.001221	-0.3	D	0.998923	128.1	P	0.000732	gb:NM_016808.1 /DB_XREF=gi:7949157 /GEN=Usp2 /FEA=FLmRNA /CNT=113 /TID=Mm.12914.1 /TIER=FL+Stack /STK=54 /UG=Mm.12914 /LL=53376 /DEF=Mus musculus ubiquitin specific protease 2 (Usp2), mRNA. /PROD=ubiquitin-specific protease 2 /FL=gb:NM_016808.1 gb:BC017517.1 gb:AF079565.1
1436931_at	107.3	P	0.000244	-0.3	D	0.99987	133.1	P	0.000732	gb:AV255458 /DB_XREF=gi:16388202 /DB_XREF=AV255458 /CLONE=4921520G02 /FEA=EST /CNT=44 /TID=Mm.32654.1 /TIER=Stack /STK=35 /UG=Mm.32654 /UG_TITLE=ESTs, Weakly similar to DNA BINDING PROTEIN RFX3 (M.musculus)
1450027_at	258.5	P	0.000244	-0.3	D	0.998349	316.6	P	0.000244	gb:BB528350 /DB_XREF=gi:16444639 /DB_XREF=BB528350 /CLONE=D930046E07 /FEA=FLmRNA /CNT=160 /TID=Mm.206536.1 /TIER=Stack /STK=86 /UG=Mm.206536 /LL=20970 /UG_GENE=Sdc3 /UG_TITLE=syndecan 3 /FL=gb:U52826.1 gb:NM_011520.1
1419118_at	89.8	P	0.000244	-0.3	D	0.998923	118	P	0.000244	gb:NM_021387.1 /DB_XREF=gi:10946729 /GEN=AB030198 /FEA=FLmRNA /CNT=29 /TID=Mm.108695.1 /TIER=FL+Stack /STK=13 /UG=Mm.108695 /LL=58188 /DEF=Mus musculus hypothetical protein, clone 2-65 (AB030198), mRNA. /PROD=hypothetical protein, 2-65 /FL=gb:NM_021387.1 gb:AB030198.1
1427886_at	271.6	P	0.000732	-0.3	D	0.998349	318.6	P	0.000732	gb:BC028835.1 /DB_XREF=gi:20380044 /FEA=mRNA /CNT=154 /TID=Mm.28399.1 /TIER=Stack /STK=72 /UG=Mm.28399 /UG_TITLE=Mus musculus, clone IMAGE:5148310, mRNA /DEF=Mus musculus, clone IMAGE:5148310, mRNA.
1455882_x_at	72.7	P	0.000244	-0.3	D	0.998799	91.9	P	0.000732	gb:BB313865 /DB_XREF=gi:9014570 /DB_XREF=BB313865 /CLONE=B230344B21 /FEA=EST /CNT=30 /TID=Mm.131928.1 /TIER=Stack /STK=30 /UG=Mm.131928 /UG_TITLE=ESTs
1434736_at	131.2	P	0.000244	-0.3	D	0.999811	182.8	P	0.000244	gb:BB744589 /DB_XREF=gi:16147528 /DB_XREF=BB744589 /CLONE=F530003O12 /FEA=EST /CNT=131 /TID=Mm.45146.2 /TIER=Stack /STK=9 /UG=Mm.45146 /LL=19027 /UG_GENE=Pphn /UG_TITLE=pantophysin
1435436_at	1027.7	P	0.000244	-0.3	D	0.999759	1260.9	P	0.000244	gb:BI647951 /DB_XREF=gi:15562187 /DB_XREF=603276037F1 /CLONE=IMAGE:5316560 /FEA=EST /CNT=46 /TID=Mm.87705.1 /TIER=Stack /STK=16 /UG=Mm.87705 /UG_TITLE=ESTs
1435238_x_at	187.6	P	0.000244	-0.3	D	0.999693	251.5	P	0.000244	gb:AV004950 /DB_XREF=gi:4781800 /DB_XREF=AV004950 /CLONE=0710007K16 /FEA=EST /CNT=27 /TID=Mm.46748.1 /TIER=Stack /STK=18 /UG=Mm.46748 /UG_TITLE=ESTs
1418288_at	95.8	P	0.000244	-0.3	D	0.999977	125.2	P	0.000244	gb:NM_015763.1 /DB_XREF=gi:7656874 /GEN=Lpin1 /FEA=FLmRNA /CNT=123 /TID=Mm.28548.1 /TIER=FL+Stack /STK=26 /UG=Mm.28548 /LL=14245 /DEF=Mus musculus lipin 1 (Lpin1), mRNA. /PROD=lipin 1 /FL=gb:AF180471.1 gb:NM_015763.1
1421975_a_at	44.2	P	0.00293	-0.3	D	0.998664	51.9	P	0.001953	gb:AF189769.1 /DB_XREF=gi:6851281 /FEA=FLmRNA /CNT=30 /TID=Mm.104155.1 /TIER=FL /STK=1 /UG=Mm.104155 /LL=11519 /UG_GENE=Add2 /DEF=Mus musculus beta adducin mRNA, complete cds. /PROD=beta adducin /FL=gb:NM_013458.1 gb:AF100422.1 gb:AF189769.1
1460554_s_at	201.8	P	0.000732	-0.3	D	0.999727	214.9	P	0.000732	gb:BB795216 /DB_XREF=gi:16964835 /DB_XREF=BB795216 /CLONE=G431003P03 /FEA=EST /CNT=93 /TID=Mm.205049.1 /TIER=Stack /STK=48 /UG=Mm.205049 /LL=102117 /UG_GENE=AI593353 /UG_TITLE=expressed sequence AI593353
1452859_at	63.8	P	0.001221	-0.3	D	0.999135	89.5	P	0.001953	gb:AK004803.1 /DB_XREF=gi:12836257 /FEA=mRNA /CNT=81 /TID=Mm.26639.1 /TIER=Stack /STK=27 /UG=Mm.26639 /LL=66875 /UG_GENE=1200016B10Rik /UG_TITLE=RIKEN cDNA 1200016B10 gene /DEF=Mus musculus adult male lung cDNA, RIKEN full-length enriched library, clone:1200016B10:homolog to CDNA FLJ20121 FIS, CLONE COL05942, full insert sequence.
1416928_at	87.5	P	0.000244	-0.3	D	0.999811	112.5	P	0.000244	gb:NM_029397.1 /DB_XREF=gi:19311003 /GEN=5730420G12Rik /FEA=FLmRNA /CNT=108 /TID=Mm.27660.1 /TIER=FL+Stack /STK=63 /UG=Mm.27660 /LL=75710 /DEF=Mus musculus RIKEN cDNA 5730420G12 gene (5730420G12Rik), mRNA. /PROD=SWAN /FL=gb:AF345334.1 gb:BC026891.1 gb:NM_029397.1
1420522_at	48.7	P	0.000732	-0.3	D	0.998514	59.5	P	0.000732	gb:NM_026202.1 /DB_XREF=gi:13385707 /GEN=2610529H08Rik /FEA=FLmRNA /CNT=51 /TID=Mm.40961.1 /TIER=FL /STK=4 /UG=Mm.40961 /LL=67501 /DEF=Mus musculus RIKEN cDNA 2610529H08 gene (2610529H08Rik), mRNA. /PROD=RIKEN cDNA 2610529H08 /FL=gb:NM_026202.1
1433682_at	171.5	P	0.000244	-0.3	D	0.999853	199.9	P	0.000244	gb:BE287052 /DB_XREF=gi:9165794 /DB_XREF=601091021F1 /CLONE=IMAGE:3485668 /FEA=EST /CNT=92 /TID=Mm.29954.1 /TIER=Stack /STK=72 /UG=Mm.29954 /UG_TITLE=ESTs, Moderately similar to KIAA0337 (H.sapiens)
1421399_at	23.2	P	0.00293	-0.3	D	0.999611	25.2	P	0.000244	gb:NM_016889.1 /DB_XREF=gi:8393616 /GEN=Insm1 /FEA=FLmRNA /CNT=9 /TID=Mm.42130.1 /TIER=FL /STK=2 /UG=Mm.42130 /LL=53626 /DEF=Mus musculus insulinoma-associated 1 (Insm1), mRNA. /PROD=insulinoma-associated 1 /FL=gb:AF044669.1 gb:NM_016889.1
1437524_x_at	166.3	P	0.000244	-0.3	D	0.999886	203.5	P	0.000244	gb:BB534801 /DB_XREF=gi:9586730 /DB_XREF=BB534801 /CLONE=E030040A01 /FEA=EST /CNT=17 /TID=Mm.41792.3 /TIER=Stack /STK=17 /UG=Mm.41792 /LL=78885 /UG_GENE=0610011B16Rik /UG_TITLE=RIKEN cDNA 0610011B16 gene
1454892_at	585	P	0.000244	-0.3	D	0.99998	745.4	P	0.000244	gb:AW543558 /DB_XREF=gi:7185975 /DB_XREF=C0171C11-3 /CLONE=C0171C11 /FEA=EST /CNT=46 /TID=Mm.204922.1 /TIER=Stack /STK=37 /UG=Mm.204922 /LL=100844 /UG_GENE=AU040890 /UG_TITLE=expressed sequence AU040890
1434640_at	537.6	P	0.00415	-0.3	D	0.99998	768.7	P	0.000244	gb:BF463917 /DB_XREF=gi:11533100 /DB_XREF=UI-M-CG0p-bnr-c-04-0-UI.s1 /CLONE=UI-M-CG0p-bnr-c-04-0-UI /FEA=EST /CNT=30 /TID=Mm.42831.1 /TIER=Stack /STK=28 /UG=Mm.42831 /UG_TITLE=ESTs
1434515_at	262	P	0.000244	-0.3	D	0.999973	342.7	P	0.000244	gb:BE996469 /DB_XREF=gi:10681317 /DB_XREF=UI-M-CG0p-bif-g-04-0-UI.s1 /CLONE=UI-M-CG0p-bif-g-04-0-UI /FEA=EST /CNT=50 /TID=Mm.2028.3 /TIER=Stack /STK=30 /UG=Mm.2028 /LL=17977 /UG_GENE=Ncoa1 /UG_TITLE=nuclear receptor coactivator 1
1448289_at	169.3	P	0.000244	-0.3	D	0.99998	220.7	P	0.000244	gb:AB006714.1 /DB_XREF=gi:2342487 /FEA=FLmRNA /CNT=178 /TID=Mm.22695.1 /TIER=FL+Stack /STK=101 /UG=Mm.22695 /LL=12933 /UG_GENE=Crmp1 /DEF=Mus musculus mRNA for dihydropyrimidinase related protein 1, complete cds. /PROD=dihydropyrimidinase related protein 1 /FL=gb:NM_007765.1 gb:U72875.1 gb:AB006714.1
1426812_a_at	63.1	P	0.00293	-0.3	D	0.998799	70	P	0.000732	gb:BF166604 /DB_XREF=gi:11046956 /DB_XREF=601776908F1 /CLONE=IMAGE:4018777 /FEA=mRNA /CNT=167 /TID=Mm.219676.1 /TIER=Stack /STK=60 /UG=Mm.219676 /UG_TITLE=Mus musculus, clone IMAGE:4038329, mRNA, partial cds
1416983_s_at	115.1	P	0.000244	-0.3	D	0.999611	147	P	0.000244	gb:AI462296 /DB_XREF=gi:4316326 /DB_XREF=ub62a08.x1 /CLONE=IMAGE:1382294 /FEA=FLmRNA /CNT=233 /TID=Mm.29891.1 /TIER=ConsEnd /STK=0 /UG=Mm.29891 /LL=56458 /UG_GENE=Foxo1 /UG_TITLE=forkhead box O1 /FL=gb:AF114258.1 gb:NM_019739.1 gb:AF126056.1
1436579_s_at	102.5	P	0.000244	-0.3	D	0.999135	145.7	P	0.000244	gb:AI839402 /DB_XREF=gi:5473615 /DB_XREF=UI-M-AN0-aco-c-02-0-UI.s1 /CLONE=UI-M-AN0-aco-c-02-0-UI /FEA=EST /CNT=12 /TID=Mm.40411.1 /TIER=Stack /STK=8 /UG=Mm.40411 /LL=106263 /UG_GENE=AI839402 /UG_TITLE=expressed sequence AI839402
1438968_x_at	336.7	P	0.000244	-0.3	D	0.999973	442	P	0.000244	gb:AV058358 /DB_XREF=gi:5158105 /DB_XREF=AV058358 /CLONE=1810053E11 /FEA=EST /CNT=9 /TID=Mm.26835.6 /TIER=Stack /STK=9 /UG=Mm.26835 /LL=20733 /UG_GENE=Spint2 /UG_TITLE=serine protease inhibitor, Kunitz type 2
1437284_at	102.3	P	0.000244	-0.3	D	0.998799	144.3	P	0.000244	gb:BB259670 /DB_XREF=gi:8952503 /DB_XREF=BB259670 /CLONE=A730090P11 /FEA=EST /CNT=105 /TID=Mm.200772.1 /TIER=Stack /STK=20 /UG=Mm.200772 /LL=100949 /UG_GENE=AW227548 /UG_TITLE=expressed sequence AW227548
1418714_at	109.5	P	0.000244	-0.3	D	0.999654	134.1	P	0.000244	gb:NM_008748.1 /DB_XREF=gi:6679155 /GEN=Nttp1 /FEA=FLmRNA /CNT=37 /TID=Mm.39725.1 /TIER=FL+Stack /STK=19 /UG=Mm.39725 /LL=18218 /DEF=Mus musculus neuronal tyrosinethreonine phosphatase 1 (Nttp1), mRNA. /PROD=neuronal tyrosinethreonine phosphatase 1 /FL=gb:NM_008748.1
1453015_at	955.6	P	0.000244	-0.3	D	0.998923	1240.8	P	0.000244	gb:AI314626 /DB_XREF=gi:4029893 /DB_XREF=uj26g03.x1 /CLONE=IMAGE:1921108 /FEA=mRNA /CNT=70 /TID=Mm.172436.1 /TIER=Stack /STK=12 /UG=Mm.172436 /LL=77208 /UG_GENE=5830471E12Rik /UG_TITLE=RIKEN cDNA 5830471E12 gene
1455714_at	150.8	P	0.000244	-0.3	D	0.99998	200.7	P	0.000244	gb:BQ174072 /DB_XREF=gi:20349563 /DB_XREF=UI-M-DJ2-bvv-d-10-0-UI.s1 /CLONE=UI-M-DJ2-bvv-d-10-0-UI /FEA=EST /CNT=12 /TID=Mm.37462.1 /TIER=Stack /STK=9 /UG=Mm.37462 /UG_TITLE=ESTs, Weakly similar to CA11 RAT COLLAGEN ALPHA 1(I) CHAIN (R.norvegicus)
1437239_x_at	137.8	P	0.000244	-0.3	D	0.99996	178.5	P	0.000244	gb:BB334118 /DB_XREF=gi:9042881 /DB_XREF=BB334118 /CLONE=B830018L21 /FEA=EST /CNT=22 /TID=Mm.14198.2 /TIER=Stack /STK=22 /UG=Mm.14198 /LL=54383 /UG_GENE=Edr2 /UG_TITLE=early development regulator 2 (homolog of polyhomeotic 2)
1449315_at	79.6	P	0.000732	-0.3	D	0.999382	108.2	P	0.001221	gb:NM_011857.2 /DB_XREF=gi:7657416 /GEN=Odz3 /FEA=FLmRNA /CNT=38 /TID=Mm.42191.1 /TIER=FL+Stack /STK=15 /UG=Mm.42191 /LL=23965 /DEF=Mus musculus odd Ozten-m homolog 3 (Drosophila) (Odz3), mRNA. /PROD=odd Ozten-m homolog 3 (Drosophila) /FL=gb:AB025412.1 gb:NM_011857.2
1423425_at	44.6	P	0.000732	-0.3	D	0.998349	58.5	P	0.000732	gb:BQ176625 /DB_XREF=gi:20352117 /DB_XREF=UI-M-DJ2-bvz-a-06-0-UI.s1 /CLONE=UI-M-DJ2-bvz-a-06-0-UI /FEA=FLmRNA /CNT=165 /TID=Mm.41856.1 /TIER=Stack /STK=35 /UG=Mm.41856 /LL=71772 /UG_GENE=1300012G16Rik /UG_TITLE=RIKEN cDNA 1300012G16 gene /FL=gb:NM_023625.1
1427509_at	714.8	P	0.000244	-0.3	D	0.99998	897.4	P	0.000244	gb:BC022659.1 /DB_XREF=gi:18490483 /FEA=mRNA /CNT=12 /TID=Mm.180687.2 /TIER=ConsEnd /STK=0 /UG=Mm.180687 /LL=68327 /UG_GENE=0610007P22Rik /DEF=Mus musculus, clone IMAGE:4220403, mRNA, partial cds. /PROD=Unknown (protein for IMAGE:4220403)
1452150_at	154.3	P	0.000244	-0.3	D	0.999833	182.7	P	0.000244	gb:BG071197 /DB_XREF=gi:12553766 /DB_XREF=H3095G10-3 /CLONE=H3095G10 /FEA=mRNA /CNT=170 /TID=Mm.206206.1 /TIER=Stack /STK=109 /UG=Mm.206206 /LL=100317 /UG_GENE=AU040320 /UG_TITLE=expressed sequence AU040320
1449470_at	91.7	P	0.000244	-0.3	D	0.998664	114.2	P	0.000244	gb:NM_010053.1 /DB_XREF=gi:6753643 /GEN=Dlx1 /FEA=FLmRNA /CNT=16 /TID=Mm.4543.1 /TIER=FL+Stack /STK=10 /UG=Mm.4543 /LL=13390 /DEF=Mus musculus distal-less homeobox 1 (Dlx1), mRNA. /PROD=distal-less homeobox 1 /FL=gb:NM_010053.1 gb:U51001.1
1429427_s_at	25.3	P	0.000732	-0.3	D	0.999693	33.1	P	0.000244	gb:BB283754 /DB_XREF=gi:8984203 /DB_XREF=BB283754 /CLONE=A930103E07 /FEA=mRNA /CNT=180 /TID=Mm.4269.4 /TIER=Stack /STK=22 /UG=Mm.4269 /LL=21413 /UG_GENE=Tcf4 /UG_TITLE=transcription factor 4
1428429_at	30.3	P	0.000244	-0.3	D	0.999853	45.3	P	0.000244	gb:AK004310.1 /DB_XREF=gi:12835447 /FEA=mRNA /CNT=74 /TID=Mm.68556.1 /TIER=Stack /STK=43 /UG=Mm.68556 /LL=68799 /UG_GENE=1110059F19Rik /UG_TITLE=RIKEN cDNA 1110059F19 gene /DEF=Mus musculus 18 days embryo whole body cDNA, RIKEN full-length enriched library, clone:1110059F19:homolog to HYPOTHETICAL 49.4 KDA PROTEIN, full insert sequence.
1434967_at	118.7	P	0.000244	-0.3	D	0.999727	152.8	P	0.000244	gb:BM938007 /DB_XREF=gi:19397159 /DB_XREF=UI-M-CD1-baq-f-04-0-UI.r1 /CLONE=UI-M-CD1-baq-f-04-0-UI /FEA=EST /CNT=32 /TID=Mm.86651.1 /TIER=Stack /STK=22 /UG=Mm.86651 /UG_TITLE=ESTs, Moderately similar to protocadherin-3 (R.norvegicus)
1422521_at	178	P	0.000244	-0.3	D	0.999786	241.1	P	0.000244	gb:NM_007835.1 /DB_XREF=gi:6681146 /GEN=Dctn1 /FEA=FLmRNA /CNT=149 /TID=Mm.6919.1 /TIER=FL+Stack /STK=53 /UG=Mm.6919 /LL=13191 /DEF=Mus musculus dynactin 1 (Dctn1), mRNA. /PROD=dynactin 1 /FL=gb:NM_007835.1 gb:U60312.1
1434326_x_at	232.9	P	0.000244	-0.3	D	0.998514	282.7	P	0.000244	gb:BB317923 /DB_XREF=gi:9024958 /DB_XREF=BB317923 /CLONE=B230372G10 /FEA=EST /CNT=35 /TID=Mm.34556.4 /TIER=Stack /STK=35 /UG=Mm.34556 /LL=23831 /UG_GENE=Car14 /UG_TITLE=carbonic anhydrase 14
1423233_at	39.4	P	0.000244	-0.3	D	0.998664	47.2	P	0.000244	gb:BB831146 /DB_XREF=gi:17009389 /DB_XREF=BB831146 /CLONE=G930015F03 /FEA=FLmRNA /CNT=34 /TID=Mm.4639.1 /TIER=Stack /STK=25 /UG=Mm.4639 /LL=12609 /UG_GENE=Cebpd /UG_TITLE=CCAATenhancer binding protein (CEBP), delta /FL=gb:NM_007679.1
1425975_a_at	177.9	P	0.001221	-0.3	D	0.998349	214.1	P	0.001221	gb:AF178636.1 /DB_XREF=gi:6724091 /GEN=Jip3 /FEA=FLmRNA /CNT=1 /TID=Mm.43081.3 /TIER=FL /STK=1 /UG=Mm.43081 /LL=30957 /DEF=Mus musculus JNK interacting protein-3a (Jip3) mRNA, complete cds. /PROD=JNK interacting protein-3a /FL=gb:AF178636.1
1452760_at	98.8	P	0.000244	-0.3	D	0.999562	104.3	P	0.000244	gb:AK010963.1 /DB_XREF=gi:12846763 /FEA=mRNA /CNT=80 /TID=Mm.87628.1 /TIER=Stack /STK=48 /UG=Mm.87628 /LL=70312 /UG_GENE=2510012J08Rik /UG_TITLE=RIKEN cDNA 2510012J08 gene /DEF=Mus musculus 13 days embryo liver cDNA, RIKEN full-length enriched library, clone:2510012J08:homolog to NY-REN-24 ANTIGEN (FRAGMENT), full insert sequence.
1454667_at	67.7	P	0.010742	-0.3	D	0.998923	89.7	P	0.00415	gb:AI314167 /DB_XREF=gi:4029431 /DB_XREF=uj14a07.x1 /CLONE=IMAGE:1907988 /FEA=EST /CNT=87 /TID=Mm.27098.1 /TIER=Stack /STK=79 /UG=Mm.27098 /UG_TITLE=ESTs, Moderately similar to SNX8_HUMAN SORTING NEXIN 8 (H.sapiens)
1460586_at	225.9	P	0.001221	-0.3	D	0.999911	306.1	P	0.001221	gb:BE573060 /DB_XREF=gi:9816884 /DB_XREF=601332826F2 /CLONE=IMAGE:3710167 /FEA=EST /CNT=44 /TID=Mm.38527.1 /TIER=Stack /STK=16 /UG=Mm.38527 /LL=101817 /UG_GENE=AW049492 /UG_TITLE=expressed sequence AW049492
1426733_at	189.5	P	0.000244	-0.3	D	0.998168	230.5	P	0.000244	gb:AW552407 /DB_XREF=gi:7197746 /DB_XREF=L0211C03-3 /CLONE=L0211C03 /FEA=mRNA /CNT=117 /TID=Mm.39038.1 /TIER=Stack /STK=83 /UG=Mm.39038 /UG_TITLE=Mus musculus, Similar to inositol 1,3,4-triphosphate 56 kinase, clone IMAGE:5026869, mRNA, partial cds
1455389_s_at	259.3	P	0.000244	-0.3	D	0.999786	328.2	P	0.000244	gb:AI415636 /DB_XREF=gi:4259140 /DB_XREF=mc62a11.x1 /CLONE=IMAGE:353084 /FEA=EST /CNT=60 /TID=Mm.202360.1 /TIER=Stack /STK=14 /UG=Mm.202360 /LL=105944 /UG_GENE=AL022874 /UG_TITLE=expressed sequence AL022874
1436095_at	233.6	P	0.00293	-0.3	D	0.999965	274.2	P	0.001221	gb:AV274538 /DB_XREF=gi:16390549 /DB_XREF=AV274538 /CLONE=4932419H08 /FEA=EST /CNT=18 /TID=Mm.40192.1 /TIER=Stack /STK=11 /UG=Mm.40192 /LL=100394 /UG_GENE=AW060752 /UG_TITLE=expressed sequence AW060752
1441947_x_at	137	P	0.000244	-0.3	D	0.999562	173.8	P	0.000244	gb:BB327032 /DB_XREF=gi:9035795 /DB_XREF=BB327032 /CLONE=B430214D05 /FEA=EST /CNT=4 /TID=Mm.125629.1 /TIER=ConsEnd /STK=4 /UG=Mm.125629 /UG_TITLE=ESTs
1429192_at	98	P	0.000732	-0.3	D	0.99998	142.5	P	0.000732	gb:AV381512 /DB_XREF=gi:16398325 /DB_XREF=AV381512 /CLONE=9230116E16 /FEA=mRNA /CNT=39 /TID=Mm.28520.1 /TIER=Stack /STK=9 /UG=Mm.28520 /LL=69614 /UG_GENE=2310012I02Rik /UG_TITLE=RIKEN cDNA 2310012I02 gene
1433725_at	378.3	P	0.000244	-0.3	D	0.999448	393.8	P	0.000732	gb:BQ043509 /DB_XREF=gi:19793348 /DB_XREF=UI-M-EF0-bun-f-19-0-UI.r1 /CLONE=IMAGE:5684370 /FEA=EST /CNT=111 /TID=Mm.7703.2 /TIER=Stack /STK=66 /UG=Mm.7703 /UG_TITLE=Mus musculus oasl11 gene for 2,5-oligoadenylate synthetase-like 11, complete cds
1420842_at	176.8	P	0.000732	-0.3	D	0.999973	228.3	P	0.000732	gb:BB794653 /DB_XREF=gi:16964272 /DB_XREF=BB794653 /CLONE=G431001E24 /FEA=FLmRNA /CNT=288 /TID=Mm.29855.1 /TIER=Stack /STK=57 /UG=Mm.29855 /LL=19268 /UG_GENE=Ptprf /UG_TITLE=protein tyrosine phosphatase, receptor-type, F /FL=gb:AF300943.1 gb:NM_011213.1
1428535_at	99.2	P	0.000732	-0.3	D	0.998923	128.5	P	0.000244	gb:AK004276.1 /DB_XREF=gi:12835401 /FEA=mRNA /CNT=49 /TID=Mm.33179.1 /TIER=Stack /STK=34 /UG=Mm.33179 /LL=68804 /UG_GENE=1110056P05Rik /UG_TITLE=RIKEN cDNA 1110056P05 gene /DEF=Mus musculus 18 days embryo whole body cDNA, RIKEN full-length enriched library, clone:1110056P05:unclassifiable transcript, full insert sequence.
1424203_at	30.1	P	0.030273	-0.3	D	0.999308	39.7	P	0.023926	gb:BC019501.1 /DB_XREF=gi:18044083 /FEA=FLmRNA /CNT=117 /TID=Mm.45099.1 /TIER=FL+Stack /STK=45 /UG=Mm.45099 /LL=103425 /UG_GENE=3100002P13Rik /DEF=Mus musculus, RIKEN cDNA 3100002P13 gene, clone MGC:28533 IMAGE:4193809, mRNA, complete cds. /PROD=RIKEN cDNA 3100002P13 gene /FL=gb:BC019501.1
1444107_at	58.5	P	0.000244	-0.3	D	0.999853	74.5	P	0.000244	gb:BB091357 /DB_XREF=gi:16261070 /DB_XREF=BB091357 /CLONE=9430029N19 /FEA=EST /CNT=6 /TID=Mm.73838.1 /TIER=ConsEnd /STK=2 /UG=Mm.73838 /UG_TITLE=ESTs
1434645_at	312.6	P	0.000244	-0.3	D	0.999932	403.8	P	0.000244	gb:BB493717 /DB_XREF=gi:16441771 /DB_XREF=BB493717 /CLONE=D530035A11 /FEA=EST /CNT=52 /TID=Mm.32581.1 /TIER=Stack /STK=27 /UG=Mm.32581 /UG_TITLE=ESTs, Weakly similar to T42731 atrophin-1 related protein - rat (R.norvegicus)
1423532_at	140	P	0.000244	-0.3	D	0.999562	175.1	P	0.000244	gb:AI850285 /DB_XREF=gi:5494191 /DB_XREF=UI-M-BG1-aif-c-01-0-UI.s1 /CLONE=UI-M-BG1-aif-c-01-0-UI /FEA=FLmRNA /CNT=300 /TID=Mm.25366.1 /TIER=Stack /STK=12 /UG=Mm.25366 /LL=105239 /UG_GENE=AI854545 /UG_TITLE=expressed sequence AI854545 /FL=gb:BC017630.1 gb:NM_134064.1
1423286_at	430.7	P	0.000244	-0.3	D	0.999654	521.3	P	0.000244	gb:BQ174436 /DB_XREF=gi:20349927 /DB_XREF=UI-M-DJ2-bvy-g-15-0-UI.s1 /CLONE=UI-M-DJ2-bvy-g-15-0-UI /FEA=FLmRNA /CNT=54 /TID=Mm.4880.1 /TIER=Stack /STK=18 /UG=Mm.4880 /LL=12404 /UG_GENE=Cbln1 /UG_TITLE=cerebellin 1 precursor protein /FL=gb:NM_019626.1
1437247_at	45.4	P	0.000244	-0.3	D	0.999932	61.8	P	0.000244	gb:BM245170 /DB_XREF=gi:17880440 /DB_XREF=K0720H10-3 /CLONE=K0720H10 /FEA=EST /CNT=71 /TID=Mm.24684.1 /TIER=Stack /STK=21 /UG=Mm.24684 /UG_TITLE=ESTs
1449520_at	45.8	P	0.000732	-0.3	D	0.998349	56.9	P	0.000244	gb:AW492543 /DB_XREF=gi:7062824 /DB_XREF=UI-M-BH3-atg-f-11-0-UI.s1 /CLONE=UI-M-BH3-atg-f-11-0-UI /FEA=FLmRNA /CNT=39 /TID=Mm.102093.1 /TIER=ConsEnd /STK=2 /UG=Mm.102093 /LL=79562 /UG_GENE=BC002262 /UG_TITLE=hypothetical protein, MGC:7623 /FL=gb:NM_024477.1 gb:BC002262.1
1446075_at	6.8	M	0.056152	-0.3	D	0.999833	10.1	P	0.000244	gb:AV376107 /DB_XREF=gi:16398041 /DB_XREF=AV376107 /CLONE=9130206C08 /FEA=EST /CNT=2 /TID=Mm.42002.1 /TIER=ConsEnd /STK=2 /UG=Mm.42002 /UG_TITLE=ESTs
1417440_at	72.6	P	0.000732	-0.3	D	0.999886	72.6	P	0.000732	gb:BG064710 /DB_XREF=gi:12547273 /DB_XREF=H3023A03-3 /CLONE=H3023A03 /FEA=FLmRNA /CNT=157 /TID=Mm.22478.1 /TIER=Stack /STK=23 /UG=Mm.22478 /LL=93760 /UG_GENE=Smarcf1 /UG_TITLE=SWISNF related, matrix associated, actin dependent regulator of chromatin, subfamily f, member 1 /FL=gb:NM_033566.1 gb:AF268912.1
1416914_s_at	92.6	P	0.000244	-0.3	D	0.99998	115	P	0.000244	gb:NM_023166.1 /DB_XREF=gi:12963546 /GEN=Mtvr2 /FEA=FLmRNA /CNT=77 /TID=Mm.197436.1 /TIER=FL+Stack /STK=64 /UG=Mm.197436 /LL=17826 /DEF=Mus musculus mammary tumor virus receptor 2 (Mtvr2), mRNA. /PROD=mammary tumor virus receptor 2 /FL=gb:AF212921.1 gb:NM_023166.1
1435233_at	268.5	P	0.000244	-0.3	D	0.999654	344.8	P	0.000244	gb:BG070920 /DB_XREF=gi:12553412 /DB_XREF=H3091G04-3 /CLONE=H3091G04 /FEA=EST /CNT=62 /TID=Mm.9636.1 /TIER=Stack /STK=18 /UG=Mm.9636 /LL=52119 /UG_GENE=D1Ertd433e /UG_TITLE=DNA segment, Chr 1, ERATO Doi 433, expressed
1418255_s_at	90.4	P	0.000244	-0.3	D	0.999226	102.7	P	0.000244	gb:NM_020493.1 /DB_XREF=gi:10048413 /GEN=Srf /FEA=FLmRNA /CNT=94 /TID=Mm.45044.1 /TIER=FL+Stack /STK=27 /UG=Mm.45044 /LL=20807 /DEF=Mus musculus serum response factor (Srf), mRNA. /PROD=serum response factor /FL=gb:NM_020493.1
1433890_a_at	75.9	P	0.000244	-0.3	D	0.998923	108.3	P	0.000244	gb:AW545877 /DB_XREF=gi:7188294 /DB_XREF=C0199E02-3 /CLONE=C0199E02 /FEA=EST /CNT=58 /TID=Mm.203962.2 /TIER=Stack /STK=54 /UG=Mm.203962 /LL=27692 /UG_GENE=Bat3 /UG_TITLE=HLA-B-associated transcript 3
1451589_at	247	P	0.000732	-0.3	D	0.999833	297.2	P	0.000732	gb:BC026208.1 /DB_XREF=gi:20072190 /FEA=FLmRNA /CNT=16 /TID=Mm.27612.1 /TIER=FL /STK=6 /UG=Mm.27612 /DEF=Mus musculus, Similar to LOC164714, clone MGC:41671 IMAGE:1344619, mRNA, complete cds. /PROD=Similar to LOC164714 /FL=gb:BC026208.1
1426465_at	89.2	P	0.000244	-0.3	D	0.999654	122	P	0.000244	gb:BG066219 /DB_XREF=gi:12548786 /DB_XREF=H3040D03-3 /CLONE=H3040D03 /FEA=FLmRNA /CNT=86 /TID=Mm.22094.1 /TIER=Stack /STK=13 /UG=Mm.22094 /UG_TITLE=Mus musculus, clone MGC:37636 IMAGE:5002845, mRNA, complete cds /FL=gb:BC024558.1
1420494_x_at	1334.1	P	0.000244	-0.3	D	0.99997	1588	P	0.000244	gb:BC006680.1 /DB_XREF=gi:13879397 /FEA=FLmRNA /CNT=58 /TID=Mm.331.1 /TIER=FL /STK=4 /UG=Mm.331 /LL=22190 /UG_GENE=Ubc /DEF=Mus musculus, Similar to ubiquitin C, clone MGC:7811 IMAGE:3500023, mRNA, complete cds. /PROD=Similar to ubiquitin C /FL=gb:NM_019639.2 gb:BC006680.1
1424268_at	183	P	0.000244	-0.3	D	0.999654	228.6	P	0.000244	gb:BC004831.1 /DB_XREF=gi:13435998 /FEA=FLmRNA /CNT=73 /TID=Mm.29763.1 /TIER=FL+Stack /STK=42 /UG=Mm.29763 /DEF=Mus musculus, Similar to hypothetical protein, clone MGC:6794 IMAGE:2647695, mRNA, complete cds. /PROD=Similar to hypothetical protein /FL=gb:BC004831.1
1458441_at	37.8	P	0.046143	-0.3	D	0.999833	46	P	0.01416	gb:BB451751 /DB_XREF=gi:16425590 /DB_XREF=BB451751 /CLONE=D130012J15 /FEA=EST /CNT=8 /TID=Mm.212867.1 /TIER=ConsEnd /STK=2 /UG=Mm.212867 /UG_TITLE=ESTs
1434641_x_at	672	P	0.000732	-0.3	D	0.99998	866.8	P	0.000732	gb:AW121511 /DB_XREF=gi:6096844 /DB_XREF=UI-M-BH2.2-aop-b-09-0-UI.s1 /CLONE=UI-M-BH2.2-aop-b-09-0-UI /FEA=EST /CNT=28 /TID=Mm.204705.2 /TIER=Stack /STK=28 /UG=Mm.204705 /UG_TITLE=Mus musculus, Similar to type I transmembrane receptor (seizure-related protein), clone MGC:19060 IMAGE:4191879, mRNA, complete cds
1431230_a_at	58.5	P	0.000244	-0.3	D	0.998349	78.7	P	0.000244	gb:Z74630 /DB_XREF=gi:1405907 /DB_XREF=MMCAG14 /CLONE=cag14 /FEA=mRNA /CNT=7 /TID=Mm.41220.1 /TIER=ConsEnd /STK=0 /UG=Mm.41220 /LL=69375 /UG_GENE=1700023F20Rik /UG_TITLE=RIKEN cDNA 1700023F20 gene
1428585_at	150.5	P	0.000244	-0.3	D	0.999948	192.9	P	0.000244	gb:BE853286 /DB_XREF=gi:10311625 /DB_XREF=uw87d05.x1 /CLONE=IMAGE:3468969 /FEA=mRNA /CNT=104 /TID=Mm.23961.1 /TIER=Stack /STK=30 /UG=Mm.23961 /LL=73156 /UG_GENE=3110023F10Rik /UG_TITLE=RIKEN cDNA 3110023F10 gene
1423287_at	441.7	P	0.000244	-0.3	D	0.99998	560.6	P	0.000244	gb:AA016422 /DB_XREF=gi:1478652 /DB_XREF=mh38e02.r1 /CLONE=IMAGE:444794 /FEA=FLmRNA /CNT=54 /TID=Mm.4880.1 /TIER=ConsEnd /STK=0 /UG=Mm.4880 /LL=12404 /UG_GENE=Cbln1 /UG_TITLE=cerebellin 1 precursor protein /FL=gb:NM_019626.1
1458104_a_at	161.1	P	0.001953	-0.3	D	0.999448	171.2	P	0.001221	gb:BB211614 /DB_XREF=gi:16352697 /DB_XREF=BB211614 /CLONE=A430106F02 /FEA=EST /CNT=3 /TID=Mm.122999.1 /TIER=ConsEnd /STK=3 /UG=Mm.122999 /UG_TITLE=ESTs, Weakly similar to neurofilament triplet H protein (M.musculus)
1417561_at	233.3	P	0.00293	-0.3	D	0.998923	241.4	P	0.001953	gb:NM_007469.1 /DB_XREF=gi:6680703 /GEN=Apoc1 /FEA=FLmRNA /CNT=74 /TID=Mm.182440.1 /TIER=FL+Stack /STK=41 /UG=Mm.182440 /LL=11812 /DEF=Mus musculus apolipoprotein CI (Apoc1), mRNA. /PROD=apolipoprotein CI /FL=gb:NM_007469.1 gb:BC019398.1
1456833_at	86.9	P	0.000732	-0.3	D	0.999973	108.3	P	0.000732	gb:BB353220 /DB_XREF=gi:16405527 /DB_XREF=BB353220 /CLONE=B930092P05 /FEA=EST /CNT=7 /TID=Mm.21402.1 /TIER=ConsEnd /STK=7 /UG=Mm.21402 /LL=106959 /UG_GENE=AI853548 /UG_TITLE=expressed sequence AI853548
1417954_at	859.9	P	0.000244	-0.3	D	0.99998	1091.2	P	0.000244	gb:NM_009215.1 /DB_XREF=gi:6678034 /GEN=Smst /FEA=FLmRNA /CNT=58 /TID=Mm.2453.1 /TIER=FL+Stack /STK=32 /UG=Mm.2453 /LL=20604 /DEF=Mus musculus somatostatin (Smst), mRNA. /PROD=somatostatin /FL=gb:NM_009215.1 gb:BC010770.1
1451094_at	76.5	P	0.000244	-0.3	D	0.999833	100.8	P	0.000244	gb:BC005772.1 /DB_XREF=gi:13543208 /FEA=FLmRNA /CNT=141 /TID=Mm.41757.1 /TIER=FL+Stack /STK=128 /UG=Mm.41757 /DEF=Mus musculus, clone MGC:12004 IMAGE:3602314, mRNA, complete cds. /PROD=Unknown (protein for MGC:12004) /FL=gb:BC005772.1
1438441_at	139.8	P	0.000244	-0.3	D	0.999693	178.3	P	0.000244	gb:AI323288 /DB_XREF=gi:4057717 /DB_XREF=mg99h04.x1 /CLONE=IMAGE:441175 /FEA=EST /CNT=24 /TID=Mm.28223.4 /TIER=Stack /STK=10 /UG=Mm.28223 /LL=15904 /UG_GENE=Idb4 /UG_TITLE=inhibitor of DNA binding 4
1425822_a_at	245.5	P	0.000244	-0.3	D	0.998514	331.2	P	0.000244	gb:AB015422.1 /DB_XREF=gi:11611466 /GEN=Deltex1 /FEA=FLmRNA /CNT=4 /TID=Mm.1645.2 /TIER=FL /STK=1 /UG=Mm.1645 /LL=14357 /DEF=Mus musculus mRNA for Deltex1, complete cds. /PROD=Deltex1 /FL=gb:AB015422.1
1434773_a_at	317.3	P	0.000244	-0.3	D	0.99998	425.7	P	0.000244	gb:BM207588 /DB_XREF=gi:17763488 /DB_XREF=C0614H08-3 /CLONE=C0614H08 /FEA=EST /CNT=30 /TID=Mm.21002.2 /TIER=Stack /STK=25 /UG=Mm.21002 /LL=20525 /UG_GENE=Slc2a1 /UG_TITLE=solute carrier family 2 (facilitated glucose transporter), member 1
1437377_a_at	101.5	P	0.000244	-0.3	D	0.999226	122.9	P	0.000244	gb:BB739221 /DB_XREF=gi:16142226 /DB_XREF=BB739221 /CLONE=F430112C03 /FEA=EST /CNT=20 /TID=Mm.39001.2 /TIER=Stack /STK=19 /UG=Mm.39001 /LL=68593 /UG_GENE=1110018N15Rik /UG_TITLE=RIKEN cDNA 1110018N15 gene
1424239_at	63.2	P	0.000732	-0.3	D	0.998799	79.2	P	0.000244	gb:BC006820.1 /DB_XREF=gi:13905071 /FEA=FLmRNA /CNT=69 /TID=Mm.41261.1 /TIER=FL+Stack /STK=43 /UG=Mm.41261 /LL=75687 /UG_GENE=2310066E14Rik /DEF=Mus musculus, RIKEN cDNA 2310066E14 gene, clone MGC:11838 IMAGE:3596826, mRNA, complete cds. /PROD=RIKEN cDNA 2310066E14 gene /FL=gb:BC006820.1
1460365_a_at	733.5	P	0.000244	-0.3	D	0.998349	949.8	P	0.000244	gb:L31397.1 /DB_XREF=gi:487856 /GEN=BreDnm19 /FEA=FLmRNA /CNT=57 /TID=Mm.16080.1 /TIER=FL+Stack /STK=18 /UG=Mm.16080 /LL=13429 /DEF=Mus musculus dynamin (BreDnm19) mRNA, complete cds. /PROD=dynamin /FL=gb:L31397.1
1430558_at	129	P	0.000244	-0.3	D	0.999508	176.3	P	0.000244	gb:BM114753 /DB_XREF=gi:17077771 /DB_XREF=L0809G04-3 /CLONE=L0809G04 /FEA=mRNA /CNT=16 /TID=Mm.195537.1 /TIER=ConsEnd /STK=1 /UG=Mm.195537 /LL=69238 /UG_GENE=2610034E08Rik /UG_TITLE=RIKEN cDNA 2610034E08 gene
1421138_a_at	50.5	P	0.000244	-0.3	D	0.999948	67.8	P	0.000244	gb:AV047342 /DB_XREF=gi:4867007 /DB_XREF=AV047342 /CLONE=1700067D14 /FEA=FLmRNA /CNT=13 /TID=Mm.1499.1 /TIER=Stack /STK=9 /UG=Mm.1499 /LL=18768 /UG_GENE=Pkib /UG_TITLE=protein kinase inhibitor beta, cAMP dependent, testis specific /FL=gb:L02241.1 gb:NM_008863.1
1452961_at	77.3	P	0.000244	-0.3	D	0.998514	97.5	P	0.000244	gb:AK004681.1 /DB_XREF=gi:12836029 /FEA=mRNA /CNT=53 /TID=Mm.41187.2 /TIER=Stack /STK=9 /UG=Mm.41187 /LL=66873 /UG_GENE=1200009O22Rik /UG_TITLE=RIKEN cDNA 1200009O22 gene /DEF=Mus musculus adult male lung cDNA, RIKEN full-length enriched library, clone:1200009O22:homolog to KIAA0644 PROTEIN, full insert sequence.
1458330_x_at	30.3	P	0.00415	-0.3	D	0.999226	46.6	P	0.001953	gb:BB236001 /DB_XREF=gi:8917882 /DB_XREF=BB236001 /CLONE=A630056N05 /FEA=EST /CNT=3 /TID=Mm.215632.1 /TIER=ConsEnd /STK=3 /UG=Mm.215632 /UG_TITLE=ESTs
1457054_a_at	95.7	P	0.005859	-0.3	D	0.998168	111.9	P	0.008057	gb:BE991737 /DB_XREF=gi:10671912 /DB_XREF=UI-M-BZ1-bdz-c-08-0-UI.s1 /CLONE=UI-M-BZ1-bdz-c-08-0-UI /FEA=EST /CNT=8 /TID=Mm.87077.1 /TIER=ConsEnd /STK=5 /UG=Mm.87077 /UG_TITLE=ESTs
1428910_at	587.3	P	0.000244	-0.3	D	0.999965	783.9	P	0.000244	gb:BI328156 /DB_XREF=gi:15012813 /DB_XREF=602985414F1 /CLONE=IMAGE:5138066 /FEA=mRNA /CNT=76 /TID=Mm.29423.1 /TIER=Stack /STK=17 /UG=Mm.29423 /LL=69551 /UG_GENE=2310022B05Rik /UG_TITLE=RIKEN cDNA 2310022B05 gene
1433832_at	118.7	P	0.00293	-0.3	D	0.999034	184.2	P	0.00415	gb:BB355934 /DB_XREF=gi:15411620 /DB_XREF=BB355934 /CLONE=C030011B15 /FEA=EST /CNT=69 /TID=Mm.202715.1 /TIER=Stack /STK=57 /UG=Mm.202715 /LL=105870 /UG_GENE=AI551766 /UG_TITLE=expressed sequence AI551766
1420718_at	54	P	0.001221	-0.3	D	0.999759	57.8	P	0.000244	gb:NM_011856.2 /DB_XREF=gi:7657414 /GEN=Odz2 /FEA=FLmRNA /CNT=15 /TID=Mm.40599.1 /TIER=FL /STK=3 /UG=Mm.40599 /LL=23964 /DEF=Mus musculus odd Ozten-m homolog 2 (Drosophila) (Odz2), mRNA. /PROD=odd Ozten-m homolog 2 (Drosophila) /FL=gb:AB025411.1 gb:NM_011856.2
1416852_a_at	695.8	P	0.000244	-0.3	D	0.99998	929.7	P	0.000244	gb:BC017126.1 /DB_XREF=gi:16877777 /FEA=FLmRNA /CNT=145 /TID=Mm.220885.1 /TIER=FL+Stack /STK=66 /UG=Mm.220885 /LL=26562 /UG_GENE=Ncdn-pending /DEF=Mus musculus, neurochondrin, clone MGC:27571 IMAGE:4485839, mRNA, complete cds. /PROD=neurochondrin /FL=gb:BC017126.1 gb:NM_011986.1
1435740_at	253.1	P	0.000244	-0.3	D	0.99998	316.3	P	0.000244	gb:AV286259 /DB_XREF=gi:16391997 /DB_XREF=AV286259 /CLONE=5031420N18 /FEA=EST /CNT=106 /TID=Mm.29219.1 /TIER=Stack /STK=13 /UG=Mm.29219 /UG_TITLE=ESTs
1424862_s_at	97.4	P	0.001221	-0.3	D	0.998349	117.2	P	0.001953	gb:AB072336.1 /DB_XREF=gi:19773433 /GEN=skd /FEA=FLmRNA /CNT=35 /TID=Mm.219434.1 /TIER=FL+Stack /STK=13 /UG=Mm.219434 /DEF=Mus musculus skd mRNA for skeletrophin, complete cds. /PROD=skeletrophin /FL=gb:AB072336.1
1453558_at	150.6	P	0.000732	-0.3	D	0.999899	193.8	P	0.000732	gb:AK015697.1 /DB_XREF=gi:12854128 /FEA=mRNA /CNT=3 /TID=Mm.156068.1 /TIER=ConsEnd /STK=2 /UG=Mm.156068 /LL=75040 /UG_GENE=4930504H06Rik /UG_TITLE=RIKEN cDNA 4930504H06 gene /DEF=Mus musculus adult male testis cDNA, RIKEN full-length enriched library, clone:4930504H06:hypothetical protein, full insert sequence.
1418161_at	251.2	P	0.000244	-0.3	D	0.999562	341.4	P	0.000244	gb:NM_020605.1 /DB_XREF=gi:10181141 /GEN=Jph3 /FEA=FLmRNA /CNT=45 /TID=Mm.143762.1 /TIER=FL+Stack /STK=29 /UG=Mm.143762 /LL=57340 /DEF=Mus musculus junctophilin 3 (Jph3), mRNA. /PROD=junctophilin 3 /FL=gb:NM_020605.1 gb:AB024449.1
1434309_at	28.4	P	0.001953	-0.3	D	0.998799	32.4	P	0.000732	gb:BG063077 /DB_XREF=gi:12545563 /DB_XREF=H3001H04-3 /CLONE=H3001H04 /FEA=EST /CNT=90 /TID=Mm.28696.1 /TIER=Stack /STK=35 /UG=Mm.28696 /LL=104724 /UG_GENE=AA409500 /UG_TITLE=expressed sequence AA409500
1418149_at	390.8	P	0.000244	-0.3	D	0.99996	464.7	P	0.000244	gb:NM_007693.1 /DB_XREF=gi:6680931 /GEN=Chga /FEA=FLmRNA /CNT=48 /TID=Mm.4137.1 /TIER=FL+Stack /STK=29 /UG=Mm.4137 /LL=12652 /DEF=Mus musculus chromogranin A (Chga), mRNA. /PROD=chromogranin A /FL=gb:BC026554.1 gb:NM_007693.1 gb:M64278.1
1437666_x_at	1670.1	P	0.000244	-0.3	D	0.99998	2220.8	P	0.000244	gb:AW551908 /DB_XREF=gi:7197331 /DB_XREF=L0205E01-3 /CLONE=L0205E01 /FEA=EST /CNT=17 /TID=Mm.331.6 /TIER=Stack /STK=15 /UG=Mm.331 /LL=22190 /UG_GENE=Ubc /UG_TITLE=ubiquitin C
1443952_at	55.6	P	0.00293	-0.3	D	0.999448	77.7	P	0.001953	gb:BI525006 /DB_XREF=gi:15349798 /DB_XREF=602924093F1 /CLONE=IMAGE:5056607 /FEA=EST /CNT=8 /TID=Mm.41039.1 /TIER=ConsEnd /STK=2 /UG=Mm.41039 /UG_TITLE=ESTs
1457273_at	415.8	P	0.000244	-0.3	D	0.999948	524.9	P	0.000244	gb:BM899576 /DB_XREF=gi:19382364 /DB_XREF=UI-M-DJ1-buc-h-08-0-UI.s1 /CLONE=UI-M-DJ1-buc-h-08-0-UI /FEA=EST /CNT=12 /TID=Mm.82679.1 /TIER=ConsEnd /STK=4 /UG=Mm.82679 /UG_TITLE=ESTs
1417409_at	120.5	P	0.000244	-0.3	D	0.999308	149.1	P	0.000244	gb:BC002081.1 /DB_XREF=gi:12805238 /FEA=FLmRNA /CNT=170 /TID=Mm.482.1 /TIER=FL+Stack /STK=20 /UG=Mm.482 /LL=16476 /UG_GENE=Jun /DEF=Mus musculus, Jun oncogene, clone MGC:6246 IMAGE:3493248, mRNA, complete cds. /PROD=Jun oncogene /FL=gb:J04115.1 gb:BC002081.1 gb:NM_010591.1
1423176_at	339.4	P	0.000244	-0.3	D	0.99987	414.9	P	0.000244	gb:BQ266486 /DB_XREF=gi:20491551 /DB_XREF=NISC_ff13c10.x1 /CLONE=IMAGE:2865786 /FEA=FLmRNA /CNT=63 /TID=Mm.4218.1 /TIER=Stack /STK=34 /UG=Mm.4218 /LL=22057 /UG_GENE=Tob1 /UG_TITLE=transducer of ErbB-2.1 /FL=gb:NM_009427.1
1456481_at	118.2	P	0.001221	-0.4	D	0.998799	152.6	P	0.001221	gb:BB525078 /DB_XREF=gi:16444082 /DB_XREF=BB525078 /CLONE=D930024E11 /FEA=EST /CNT=36 /TID=Mm.6407.1 /TIER=Stack /STK=9 /UG=Mm.6407 /LL=52214 /UG_GENE=D9Ertd280e /UG_TITLE=DNA segment, Chr 9, ERATO Doi 280, expressed
1449304_at	58.3	P	0.01416	-0.4	D	0.999833	102.9	P	0.00293	gb:NM_133677.1 /DB_XREF=gi:19526833 /GEN=2310061J03Rik /FEA=FLmRNA /CNT=28 /TID=Mm.22960.1 /TIER=FL+Stack /STK=15 /UG=Mm.22960 /LL=66391 /DEF=Mus musculus RIKEN cDNA 2310061J03 gene (2310061J03Rik), mRNA. /PROD=RIKEN cDNA 2310061J03 /FL=gb:NM_133677.1 gb:BC017620.1
1448893_at	107.2	P	0.000244	-0.4	D	0.999034	146.5	P	0.000244	gb:NM_011424.1 /DB_XREF=gi:6754803 /GEN=Ncor2 /FEA=FLmRNA /CNT=72 /TID=Mm.29412.1 /TIER=FL+Stack /STK=33 /UG=Mm.29412 /LL=20602 /DEF=Mus musculus nuclear receptor co-repressor 2 (Ncor2), mRNA. /PROD=nuclear receptor co-repressor 2 /FL=gb:NM_011424.1 gb:AF125671.1
1422130_at	69.5	P	0.000732	-0.4	D	0.999382	101.5	P	0.000244	gb:NM_008730.1 /DB_XREF=gi:6679119 /GEN=Nptx1 /FEA=FLmRNA /CNT=15 /TID=Mm.5142.1 /TIER=FL /STK=1 /UG=Mm.5142 /LL=18164 /DEF=Mus musculus neuronal pentraxin 1 (Nptx1), mRNA. /PROD=neuronal pentraxin 1 /FL=gb:NM_008730.1
1460724_at	156.8	P	0.001221	-0.4	D	0.999973	203.8	P	0.000732	gb:NM_007458.1 /DB_XREF=gi:6671560 /GEN=Ap2a1 /FEA=FLmRNA /CNT=50 /TID=Mm.6877.1 /TIER=FL /STK=1 /UG=Mm.6877 /LL=11771 /DEF=Mus musculus adaptor protein complex AP-2, alpha 1 subunit (Ap2a1), mRNA. /PROD=adaptor-related protein complex AP-2, alpha 1subunit /FL=gb:NM_007458.1
1438155_x_at	43.7	P	0.008057	-0.4	D	0.999727	57.9	P	0.005859	gb:BB357373 /DB_XREF=gi:9069201 /DB_XREF=BB357373 /CLONE=C030020I05 /FEA=EST /CNT=12 /TID=Mm.143738.3 /TIER=Stack /STK=12 /UG=Mm.143738 /LL=56703 /UG_GENE=Pigo /UG_TITLE=phosphatidylinositol glycan, class O
1423416_at	120.1	P	0.001953	-0.4	D	0.999965	139.6	P	0.000244	gb:BM199842 /DB_XREF=gi:17752866 /DB_XREF=C0201E09-3 /CLONE=C0201E09 /FEA=FLmRNA /CNT=177 /TID=Mm.1050.1 /TIER=Stack /STK=53 /UG=Mm.1050 /LL=20588 /UG_GENE=Smarcc1 /UG_TITLE=SWISNF related, matrix associated, actin dependent regulator of chromatin, subfamily c, member 1 /FL=gb:NM_009211.1 gb:U85614.1
1438729_at	88	P	0.000244	-0.4	D	0.999948	114.9	P	0.000244	gb:BB331017 /DB_XREF=gi:9039780 /DB_XREF=BB331017 /CLONE=B730024M11 /FEA=EST /CNT=16 /TID=Mm.149775.1 /TIER=Stack /STK=9 /UG=Mm.149775 /LL=102365 /UG_GENE=BB176347 /UG_TITLE=expressed sequence BB176347
1420841_at	32.6	P	0.00415	-0.4	D	0.999886	44.2	P	0.00293	gb:NM_011213.1 /DB_XREF=gi:18702312 /GEN=Ptprf /FEA=FLmRNA /CNT=288 /TID=Mm.29855.1 /TIER=FL /STK=2 /UG=Mm.29855 /LL=19268 /DEF=Mus musculus protein tyrosine phosphatase, receptor-type, F (Ptprf), mRNA. /PROD=protein tyrosine phosphatase, receptor-type, F /FL=gb:AF300943.1 gb:NM_011213.1
1416045_a_at	133.1	P	0.000244	-0.4	D	0.999382	169.2	P	0.000244	gb:NM_011418.1 /DB_XREF=gi:6755577 /GEN=Smarcb1 /FEA=FLmRNA /CNT=211 /TID=Mm.26116.1 /TIER=FL+Stack /STK=139 /UG=Mm.26116 /LL=20587 /DEF=Mus musculus SWISNF related, matrix associated, actin dependent regulator of chromatin, subfamily b, member 1 (Smarcb1), mRNA. /PROD=SWISNF related, matrix associated, actindependent regulator of chromatin, subfamily b, member 1 /FL=gb:AB017344.1 gb:BC025163.1 g…
1415797_at	49.1	P	0.00415	-0.4	D	0.998168	70.6	P	0.000732	gb:NM_007584.1 /DB_XREF=gi:6680827 /GEN=Ddr1 /FEA=FLmRNA /CNT=379 /TID=Mm.5021.1 /TIER=FL+Stack /STK=263 /UG=Mm.5021 /LL=12305 /DEF=Mus musculus discoidin domain receptor family, member 1 (Ddr1), mRNA. /PROD=cell adhesion kinase /FL=gb:L57509.1 gb:AF026259.1 gb:NM_007584.1
1424467_at	45.3	P	0.030273	-0.4	D	0.998514	102.1	P	0.01416	gb:BC025856.1 /DB_XREF=gi:19483925 /FEA=FLmRNA /CNT=67 /TID=Mm.28639.1 /TIER=FL+Stack /STK=30 /UG=Mm.28639 /DEF=Mus musculus, clone MGC:32394 IMAGE:5037534, mRNA, complete cds. /PROD=Unknown (protein for MGC:32394) /FL=gb:BC025856.1
1449240_at	146.6	P	0.000244	-0.4	D	0.998923	186.9	P	0.000244	gb:BC026822.1 /DB_XREF=gi:20071168 /FEA=FLmRNA /CNT=28 /TID=Mm.42096.1 /TIER=FL+Stack /STK=18 /UG=Mm.42096 /LL=19051 /UG_GENE=Gsbs-pending /DEF=Mus musculus, G substrate, clone MGC:25251 IMAGE:4511839, mRNA, complete cds. /PROD=G substrate /FL=gb:BC026822.1 gb:AF071562.1 gb:NM_011153.1
1450021_at	926.5	P	0.000244	-0.4	D	0.999833	1175.5	P	0.000244	gb:AV171029 /DB_XREF=gi:16383572 /DB_XREF=AV171029 /CLONE=3200002H06 /FEA=FLmRNA /CNT=163 /TID=Mm.92529.1 /TIER=Stack /STK=89 /UG=Mm.92529 /LL=54609 /UG_GENE=Ubqln2 /UG_TITLE=ubiquilin 2 /FL=gb:NM_018798.1 gb:AF177346.1
1438853_x_at	101.3	P	0.001221	-0.4	D	0.999562	124.3	P	0.000244	gb:BB463580 /DB_XREF=gi:9380769 /DB_XREF=BB463580 /CLONE=D130081M24 /FEA=EST /CNT=10 /TID=Mm.24495.3 /TIER=Stack /STK=9 /UG=Mm.24495 /LL=71990 /UG_GENE=2410015A15Rik /UG_TITLE=RIKEN cDNA 2410015A15 gene
1451252_at	117	P	0.001221	-0.4	D	0.998349	136.1	P	0.001953	gb:BC019164.1 /DB_XREF=gi:19387894 /FEA=FLmRNA /CNT=113 /TID=Mm.4532.1 /TIER=FL+Stack /STK=50 /UG=Mm.4532 /DEF=Mus musculus, clone MGC:29437 IMAGE:3962494, mRNA, complete cds. /PROD=Unknown (protein for MGC:29437) /FL=gb:BC019164.1
1433797_at	59.8	P	0.000244	-0.4	D	0.99994	76.2	P	0.000244	gb:BG069595 /DB_XREF=gi:12552164 /DB_XREF=H3078A09-3 /CLONE=H3078A09 /FEA=EST /CNT=92 /TID=Mm.10125.2 /TIER=Stack /STK=60 /UG=Mm.10125 /LL=12589 /UG_GENE=Cdv1 /UG_TITLE=carnitine deficiency-associated gene expressed in ventricle 1
1431554_a_at	9.4	P	0.01416	-0.4	D	0.998349	17.9	P	0.005859	gb:AK003395.1 /DB_XREF=gi:12834037 /FEA=mRNA /CNT=2 /TID=Mm.218844.2 /TIER=ConsEnd /STK=1 /UG=Mm.218844 /LL=71790 /UG_GENE=Anxa9 /UG_TITLE=annexin A9 /DEF=Mus musculus 18 days embryo whole body cDNA, RIKEN full-length enriched library, clone:1110003P15:ANNEXIN A9 (ANNEXIN 31) (ANNEXIN XXXI), full insert sequence.
1455082_at	93.6	P	0.030273	-0.4	D	0.999654	130.5	P	0.030273	gb:AW545867 /DB_XREF=gi:7188284 /DB_XREF=C0199C09-3 /CLONE=C0199C09 /FEA=EST /CNT=28 /TID=Mm.37767.1 /TIER=Stack /STK=26 /UG=Mm.37767 /LL=106279 /UG_GENE=AI851073 /UG_TITLE=expressed sequence AI851073
1450814_a_at	106.4	P	0.000244	-0.4	D	0.99996	139.9	P	0.000244	gb:NM_024267.4 /DB_XREF=gi:19745155 /GEN=8430408O15Rik /FEA=FLmRNA /CNT=70 /TID=Mm.27546.1 /TIER=FL /STK=0 /UG=Mm.27546 /LL=75751 /DEF=Mus musculus RIKEN cDNA 8430408O15 gene (8430408O15Rik), mRNA. /PROD=RANBP4 /FL=gb:NM_024267.4 gb:AF123388.1
1448428_at	37.7	P	0.030273	-0.4	D	0.999448	53.5	P	0.018555	gb:NM_008675.1 /DB_XREF=gi:6679017 /GEN=Nbl1 /FEA=FLmRNA /CNT=122 /TID=Mm.9404.1 /TIER=FL+Stack /STK=75 /UG=Mm.9404 /LL=17965 /DEF=Mus musculus neuroblastoma, suppression of tumorigenicity 1 (Nbl1), mRNA. /PROD=neuroblastoma, suppression of tumorigenicity 1 /FL=gb:NM_008675.1 gb:D50263.1
1426778_at	151	P	0.001953	-0.4	D	0.999226	189.5	P	0.001953	gb:BM119578 /DB_XREF=gi:17087604 /DB_XREF=L0927F02-3 /CLONE=L0927F02 /FEA=mRNA /CNT=157 /TID=Mm.7524.2 /TIER=Stack /STK=68 /UG=Mm.7524 /LL=13138 /UG_GENE=Dag1 /UG_TITLE=dystroglycan 1
1450436_s_at	83.1	P	0.000244	-0.4	D	0.999448	105.2	P	0.000244	gb:AI664344 /DB_XREF=gi:4767927 /DB_XREF=ue84h09.r1 /CLONE=IMAGE:1497857 /FEA=FLmRNA /CNT=29 /TID=Mm.20437.1 /TIER=Stack /STK=12 /UG=Mm.20437 /LL=56323 /UG_GENE=Dnajb5 /UG_TITLE=DnaJ (Hsp40) homolog, subfamily B, member 5 /FL=gb:AF088983.1 gb:NM_019874.1
1435778_at	189.9	P	0.000732	-0.4	D	0.999034	222.7	P	0.000732	gb:AW551596 /DB_XREF=gi:7197067 /DB_XREF=L0201H11-3 /CLONE=L0201H11 /FEA=EST /CNT=38 /TID=Mm.31567.1 /TIER=Stack /STK=13 /UG=Mm.31567 /UG_TITLE=ESTs, Moderately similar to KIAA0874 protein (Homo sapiens) (H.sapiens)
1451592_at	70.3	P	0.000244	-0.4	D	0.999135	88.4	P	0.000244	gb:AF364868.1 /DB_XREF=gi:19070821 /FEA=FLmRNA /CNT=11 /TID=Mm.1865.1 /TIER=FL /STK=6 /UG=Mm.1865 /DEF=Mus musculus Myb protein P42POP mRNA, complete cds. /PROD=Myb protein P42POP /FL=gb:AF364868.1
1421861_at	410.4	P	0.000244	-0.4	D	0.99998	540.1	P	0.000244	gb:BG065300 /DB_XREF=gi:12547863 /DB_XREF=H3029E06-3 /CLONE=H3029E06 /FEA=FLmRNA /CNT=145 /TID=Mm.38993.1 /TIER=Stack /STK=33 /UG=Mm.38993 /LL=65945 /UG_GENE=Clstn1 /UG_TITLE=calsyntenin 1 /FL=gb:NM_023051.1
1417050_at	277.8	P	0.000244	-0.4	D	0.99997	349.5	P	0.000244	gb:NM_026161.1 /DB_XREF=gi:13385665 /GEN=0710001E10Rik /FEA=FLmRNA /CNT=75 /TID=Mm.41630.1 /TIER=FL+Stack /STK=59 /UG=Mm.41630 /LL=67445 /DEF=Mus musculus RIKEN cDNA 0710001E10 gene (0710001E10Rik), mRNA. /PROD=RIKEN cDNA 0710001E10 /FL=gb:BC027315.1 gb:NM_026161.1
1415799_at	181	P	0.000244	-0.4	D	0.99997	238.3	P	0.000244	gb:NM_021714.1 /DB_XREF=gi:11096333 /GEN=Wbp11 /FEA=FLmRNA /CNT=342 /TID=Mm.141197.1 /TIER=FL+Stack /STK=262 /UG=Mm.141197 /LL=60321 /DEF=Mus musculus WW domain binding protein 11 (Wbp11), mRNA. /PROD=WW domain binding protein 11 /FL=gb:BC021823.1 gb:BC006600.1 gb:NM_021714.1 gb:AF071186.1
1434403_at	199.8	P	0.000244	-0.4	D	0.999833	267.2	P	0.000244	gb:AV229054 /DB_XREF=gi:15404930 /DB_XREF=AV229054 /CLONE=4631404B13 /FEA=EST /CNT=43 /TID=Mm.5794.1 /TIER=Stack /STK=33 /UG=Mm.5794 /LL=97717 /UG_GENE=C79158 /UG_TITLE=expressed sequence C79158
1449188_at	39.1	P	0.000244	-0.4	D	0.999977	57.9	P	0.000244	gb:NM_021565.1 /DB_XREF=gi:10947007 /GEN=Midn /FEA=FLmRNA /CNT=62 /TID=Mm.143813.1 /TIER=FL+Stack /STK=19 /UG=Mm.143813 /LL=59090 /DEF=Mus musculus midnolin (Midn), mRNA. /PROD=midnolin /FL=gb:NM_021565.1 gb:AB036882.1
1448709_at	206.8	P	0.00415	-0.4	D	0.999932	269.3	P	0.00293	gb:NM_033566.1 /DB_XREF=gi:15808995 /GEN=Smarcf1 /FEA=FLmRNA /CNT=157 /TID=Mm.22478.1 /TIER=FL+Stack /STK=45 /UG=Mm.22478 /LL=93760 /DEF=Mus musculus SWISNF related, matrix associated, actin dependent regulator of chromatin, subfamily f, member 1 (Smarcf1), mRNA. /PROD=SWISNF related, matrix associated, actindependent regulator of chromatin, subfamily f, member 1 /FL=gb:NM_033566.1 gb:AF268912.1
1455543_at	21	P	0.01416	-0.4	D	0.998349	24.4	P	0.00415	gb:AW545966 /DB_XREF=gi:7191433 /DB_XREF=L0002D11-3 /CLONE=L0002D11 /FEA=EST /CNT=32 /TID=Mm.41744.1 /TIER=Stack /STK=11 /UG=Mm.41744 /LL=102778 /UG_GENE=AW545966 /UG_TITLE=expressed sequence AW545966
1449290_at	43.7	P	0.001221	-0.4	D	0.998514	50.9	P	0.000732	gb:NM_023047.1 /DB_XREF=gi:12746423 /GEN=Crmp5-pending /FEA=FLmRNA /CNT=130 /TID=Mm.27732.1 /TIER=FL+Stack /STK=15 /UG=Mm.27732 /LL=65254 /DEF=Mus musculus collapsin response mediator protein 5 (Crmp5-pending), mRNA. /PROD=collapsin response mediator protein 5 /FL=gb:AF249295.1 gb:NM_023047.1
1448666_s_at	60.8	P	0.000732	-0.4	D	0.999034	82.3	P	0.000244	gb:AV174616 /DB_XREF=gi:15404733 /DB_XREF=AV174616 /CLONE=5730411G05 /FEA=FLmRNA /CNT=285 /TID=Mm.31533.1 /TIER=Stack /STK=150 /UG=Mm.31533 /LL=57259 /UG_GENE=Tob2 /UG_TITLE=transducer of ERBB2, 2 /FL=gb:NM_020507.1 gb:BC011163.1
1424130_a_at	47.3	P	0.00293	-0.4	D	0.999034	58.1	P	0.001221	gb:BC012674.1 /DB_XREF=gi:15215127 /FEA=FLmRNA /CNT=70 /TID=Mm.21864.1 /TIER=FL+Stack /STK=51 /UG=Mm.21864 /LL=69669 /UG_GENE=2310075E07Rik /DEF=Mus musculus, Similar to polymerase I and transcript release factor, clone MGC:13867 IMAGE:4206082, mRNA, complete cds. /PROD=Similar to polymerase I and transcript releasefactor /FL=gb:BC012674.1
1452226_at	40.8	P	0.037598	-0.4	D	0.998514	45.2	P	0.010742	gb:AV122997 /DB_XREF=gi:16382484 /DB_XREF=AV122997 /CLONE=2610529N02 /FEA=mRNA /CNT=227 /TID=Mm.253.1 /TIER=Stack /STK=41 /UG=Mm.253 /UG_TITLE=Mus musculus, clone IMAGE:3154023, mRNA
1436489_x_at	161.5	P	0.000244	-0.4	D	0.999308	236.4	P	0.000244	gb:BM898964 /DB_XREF=gi:19381752 /DB_XREF=UI-M-DJ1-bto-b-07-0-UI.s1 /CLONE=UI-M-DJ1-bto-b-07-0-UI /FEA=EST /CNT=9 /TID=Mm.25383.3 /TIER=Stack /STK=9 /UG=Mm.25383 /LL=97552 /UG_GENE=C85492 /UG_TITLE=expressed sequence C85492
1442175_at	76.5	P	0.000244	-0.4	D	0.999759	105.9	P	0.000244	gb:BB358264 /DB_XREF=gi:9070092 /DB_XREF=BB358264 /CLONE=C030027H14 /FEA=EST /CNT=7 /TID=Mm.39282.1 /TIER=ConsEnd /STK=3 /UG=Mm.39282 /LL=103287 /UG_GENE=AI836126 /UG_TITLE=expressed sequence AI836126
1456424_s_at	386	P	0.001953	-0.4	D	0.999948	548.2	P	0.001953	gb:AI591480 /DB_XREF=gi:4600528 /DB_XREF=vt15g11.x1 /CLONE=IMAGE:1163204 /FEA=EST /CNT=13 /TID=Mm.7046.3 /TIER=Stack /STK=10 /UG=Mm.7046 /LL=19025 /UG_GENE=Ppgb /UG_TITLE=protective protein for beta-galactosidase
1438058_s_at	517.9	P	0.000244	-0.4	D	0.999833	649.1	P	0.000244	gb:BG073526 /DB_XREF=gi:12556095 /DB_XREF=H3123F07-3 /CLONE=H3123F07 /FEA=EST /CNT=18 /TID=Mm.42855.2 /TIER=Stack /STK=12 /UG=Mm.42855 /LL=84113 /UG_GENE=Ptov1 /UG_TITLE=prostate tumor over expressed gene 1
1448907_at	49.5	P	0.005859	-0.4	D	0.998168	59.8	P	0.00293	gb:NM_022653.1 /DB_XREF=gi:12083584 /GEN=Thop1 /FEA=FLmRNA /CNT=73 /TID=Mm.26995.1 /TIER=FL+Stack /STK=32 /UG=Mm.26995 /LL=50492 /DEF=Mus musculus thimet oligopeptidase 1 (Thop1), mRNA. /PROD=thimet oligopeptidase 1 /FL=gb:AF314187.1 gb:NM_022653.1
1455509_at	96	P	0.000732	-0.4	D	0.999977	124.4	P	0.000244	gb:AI429738 /DB_XREF=gi:4275664 /DB_XREF=mf90d02.x1 /CLONE=IMAGE:421539 /FEA=EST /CNT=15 /TID=Mm.45703.1 /TIER=Stack /STK=12 /UG=Mm.45703 /UG_TITLE=ESTs, Weakly similar to nascent polypeptide-associated complex alpha polypeptide (Mus musculus) (M.musculus)
1450711_at	199.9	P	0.000732	-0.4	D	0.99994	223.7	P	0.000732	gb:NM_020508.1 /DB_XREF=gi:10048443 /GEN=Brd4 /FEA=FLmRNA /CNT=92 /TID=Mm.143755.1 /TIER=FL+Stack /STK=18 /UG=Mm.143755 /LL=57261 /DEF=Mus musculus bromodomain-containing 4 (Brd4), mRNA. /PROD=bromodomain-containing 4 /FL=gb:AF273217.1 gb:NM_020508.1 gb:AF461395.1
1416125_at	97.8	P	0.001953	-0.4	D	0.999508	131.6	P	0.001221	gb:BC015260.1 /DB_XREF=gi:15929656 /FEA=FLmRNA /CNT=212 /TID=Mm.154390.1 /TIER=FL+Stack /STK=124 /UG=Mm.154390 /LL=14229 /UG_GENE=Fkbp5 /DEF=Mus musculus, FK506 binding protein 5 (51 kDa), clone MGC:18417 IMAGE:4237766, mRNA, complete cds. /PROD=FK506 binding protein 5 (51 kDa) /FL=gb:BC015260.1 gb:U36220.1 gb:NM_010220.1 gb:U16959.1
1417039_a_at	115.3	P	0.000732	-0.4	D	0.999034	137.4	P	0.000732	gb:NM_025611.1 /DB_XREF=gi:13385063 /GEN=2510004L20Rik /FEA=FLmRNA /CNT=99 /TID=Mm.157075.1 /TIER=FL+Stack /STK=59 /UG=Mm.157075 /LL=66515 /DEF=Mus musculus RIKEN cDNA 2510004L20 gene (2510004L20Rik), mRNA. /PROD=RIKEN cDNA 2510004L20 /FL=gb:NM_025611.1
1438672_at	53.7	P	0.001953	-0.4	D	0.999833	77.5	P	0.001221	gb:BI134721 /DB_XREF=gi:14584969 /DB_XREF=UI-M-BH3-bsw-a-06-0-UI.s1 /CLONE=UI-M-BH3-bsw-a-06-0-UI /FEA=EST /CNT=54 /TID=Mm.41928.1 /TIER=Stack /STK=9 /UG=Mm.41928 /LL=105873 /UG_GENE=AI595373 /UG_TITLE=expressed sequence AI595373
1441363_at	77.6	P	0.000244	-0.4	D	0.998923	96.1	P	0.000244	gb:BQ174855 /DB_XREF=gi:20350347 /DB_XREF=UI-M-DJ2-bwb-p-23-0-UI.s1 /CLONE=UI-M-DJ2-bwb-p-23-0-UI /FEA=EST /CNT=5 /TID=Mm.40215.1 /TIER=ConsEnd /STK=4 /UG=Mm.40215 /UG_TITLE=ESTs
1417217_at	129.1	P	0.000732	-0.4	D	0.99996	165.2	P	0.000732	gb:NM_013779.1 /DB_XREF=gi:7363434 /GEN=Magel2 /FEA=FLmRNA /CNT=61 /TID=Mm.45207.1 /TIER=FL+Stack /STK=53 /UG=Mm.45207 /LL=27385 /DEF=Mus musculus melanoma antigen, family L, 2 (Magel2), mRNA. /PROD=melanoma antigen, family L, 2 /FL=gb:NM_013779.1
1421960_at	117.2	P	0.000244	-0.4	D	0.999226	148.5	P	0.000244	gb:BM195250 /DB_XREF=gi:17746626 /DB_XREF=C0306D11-3 /CLONE=C0306D11 /FEA=FLmRNA /CNT=29 /TID=Mm.41938.1 /TIER=Stack /STK=11 /UG=Mm.41938 /LL=104111 /UG_GENE=Adcy3 /UG_TITLE=adenylate cyclase 3 /FL=gb:AF458089.1 gb:NM_138305.1
1449544_a_at	85	P	0.000244	-0.4	D	0.999727	102.1	P	0.000244	gb:NM_013569.1 /DB_XREF=gi:7305202 /GEN=Kcnh2 /FEA=FLmRNA /CNT=14 /TID=Mm.6539.1 /TIER=FL+Stack /STK=8 /UG=Mm.6539 /LL=16511 /DEF=Mus musculus potassium voltage-gated channel, subfamily H (eag-related), member 2 (Kcnh2), mRNA. /PROD=potassium voltage-gated channel, subfamily H(eag-related), member 2 /FL=gb:AF012868.1 gb:NM_013569.1
1451066_at	446.6	P	0.000244	-0.4	D	0.99998	616	P	0.000244	gb:BC023417.1 /DB_XREF=gi:19484085 /FEA=FLmRNA /CNT=336 /TID=Mm.29984.1 /TIER=FL+Stack /STK=250 /UG=Mm.29984 /LL=77582 /UG_GENE=5730589L02Rik /DEF=Mus musculus, RIKEN cDNA 5730589L02 gene, clone MGC:32334 IMAGE:5028759, mRNA, complete cds. /PROD=RIKEN cDNA 5730589L02 gene /FL=gb:BC023417.1
1418594_a_at	114.7	P	0.000244	-0.4	D	0.999973	151.4	P	0.000244	gb:NM_010881.1 /DB_XREF=gi:6754799 /GEN=Ncoa1 /FEA=FLmRNA /CNT=55 /TID=Mm.2028.1 /TIER=FL+Stack /STK=21 /UG=Mm.2028 /LL=17977 /DEF=Mus musculus nuclear receptor coactivator 1 (Ncoa1), mRNA. /PROD=nuclear receptor coactivator 1 /FL=gb:U64828.1 gb:U56920.1 gb:NM_010881.1
1449144_at	291.3	P	0.000244	-0.4	D	0.999448	366.8	P	0.000244	gb:NM_010301.1 /DB_XREF=gi:6754003 /GEN=Gna11 /FEA=FLmRNA /CNT=55 /TID=Mm.989.1 /TIER=FL+Stack /STK=21 /UG=Mm.989 /LL=14672 /DEF=Mus musculus guanine nucleotide binding protein, alpha 11 (Gna11), mRNA. /PROD=guanine nucleotide binding protein, alpha 11 /FL=gb:M55411.1 gb:NM_010301.1 gb:BC011169.1
1420183_at	62.9	P	0.000244	-0.4	D	0.999654	84.6	P	0.000244	gb:AI036317 /DB_XREF=gi:3260008 /DB_XREF=ue20e01.x1 /CLONE=IMAGE:1480920 /FEA=EST /CNT=1 /TID=Mm.198493.1 /TIER=ConsEnd /STK=1 /UG=Mm.198493 /LL=99536 /UG_GENE=AI036317 /UG_TITLE=expressed sequence AI036317
1425966_x_at	506.6	P	0.01416	-0.4	D	0.99994	699.9	P	0.00415	gb:D50527.1 /DB_XREF=gi:1167509 /FEA=FLmRNA /CNT=2 /TID=Mm.331.4 /TIER=FL /STK=1 /UG=Mm.331 /LL=22190 /UG_GENE=Ubc /DEF=Mouse mRNA for TI-225, complete cds. /PROD=TI-225 /FL=gb:D50527.1
1436187_at	51.2	P	0.001953	-0.4	D	0.999786	61	P	0.000244	gb:BB513634 /DB_XREF=gi:9522600 /DB_XREF=BB513634 /CLONE=D730047D04 /FEA=EST /CNT=18 /TID=Mm.205997.1 /TIER=Stack /STK=10 /UG=Mm.205997 /LL=106219 /UG_GENE=AI481106 /UG_TITLE=expressed sequence AI481106
1435414_s_at	597.4	P	0.000244	-0.4	D	0.99998	767	P	0.000244	gb:BF322032 /DB_XREF=gi:11266751 /DB_XREF=ux07e02.x1 /CLONE=IMAGE:3470810 /FEA=EST /CNT=18 /TID=Mm.6919.2 /TIER=Stack /STK=17 /UG=Mm.6919 /LL=13191 /UG_GENE=Dctn1 /UG_TITLE=dynactin 1
1417632_at	150.6	P	0.000244	-0.4	D	0.999786	193.8	P	0.000244	gb:NM_016920.1 /DB_XREF=gi:12025531 /GEN=Atpv0a1 /FEA=FLmRNA /CNT=111 /TID=Mm.20869.1 /TIER=FL+Stack /STK=40 /UG=Mm.20869 /LL=11975 /DEF=Mus musculus ATPase, H+ transporting, lysosomal V0 subunit a isoform 1 (Atpv0a1), mRNA. /PROD=ATPase, H+ transporting, lysosomal V0 subunit aisoform 1 /FL=gb:AF218251.1 gb:AF218250.1 gb:NM_016920.1 gb:AF218249.1 gb:AB022321.1 gb:U13836.1
1418570_at	22.3	P	0.000732	-0.4	D	0.998514	42.7	P	0.000244	gb:BC019998.1 /DB_XREF=gi:18043523 /FEA=FLmRNA /CNT=127 /TID=Mm.143819.1 /TIER=FL+Stack /STK=21 /UG=Mm.143819 /LL=59287 /UG_GENE=Ncstn-pending /DEF=Mus musculus, nicastrin, clone MGC:28725 IMAGE:4458780, mRNA, complete cds. /PROD=nicastrin /FL=gb:BC019998.1 gb:AF240469.1 gb:NM_021607.1
1435336_at	81.9	P	0.001953	-0.4	D	0.999811	116.3	P	0.001221	gb:AW553336 /DB_XREF=gi:7198759 /DB_XREF=L0225G07-3 /CLONE=L0225G07 /FEA=EST /CNT=30 /TID=Mm.39728.3 /TIER=Stack /STK=17 /UG=Mm.39728 /LL=53883 /UG_GENE=Celsr2 /UG_TITLE=cadherin EGF LAG seven-pass G-type receptor 2
1458466_at	14.8	A	0.067627	-0.4	D	0.999562	22	P	0.037598	gb:AV338634 /DB_XREF=gi:15406498 /DB_XREF=AV338634 /CLONE=6430411I23 /FEA=EST /CNT=6 /TID=Mm.118164.1 /TIER=ConsEnd /STK=2 /UG=Mm.118164 /UG_TITLE=ESTs
1455018_at	157.5	P	0.000732	-0.4	D	0.998514	201.7	P	0.000732	gb:BM230794 /DB_XREF=gi:17866064 /DB_XREF=K0301B07-3 /CLONE=K0301B07 /FEA=EST /CNT=67 /TID=Mm.34360.1 /TIER=Stack /STK=29 /UG=Mm.34360 /UG_TITLE=ESTs
1418326_at	57	P	0.00415	-0.4	D	0.998514	95.2	P	0.001953	gb:BC026131.1 /DB_XREF=gi:20070697 /FEA=FLmRNA /CNT=96 /TID=Mm.27943.1 /TIER=FL+Stack /STK=25 /UG=Mm.27943 /LL=20539 /UG_GENE=Slc7a5 /DEF=Mus musculus, solute carrier family 7 (cationic amino acid transporter, y+ system), member 5, clone MGC:13766 IMAGE:4188854, mRNA, complete cds. /PROD=solute carrier family 7 (cationic amino acidtransporter, y+ system), member 5 /FL=gb:AB017189.1 gb:BC026131.1 …
1452462_a_at	46.1	P	0.000732	-0.4	D	0.999948	58.4	P	0.000244	gb:BC013339.1 /DB_XREF=gi:15426472 /FEA=mRNA /CNT=7 /TID=Mm.3594.3 /TIER=ConsEnd /STK=0 /UG=Mm.3594 /LL=53325 /UG_GENE=Banp /DEF=Mus musculus, Similar to Btg3 associated nuclear protein, clone IMAGE:3674151, mRNA, partial cds. /PROD=Similar to Btg3 associated nuclear protein
1421860_at	101.7	P	0.000732	-0.4	D	0.999382	127.6	P	0.001221	gb:NM_023051.1 /DB_XREF=gi:12746425 /GEN=Clstn1 /FEA=FLmRNA /CNT=145 /TID=Mm.38993.1 /TIER=FL /STK=1 /UG=Mm.38993 /LL=65945 /DEF=Mus musculus calsyntenin 1 (Clstn1), mRNA. /PROD=calsyntenin 1 /FL=gb:NM_023051.1
1443798_at	30.9	A	0.095215	-0.4	D	0.999135	34.8	P	0.046143	gb:BB207248 /DB_XREF=gi:8872201 /DB_XREF=BB207248 /CLONE=A430080K21 /FEA=EST /CNT=3 /TID=Mm.131916.1 /TIER=ConsEnd /STK=3 /UG=Mm.131916 /UG_TITLE=ESTs
1420901_a_at	116.2	P	0.000244	-0.4	D	0.999932	156.2	P	0.000244	gb:NM_010438.1 /DB_XREF=gi:6754205 /GEN=Hk1 /FEA=FLmRNA /CNT=117 /TID=Mm.196605.1 /TIER=FL /STK=2 /UG=Mm.196605 /LL=15275 /DEF=Mus musculus hexokinase 1 (Hk1), mRNA. /PROD=hexokinase 1 /FL=gb:L16949.1 gb:NM_010438.1
1455182_at	53.2	P	0.001221	-0.4	D	0.999811	89.4	P	0.000732	gb:AV104668 /DB_XREF=gi:16381875 /DB_XREF=AV104668 /CLONE=2510008K08 /FEA=EST /CNT=39 /TID=Mm.164568.1 /TIER=Stack /STK=21 /UG=Mm.164568 /LL=100123 /UG_GENE=AI448212 /UG_TITLE=expressed sequence AI448212
1459885_s_at	84.6	P	0.000244	-0.4	D	0.999135	98.7	P	0.000244	gb:AA190297 /DB_XREF=gi:1778977 /DB_XREF=mt94g01.r1 /CLONE=IMAGE:637584 /FEA=EST /CNT=5 /TID=Mm.24165.1 /TIER=ConsEnd /STK=1 /UG=Mm.24165 /LL=52612 /UG_GENE=D13Ertd332e /UG_TITLE=DNA segment, Chr 13, ERATO Doi 332, expressed
1416339_a_at	142.9	P	0.000732	-0.4	D	0.999382	188.7	P	0.000732	gb:NM_008925.1 /DB_XREF=gi:6679464 /GEN=Prkcsh /FEA=FLmRNA /CNT=226 /TID=Mm.214593.1 /TIER=FL+Stack /STK=96 /UG=Mm.214593 /LL=19089 /DEF=Mus musculus protein kinase C substrate 80K-H (Prkcsh), mRNA. /PROD=protein kinase C substrate 80K-H /FL=gb:BC009816.1 gb:NM_008925.1 gb:U92794.1
1436845_at	36.8	P	0.00293	-0.4	D	0.998168	58.3	P	0.00293	gb:BB398993 /DB_XREF=gi:15411724 /DB_XREF=BB398993 /CLONE=C330012C04 /FEA=EST /CNT=49 /TID=Mm.71710.2 /TIER=Stack /STK=44 /UG=Mm.71710 /LL=12006 /UG_GENE=Axin2 /UG_TITLE=axin2
1429005_at	218.4	P	0.000244	-0.4	D	0.999654	288.3	P	0.000732	gb:BB107412 /DB_XREF=gi:16261549 /DB_XREF=BB107412 /CLONE=9530005O17 /FEA=mRNA /CNT=43 /TID=Mm.5601.1 /TIER=Stack /STK=14 /UG=Mm.5601 /LL=52065 /UG_GENE=D8Ertd91e /UG_TITLE=DNA segment, Chr 8, ERATO Doi 91, expressed
1456226_x_at	70.5	P	0.008057	-0.4	D	0.999654	115.8	P	0.008057	gb:BB234940 /DB_XREF=gi:8917711 /DB_XREF=BB234940 /CLONE=A630052C08 /FEA=EST /CNT=14 /TID=Mm.5021.4 /TIER=Stack /STK=13 /UG=Mm.5021 /LL=12305 /UG_GENE=Ddr1 /UG_TITLE=discoidin domain receptor family, member 1
1454589_at	3.4	A	0.149658	-0.4	D	0.999508	5.1	P	0.001221	gb:AK020405.1 /DB_XREF=gi:12860981 /FEA=mRNA /CNT=1 /TID=Mm.159874.1 /TIER=ConsEnd /STK=0 /UG=Mm.159874 /LL=77247 /UG_GENE=9430006E15Rik /UG_TITLE=RIKEN cDNA 9430006E15 gene /DEF=Mus musculus 12 days embryo embryonic body between diaphragm region and neck cDNA, RIKEN full-length enriched library, clone:9430006E15:unclassifiable, full insert sequence.
1422452_at	39.9	P	0.000732	-0.4	D	0.999811	52.5	P	0.000732	gb:NM_013863.1 /DB_XREF=gi:7304914 /GEN=Bag3 /FEA=FLmRNA /CNT=141 /TID=Mm.28373.1 /TIER=FL+Stack /STK=100 /UG=Mm.28373 /LL=29810 /DEF=Mus musculus Bcl2-associated athanogene 3 (Bag3), mRNA. /PROD=Bcl2-associated athanogene 3 /FL=gb:NM_013863.1 gb:AF130471.1
1455548_at	147.5	P	0.000244	-0.4	D	0.998349	181.7	P	0.000244	gb:BB314358 /DB_XREF=gi:16402971 /DB_XREF=BB314358 /CLONE=B230346N01 /FEA=EST /CNT=36 /TID=Mm.41192.1 /TIER=Stack /STK=11 /UG=Mm.41192 /LL=98882 /UG_GENE=AI225853 /UG_TITLE=expressed sequence AI225853
1415803_at	201.2	P	0.000244	-0.4	D	0.999973	264.3	P	0.000244	gb:AF071549.1 /DB_XREF=gi:5305370 /FEA=FLmRNA /CNT=335 /TID=Mm.3205.1 /TIER=FL+Stack /STK=258 /UG=Mm.3205 /LL=20312 /UG_GENE=Scyd1 /DEF=Mus musculus fractalkineneurotactin mRNA, complete cds. /PROD=fractalkineneurotactin /FL=gb:NM_009142.1 gb:U92565.1 gb:BC006650.1 gb:AF010586.1 gb:AF071549.1
1423983_at	308.3	P	0.000244	-0.4	D	0.99998	415.1	P	0.000244	gb:BC011475.1 /DB_XREF=gi:15079276 /FEA=FLmRNA /CNT=100 /TID=Mm.204705.1 /TIER=FL+Stack /STK=70 /UG=Mm.204705 /DEF=Mus musculus, Similar to type I transmembrane receptor (seizure-related protein), clone MGC:19060 IMAGE:4191879, mRNA, complete cds. /PROD=Similar to type I transmembrane receptor(seizure-related protein) /FL=gb:BC011475.1
1415994_at	13.4	P	0.008057	-0.4	D	0.999308	19.1	P	0.000244	gb:NM_021282.1 /DB_XREF=gi:11276064 /GEN=Cyp2e1 /FEA=FLmRNA /CNT=381 /TID=Mm.21758.1 /TIER=FL+Stack /STK=151 /UG=Mm.21758 /LL=13106 /DEF=Mus musculus cytochrome P450, 2e1, ethanol inducible (Cyp2e1), mRNA. /PROD=cytochrome P450, 2e1, ethanol inducible /FL=gb:NM_021282.1 gb:L11650.1 gb:BC013451.1
1451935_a_at	198.7	P	0.000244	-0.4	D	0.99998	269	P	0.000244	gb:AF099020.1 /DB_XREF=gi:4539686 /GEN=Hai2 /FEA=FLmRNA /CNT=1 /TID=Mm.26835.3 /TIER=FL /STK=1 /UG=Mm.26835 /LL=20733 /DEF=Mus musculus hepatocyte growth factor activator inhibitor type 2 splice variant 2 (Hai2) mRNA, complete cds. /PROD=hepatocyte growth factor activator inhibitortype 2 splice variant 2 /FL=gb:AF099020.1
1416039_x_at	43.2	P	0.000244	-0.4	D	0.998349	43.1	P	0.000244	gb:NM_010516.1 /DB_XREF=gi:6753593 /GEN=Cyr61 /FEA=FLmRNA /CNT=204 /TID=Mm.1231.1 /TIER=FL+Stack /STK=140 /UG=Mm.1231 /LL=16007 /DEF=Mus musculus cysteine rich protein 61 (Cyr61), mRNA. /PROD=cysteine rich protein 61 /FL=gb:M32490.1 gb:NM_010516.1
1421972_s_at	24.3	P	0.000244	-0.4	D	0.999562	38.5	P	0.000244	gb:BI647006 /DB_XREF=gi:15561242 /DB_XREF=603278778F1 /CLONE=IMAGE:5318946 /FEA=FLmRNA /CNT=50 /TID=Mm.57203.1 /TIER=ConsEnd /STK=0 /UG=Mm.57203 /LL=15161 /UG_GENE=Hcfc1 /UG_TITLE=host cell factor C1 /FL=gb:NM_008224.1
1420481_at	59.1	P	0.000244	-0.4	D	0.999562	95.2	P	0.000244	gb:AW046503 /DB_XREF=gi:5907032 /DB_XREF=UI-M-BH1-akz-d-11-0-UI.s1 /CLONE=UI-M-BH1-akz-d-11-0-UI /FEA=FLmRNA /CNT=168 /TID=Mm.44492.1 /TIER=Stack /STK=117 /UG=Mm.44492 /LL=94218 /UG_GENE=Cnnm3 /UG_TITLE=cyclin M3 /FL=gb:NM_053186.1 gb:AF216964.1
1432827_x_at	1543.9	P	0.000732	-0.4	D	0.999973	2186.9	P	0.000732	gb:BI653033 /DB_XREF=gi:15567269 /DB_XREF=603300728F1 /CLONE=IMAGE:5341110 /FEA=mRNA /CNT=2 /TID=Mm.331.5 /TIER=ConsEnd /STK=0 /UG=Mm.331 /LL=22190 /UG_GENE=Ubc /UG_TITLE=ubiquitin C
1440254_at	222	P	0.000244	-0.4	D	0.999034	281.3	P	0.000732	gb:W65070 /DB_XREF=gi:1372720 /DB_XREF=me01c06.r1 /CLONE=IMAGE:386218 /FEA=EST /CNT=8 /TID=Mm.36805.1 /TIER=ConsEnd /STK=5 /UG=Mm.36805 /UG_TITLE=ESTs
1416746_at	131.1	P	0.000244	-0.4	D	0.999508	171.2	P	0.000244	gb:NM_010436.1 /DB_XREF=gi:7106330 /GEN=H2afx /FEA=FLmRNA /CNT=144 /TID=Mm.14767.1 /TIER=FL+Stack /STK=71 /UG=Mm.14767 /LL=15270 /DEF=Mus musculus H2A histone family, member X (H2afx), mRNA. /PROD=histone 5 protein 2ax /FL=gb:NM_010436.1 gb:BC010336.1 gb:BC005468.1
1432543_a_at	51.7	P	0.000244	-0.4	D	0.999135	62.5	P	0.000244	gb:AK002926.1 /DB_XREF=gi:12833269 /GEN=Klf13 /FEA=mRNA /CNT=1 /TID=Mm.41170.2 /TIER=ConsEnd /STK=0 /UG=Mm.41170 /LL=50794 /UG_TITLE=Kruppel-like factor 13 /DEF=Mus musculus adult male kidney cDNA, RIKEN full-length enriched library, clone:0610043C13:Kruppel-like factor 13, full insert sequence.
1435763_at	62.3	P	0.001953	-0.4	D	0.999932	82	P	0.001221	gb:BI218684 /DB_XREF=gi:14672128 /DB_XREF=602938124F1 /CLONE=IMAGE:5101660 /FEA=EST /CNT=46 /TID=Mm.205263.1 /TIER=Stack /STK=13 /UG=Mm.205263 /UG_TITLE=ESTs
1427980_at	259.6	P	0.000244	-0.4	D	0.999922	339	P	0.000244	gb:BB324697 /DB_XREF=gi:15411462 /DB_XREF=BB324697 /CLONE=B430111C01 /FEA=mRNA /CNT=151 /TID=Mm.24488.1 /TIER=Stack /STK=38 /UG=Mm.24488 /LL=74440 /UG_GENE=4933407C03Rik /UG_TITLE=RIKEN cDNA 4933407C03 gene
1437902_s_at	180.5	P	0.000244	-0.4	D	0.999308	199.2	P	0.000244	gb:AV012073 /DB_XREF=gi:4789060 /DB_XREF=AV012073 /CLONE=1110034H09 /FEA=EST /CNT=16 /TID=Mm.213063.3 /TIER=Stack /STK=13 /UG=Mm.213063 /UG_TITLE=Mus musculus, Similar to RIKEN cDNA 0610007L05 gene, clone MGC:18838 IMAGE:4212222, mRNA, complete cds
1434530_at	119.6	P	0.000244	-0.4	D	0.999932	153.4	P	0.000244	gb:BQ175876 /DB_XREF=gi:20351368 /DB_XREF=UI-M-DJ2-bwf-o-05-0-UI.s1 /CLONE=UI-M-DJ2-bwf-o-05-0-UI /FEA=EST /CNT=50 /TID=Mm.29307.1 /TIER=Stack /STK=30 /UG=Mm.29307 /LL=97426 /UG_GENE=R75022 /UG_TITLE=expressed sequence R75022
1426599_a_at	241.5	P	0.000244	-0.4	D	0.99998	341.9	P	0.000244	gb:BM209618 /DB_XREF=gi:17766162 /DB_XREF=C0650E08-3 /CLONE=C0650E08 /FEA=FLmRNA /CNT=156 /TID=Mm.21002.1 /TIER=Stack /STK=10 /UG=Mm.21002 /LL=20525 /UG_GENE=Slc2a1 /UG_TITLE=solute carrier family 2 (facilitated glucose transporter), member 1 /FL=gb:M23384.1 gb:M22998.1
1416845_at	122.7	P	0.001221	-0.4	D	0.999922	151.5	P	0.000732	gb:NM_133804.1 /DB_XREF=gi:19527019 /GEN=R74613 /FEA=FLmRNA /CNT=128 /TID=Mm.27387.1 /TIER=FL+Stack /STK=67 /UG=Mm.27387 /LL=98170 /DEF=Mus musculus expressed sequence R74613 (R74613), mRNA. /PROD=expressed sequence R74613 /FL=gb:BC006896.1 gb:NM_133804.1
1423628_s_at	198.7	P	0.000244	-0.4	D	0.999954	269.8	P	0.000244	gb:BB731207 /DB_XREF=gi:16114482 /DB_XREF=BB731207 /CLONE=E970005G20 /FEA=FLmRNA /CNT=66 /TID=Mm.197587.1 /TIER=Stack /STK=8 /UG=Mm.197587 /LL=93708 /UG_GENE=Pcdhgc5 /UG_TITLE=protocadherin gamma subfamily C, 5 /FL=gb:NM_033583.1 gb:AY013813.1
1448155_at	78.8	P	0.000244	-0.4	D	0.999833	99.8	P	0.000244	gb:AV270812 /DB_XREF=gi:16389908 /DB_XREF=AV270812 /CLONE=4931400N15 /FEA=FLmRNA /CNT=446 /TID=Mm.29816.1 /TIER=Stack /STK=31 /UG=Mm.29816 /LL=18571 /UG_GENE=Pdcd6ip /UG_TITLE=programmed cell death 6 interacting protein /FL=gb:AF119955.1 gb:AJ005073.1 gb:BC026823.1 gb:NM_011052.1
1416853_at	460.8	P	0.000244	-0.4	D	0.999786	598.2	P	0.000244	gb:BC017126.1 /DB_XREF=gi:16877777 /FEA=FLmRNA /CNT=145 /TID=Mm.220885.1 /TIER=FL+Stack /STK=66 /UG=Mm.220885 /LL=26562 /UG_GENE=Ncdn-pending /DEF=Mus musculus, neurochondrin, clone MGC:27571 IMAGE:4485839, mRNA, complete cds. /PROD=neurochondrin /FL=gb:BC017126.1 gb:NM_011986.1
1420824_at	54.2	P	0.00293	-0.4	D	0.998514	72	P	0.001221	gb:AV256403 /DB_XREF=gi:16388312 /DB_XREF=AV256403 /CLONE=4921528D01 /FEA=FLmRNA /CNT=213 /TID=Mm.33903.1 /TIER=Stack /STK=147 /UG=Mm.33903 /LL=20354 /UG_GENE=Sema4d /UG_TITLE=sema domain, immunoglobulin domain (Ig), transmembrane domain (TM) and short cytoplasmic domain, (semaphorin) 4D /FL=gb:NM_013660.1 gb:U69535.1
1427932_s_at	157	P	0.001953	-0.4	D	0.999693	209.4	P	0.001953	gb:BI076714 /DB_XREF=gi:14515371 /DB_XREF=L0223B10-3 /CLONE=L0223B10 /FEA=mRNA /CNT=167 /TID=Mm.216195.1 /TIER=Stack /STK=18 /UG=Mm.216195 /UG_TITLE=Mus musculus mVL30-1 retroelement mRNA sequence
1460034_at	69.7	P	0.001221	-0.4	D	0.999954	96	P	0.000732	gb:BG063745 /DB_XREF=gi:12546396 /DB_XREF=H3012C07-3 /CLONE=H3012C07 /FEA=EST /CNT=54 /TID=Mm.54120.1 /TIER=ConsEnd /STK=5 /UG=Mm.54120 /UG_TITLE=ESTs, Weakly similar to T17286 hypothetical protein DKFZp434H0350.1 (H.sapiens)
1447725_at	751.5	P	0.000244	-0.4	D	0.999948	986	P	0.000244	gb:BE948505 /DB_XREF=gi:10526264 /DB_XREF=UI-M-BH3-awr-e-06-0-UI.s1 /CLONE=UI-M-BH3-awr-e-06-0-UI /FEA=EST /CNT=2 /TID=Mm.40742.1 /TIER=ConsEnd /STK=2 /UG=Mm.40742 /UG_TITLE=ESTs
1420843_at	160.7	P	0.000244	-0.4	D	0.999965	250.7	P	0.000244	gb:BF235516 /DB_XREF=gi:11148160 /DB_XREF=602025330F1 /CLONE=IMAGE:4160767 /FEA=FLmRNA /CNT=288 /TID=Mm.29855.1 /TIER=Stack /STK=62 /UG=Mm.29855 /LL=19268 /UG_GENE=Ptprf /UG_TITLE=protein tyrosine phosphatase, receptor-type, F /FL=gb:AF300943.1 gb:NM_011213.1
1428538_s_at	165.6	P	0.000244	-0.4	D	0.99998	209.8	P	0.000244	gb:BI328146 /DB_XREF=gi:15012803 /DB_XREF=602985403F1 /CLONE=IMAGE:5137920 /FEA=mRNA /CNT=86 /TID=Mm.28231.1 /TIER=Stack /STK=33 /UG=Mm.28231 /LL=71660 /UG_GENE=0610007L05Rik /UG_TITLE=RIKEN cDNA 0610007L05 gene
1451538_at	36.4	P	0.000732	-0.4	D	0.999382	51.4	P	0.000732	gb:BC024958.1 /DB_XREF=gi:19353855 /FEA=FLmRNA /CNT=138 /TID=Mm.46607.1 /TIER=FL+Stack /STK=10 /UG=Mm.46607 /DEF=Mus musculus, clone MGC:37029 IMAGE:4949782, mRNA, complete cds. /PROD=Unknown (protein for MGC:37029) /FL=gb:BC024958.1 gb:AF421878.1
1428244_at	184.9	P	0.000244	-0.4	D	0.99998	245.8	P	0.000244	gb:BG076113 /DB_XREF=gi:12558682 /DB_XREF=H3155G11-3 /CLONE=H3155G11 /FEA=mRNA /CNT=185 /TID=Mm.22428.1 /TIER=Stack /STK=67 /UG=Mm.22428 /LL=73158 /UG_GENE=3110040D16Rik /UG_TITLE=RIKEN cDNA 3110040D16 gene
1453355_at	83.8	P	0.000244	-0.4	D	0.999899	96.7	P	0.000244	gb:AK007980.1 /DB_XREF=gi:12841879 /FEA=mRNA /CNT=7 /TID=Mm.202157.1 /TIER=ConsEnd /STK=5 /UG=Mm.202157 /LL=75607 /UG_GENE=1810073P09Rik /UG_TITLE=RIKEN cDNA 1810073P09 gene /DEF=Mus musculus 10 day old male pancreas cDNA, RIKEN full-length enriched library, clone:1810073P09:homolog to ANTIGEN NY-CO-43, full insert sequence.
1424764_at	65.5	P	0.000244	-0.4	D	0.999922	77.3	P	0.000244	gb:AF220355.1 /DB_XREF=gi:6760440 /FEA=FLmRNA /CNT=44 /TID=Mm.143742.1 /TIER=FL+Stack /STK=17 /UG=Mm.143742 /LL=56747 /UG_GENE=Aig1-pending /DEF=Mus musculus acupuncture induced gene 1 mRNA, complete cds. /PROD=acupuncture induced gene 1 /FL=gb:AF220355.1
1434128_a_at	132.4	P	0.000244	-0.4	D	0.99997	180.7	P	0.000244	gb:BB131266 /DB_XREF=gi:8785656 /DB_XREF=BB131266 /CLONE=9630050J21 /FEA=EST /CNT=42 /TID=Mm.41568.1 /TIER=Stack /STK=42 /UG=Mm.41568 /UG_TITLE=ESTs, Weakly similar to ZF93_MOUSE ZINC FINGER PROTEIN 93 (ZFP-93) (M.musculus)
1448169_at	39.2	P	0.018555	-0.4	D	0.999693	53.2	P	0.018555	gb:NM_010664.1 /DB_XREF=gi:6754481 /GEN=Krt1-18 /FEA=FLmRNA /CNT=380 /TID=Mm.22479.1 /TIER=FL+Stack /STK=149 /UG=Mm.22479 /LL=16668 /DEF=Mus musculus keratin complex 1, acidic, gene 18 (Krt1-18), mRNA. /PROD=keratin complex 1, acidic, gene 18 /FL=gb:M36376.1 gb:NM_010664.1 gb:M11686.1
1454822_x_at	48.9	P	0.001953	-0.4	D	0.999922	74.6	P	0.000732	gb:BB271021 /DB_XREF=gi:8968037 /DB_XREF=BB271021 /CLONE=A830052E09 /FEA=EST /CNT=45 /TID=Mm.28143.2 /TIER=Stack /STK=44 /UG=Mm.28143 /LL=170773 /UG_GENE=EIG180 /UG_TITLE=ethanol induced gene product EIG180
1424584_a_at	93	P	0.000244	-0.4	D	0.998799	130.5	P	0.000732	gb:BC024698.1 /DB_XREF=gi:19354358 /FEA=FLmRNA /CNT=69 /TID=Mm.4206.1 /TIER=FL+Stack /STK=24 /UG=Mm.4206 /LL=74334 /UG_GENE=4432417N03Rik /DEF=Mus musculus, Similar to KIAA1464 protein, clone MGC:30446 IMAGE:3667000, mRNA, complete cds. /PROD=Similar to KIAA1464 protein /FL=gb:BC024698.1
1437627_at	33.8	P	0.000244	-0.4	D	0.998514	48.7	P	0.000244	gb:W91617 /DB_XREF=gi:1407878 /DB_XREF=MTA.F08.065.A /CLONE=MTA.F08.065 /FEA=EST /CNT=113 /TID=Mm.58882.1 /TIER=Stack /STK=15 /UG=Mm.58882 /UG_TITLE=ESTs, Weakly similar to A35938 profilaggrin (H.sapiens)
1418549_at	342.6	P	0.000732	-0.4	D	0.999965	478.3	P	0.000732	gb:NM_009889.1 /DB_XREF=gi:6753413 /GEN=Cga /FEA=FLmRNA /CNT=25 /TID=Mm.1361.1 /TIER=FL+Stack /STK=22 /UG=Mm.1361 /LL=12640 /DEF=Mus musculus glycoprotein hormones, alpha subunit (Cga), mRNA. /PROD=glycoprotein hormones, alpha subunit /FL=gb:AF307151.1 gb:J00643.1 gb:NM_009889.1
1433768_at	40.7	P	0.000244	-0.4	D	0.999448	46.5	P	0.000244	gb:BG071905 /DB_XREF=gi:12554474 /DB_XREF=H3104E03-3 /CLONE=H3104E03 /FEA=EST /CNT=99 /TID=Mm.27390.1 /TIER=Stack /STK=62 /UG=Mm.27390 /UG_TITLE=ESTs
1427674_a_at	37	A	0.067627	-0.4	D	0.999135	49.9	P	0.037598	gb:D29763.1 /DB_XREF=gi:693909 /FEA=mRNA /CNT=1 /TID=Mm.4727.3 /TIER=ConsEnd /STK=0 /UG=Mm.4727 /LL=20370 /UG_GENE=Sez6 /DEF=Mouse mRNA for seizure-related gene product 6. /PROD=seizure-related gene product 6 precursor
1424386_at	65.2	P	0.000244	-0.4	D	0.998514	80.2	P	0.000244	gb:BC020184.1 /DB_XREF=gi:18043542 /FEA=FLmRNA /CNT=52 /TID=Mm.24827.1 /TIER=FL+Stack /STK=35 /UG=Mm.24827 /DEF=Mus musculus, clone MGC:28827 IMAGE:4505679, mRNA, complete cds. /PROD=Unknown (protein for MGC:28827) /FL=gb:BC020184.1
1431780_at	14	P	0.023926	-0.4	D	0.999611	15.3	P	0.00415	gb:AK006216.1 /DB_XREF=gi:12839193 /FEA=mRNA /CNT=2 /TID=Mm.158276.1 /TIER=ConsEnd /STK=0 /UG=Mm.158276 /LL=69398 /UG_GENE=1700021K14Rik /UG_TITLE=RIKEN cDNA 1700021K14 gene /DEF=Mus musculus adult male testis cDNA, RIKEN full-length enriched library, clone:1700021K14:hypothetical protein, full insert sequence.
1424027_at	28.5	P	0.001953	-0.4	D	0.999693	32.3	P	0.001221	gb:BC025493.1 /DB_XREF=gi:19343723 /FEA=FLmRNA /CNT=114 /TID=Mm.18714.1 /TIER=FL+Stack /STK=60 /UG=Mm.18714 /LL=100926 /UG_GENE=AW123232 /DEF=Mus musculus, clone MGC:38099 IMAGE:5309957, mRNA, complete cds. /PROD=Unknown (protein for MGC:38099) /FL=gb:BC025493.1 gb:AF293882.1
1416967_at	345.8	P	0.000244	-0.4	D	0.99998	463.4	P	0.000244	gb:U31967.1 /DB_XREF=gi:3419872 /GEN=Sox2 /FEA=FLmRNA /CNT=86 /TID=Mm.4541.1 /TIER=FL+Stack /STK=62 /UG=Mm.4541 /LL=20674 /DEF=Mus musculus high mobility group box protein (sox2) mRNA, complete cds. /PROD=high mobility group box protein SOX2 /FL=gb:U31967.1 gb:NM_011443.1
1440836_at	67.2	P	0.000244	-0.4	D	0.998923	91.1	P	0.000244	gb:BB090304 /DB_XREF=gi:16261036 /DB_XREF=BB090304 /CLONE=9430025N12 /FEA=EST /CNT=21 /TID=Mm.133158.1 /TIER=ConsEnd /STK=4 /UG=Mm.133158 /UG_TITLE=ESTs
1455271_at	82.5	P	0.001953	-0.4	D	0.999853	112.9	P	0.000732	gb:BB560177 /DB_XREF=gi:16449077 /DB_XREF=BB560177 /CLONE=E530011N06 /FEA=EST /CNT=30 /TID=Mm.27799.3 /TIER=Stack /STK=18 /UG=Mm.27799 /LL=66239 /UG_GENE=1500011J06Rik /UG_TITLE=RIKEN cDNA 1500011J06 gene
1451295_a_at	112.9	P	0.000244	-0.4	D	0.99994	166.9	P	0.000244	gb:BC005710.1 /DB_XREF=gi:13543065 /FEA=FLmRNA /CNT=113 /TID=Mm.183257.1 /TIER=FL+Stack /STK=40 /UG=Mm.183257 /DEF=Mus musculus, clone MGC:11769 IMAGE:3486626, mRNA, complete cds. /PROD=Unknown (protein for MGC:11769) /FL=gb:BC005710.1
1460601_at	237.2	P	0.000244	-0.4	D	0.999308	370	P	0.000244	gb:BB429683 /DB_XREF=gi:16424011 /DB_XREF=BB429683 /CLONE=C630029J04 /FEA=EST /CNT=13 /TID=Mm.40827.1 /TIER=Stack /STK=11 /UG=Mm.40827 /UG_TITLE=ESTs
1435802_at	48.9	P	0.000244	-0.4	D	0.998923	64	P	0.000244	gb:BE134048 /DB_XREF=gi:8596548 /DB_XREF=ug15e11.x1 /CLONE=IMAGE:1531724 /FEA=EST /CNT=26 /TID=Mm.27577.1 /TIER=Stack /STK=13 /UG=Mm.27577 /UG_TITLE=ESTs, Weakly similar to zinc finger protein 288; POZzinc finger transcription factor ODA-8; POZzinc finger transcription factor (Mus musculus) (M.musculus)
1418094_s_at	94.6	P	0.000732	-0.4	D	0.999833	125.3	P	0.000732	gb:NM_007607.1 /DB_XREF=gi:6671677 /GEN=Car4 /FEA=FLmRNA /CNT=72 /TID=Mm.1641.1 /TIER=FL+Stack /STK=30 /UG=Mm.1641 /LL=12351 /DEF=Mus musculus carbonic anhydrase 4 (Car4), mRNA. /PROD=carbonic anhydrase 4 /FL=gb:NM_007607.1 gb:BC012704.1
1452982_at	93.3	P	0.000244	-0.4	D	0.999954	119	P	0.000244	gb:BB446952 /DB_XREF=gi:9289564 /DB_XREF=BB446952 /CLONE=D030058C01 /FEA=mRNA /CNT=150 /TID=Mm.12130.1 /TIER=Stack /STK=15 /UG=Mm.12130 /LL=77773 /UG_GENE=A330103N21Rik /UG_TITLE=RIKEN cDNA A330103N21 gene
1452388_at	56.8	P	0.008057	-0.4	D	0.999611	73.5	P	0.008057	gb:AW763765 /DB_XREF=gi:7695708 /DB_XREF=ur65c12.x1 /CLONE=IMAGE:3155158 /FEA=mRNA /CNT=39 /TID=Mm.196559.1 /TIER=Stack /STK=10 /UG=Mm.196559 /LL=15514 /UG_GENE=Hsp70-3 /UG_TITLE=heat shock protein, 70 kDa 3
1457882_at	11.2	P	0.00293	-0.4	D	0.999135	25.4	P	0.000732	gb:BB079695 /DB_XREF=gi:15407002 /DB_XREF=BB079695 /CLONE=9330159D13 /FEA=EST /CNT=4 /TID=Mm.118043.1 /TIER=ConsEnd /STK=3 /UG=Mm.118043 /UG_TITLE=ESTs
1460205_at	40.8	P	0.000244	-0.4	D	0.999226	51.5	P	0.000244	gb:NM_026551.1 /DB_XREF=gi:13386051 /GEN=6720485C15Rik /FEA=FLmRNA /CNT=82 /TID=Mm.181633.1 /TIER=FL+Stack /STK=47 /UG=Mm.181633 /LL=68087 /DEF=Mus musculus RIKEN cDNA 6720485C15 gene (6720485C15Rik), mRNA. /PROD=RIKEN cDNA 6720485C15 /FL=gb:NM_026551.1
1443671_x_at	33.2	P	0.001221	-0.4	D	0.998514	43.2	P	0.000244	gb:AI451392 /DB_XREF=gi:4303677 /DB_XREF=mu35h10.x1 /CLONE=IMAGE:641443 /FEA=EST /CNT=3 /TID=Mm.46278.2 /TIER=ConsEnd /STK=3 /UG=Mm.46278 /UG_TITLE=ESTs, Weakly similar to shippo 1 (Mus musculus) (M.musculus)
1437868_at	97	P	0.000244	-0.4	D	0.999811	143.2	P	0.000244	gb:BE687858 /DB_XREF=gi:10075482 /DB_XREF=uw52c03.x1 /CLONE=IMAGE:3465604 /FEA=EST /CNT=47 /TID=Mm.30874.1 /TIER=Stack /STK=13 /UG=Mm.30874 /UG_TITLE=ESTs
1435087_at	79.9	P	0.000244	-0.4	D	0.999965	98	P	0.000244	gb:BI409907 /DB_XREF=gi:15170830 /DB_XREF=602962275F1 /CLONE=IMAGE:5117586 /FEA=EST /CNT=71 /TID=Mm.22616.1 /TIER=Stack /STK=20 /UG=Mm.22616 /UG_TITLE=ESTs, Weakly similar to RIKEN cDNA 2810408B13 (Mus musculus) (M.musculus)
1448029_at	35.9	P	0.000244	-0.4	D	0.999727	41	P	0.000244	gb:AA543734 /DB_XREF=gi:2292211 /DB_XREF=vk26d06.r1 /CLONE=IMAGE:947723 /FEA=EST /CNT=17 /TID=Mm.23467.2 /TIER=ConsEnd /STK=0 /UG=Mm.23467 /LL=52240 /UG_GENE=D5Ertd189e /UG_TITLE=DNA segment, Chr 5, ERATO Doi 189, expressed
1436030_at	181.9	P	0.000732	-0.4	D	0.999973	238.1	P	0.000244	gb:BB454834 /DB_XREF=gi:16425902 /DB_XREF=BB454834 /CLONE=D130034E23 /FEA=EST /CNT=55 /TID=Mm.6926.1 /TIER=Stack /STK=11 /UG=Mm.6926 /LL=100234 /UG_GENE=AI852726 /UG_TITLE=expressed sequence AI852726
1440316_at	15.2	A	0.111572	-0.4	D	0.998349	20	P	0.018555	gb:AV342106 /DB_XREF=gi:15406571 /DB_XREF=AV342106 /CLONE=6430526N21 /FEA=EST /CNT=7 /TID=Mm.86607.1 /TIER=ConsEnd /STK=5 /UG=Mm.86607 /UG_TITLE=ESTs
1417472_at	48.6	P	0.001953	-0.4	D	0.999308	65.3	P	0.000244	gb:NM_022410.1 /DB_XREF=gi:20137005 /GEN=Myh9 /FEA=FLmRNA /CNT=169 /TID=Mm.5938.1 /TIER=FL+Stack /STK=44 /UG=Mm.5938 /LL=17886 /DEF=Mus musculus myosin heavy chain IX (Myh9), mRNA. /PROD=myosin heavy chain IX /FL=gb:NM_022410.1
1455638_at	21	P	0.030273	-0.4	D	0.999911	22.1	P	0.00293	gb:BE949045 /DB_XREF=gi:10526804 /DB_XREF=UI-M-BH3-avg-e-09-0-UI.s1 /CLONE=UI-M-BH3-avg-e-09-0-UI /FEA=EST /CNT=10 /TID=Mm.22792.1 /TIER=Stack /STK=10 /UG=Mm.22792 /LL=102055 /UG_GENE=AI413472 /UG_TITLE=expressed sequence AI413472
1451189_at	84.5	P	0.000244	-0.4	D	0.999833	116.5	P	0.000244	gb:BC025184.1 /DB_XREF=gi:19483933 /FEA=FLmRNA /CNT=102 /TID=Mm.26484.1 /TIER=FL+Stack /STK=71 /UG=Mm.26484 /LL=71971 /UG_GENE=2410003H12Rik /DEF=Mus musculus, Similar to chromosome 20 open reading frame 162, clone MGC:32421 IMAGE:5040669, mRNA, complete cds. /PROD=Similar to chromosome 20 open reading frame 162 /FL=gb:BC025184.1
1434703_at	108.2	P	0.001221	-0.4	D	0.999886	149.8	P	0.001221	gb:BG071142 /DB_XREF=gi:12553711 /DB_XREF=H3095B07-3 /CLONE=H3095B07 /FEA=EST /CNT=74 /TID=Mm.27895.1 /TIER=Stack /STK=26 /UG=Mm.27895 /LL=105612 /UG_GENE=AU040105 /UG_TITLE=expressed sequence AU040105
1416437_a_at	71.5	P	0.001953	-0.4	D	0.99997	93.1	P	0.000732	gb:AF262046.1 /DB_XREF=gi:11527194 /GEN=Syd2 /FEA=FLmRNA /CNT=159 /TID=Mm.43081.1 /TIER=FL /STK=1 /UG=Mm.43081 /LL=30957 /DEF=Mus musculus sunday driver 2 (Syd2) mRNA, complete cds. /PROD=sunday driver 2 /FL=gb:NM_013931.1 gb:AF262046.1 gb:AB043125.1 gb:AB043124.1 gb:AF178637.1
1448655_at	185.9	P	0.000244	-0.4	D	0.999965	264.8	P	0.000244	gb:NM_008512.1 /DB_XREF=gi:6678719 /GEN=Lrp1 /FEA=FLmRNA /CNT=182 /TID=Mm.7221.1 /TIER=FL+Stack /STK=49 /UG=Mm.7221 /LL=16971 /DEF=Mus musculus low density lipoprotein receptor-related protein 1 (Lrp1), mRNA. /PROD=low density lipoprotein receptor-related protein1 /FL=gb:AF367720.1 gb:NM_008512.1
1423828_at	235.4	P	0.000244	-0.4	D	0.999932	366.1	P	0.000244	gb:AF127033.1 /DB_XREF=gi:9937096 /FEA=FLmRNA /CNT=402 /TID=Mm.3760.1 /TIER=FL+Stack /STK=97 /UG=Mm.3760 /LL=14104 /UG_GENE=Fasn /DEF=Mus musculus fatty acid synthase mRNA, complete cds. /PROD=fatty acid synthase /FL=gb:AF127033.1
1418634_at	53.3	P	0.001221	-0.4	D	0.999853	71.4	P	0.000732	gb:BE952133 /DB_XREF=gi:10592191 /DB_XREF=UI-M-CD0-ayj-b-05-0-UI.s1 /CLONE=UI-M-CD0-ayj-b-05-0-UI /FEA=FLmRNA /CNT=178 /TID=Mm.31255.1 /TIER=Stack /STK=14 /UG=Mm.31255 /LL=18128 /UG_GENE=Notch1 /UG_TITLE=Notch gene homolog 1, (Drosophila) /FL=gb:NM_008714.1
1419329_at	40.1	A	0.129639	-0.4	D	0.998168	43.3	P	0.046143	gb:NM_011366.1 /DB_XREF=gi:6755503 /GEN=Sh3d4 /FEA=FLmRNA /CNT=26 /TID=Mm.5068.1 /TIER=FL+Stack /STK=11 /UG=Mm.5068 /LL=20410 /DEF=Mus musculus SH3 domain protein 4 (Sh3d4), mRNA. /PROD=SH3 domain protein 4 /FL=gb:AF064806.1 gb:NM_011366.1
1428705_at	104.6	P	0.000244	-0.4	D	0.999811	133.2	P	0.000244	gb:AK005731.1 /DB_XREF=gi:12838458 /FEA=mRNA /CNT=30 /TID=Mm.46470.1 /TIER=Stack /STK=25 /UG=Mm.46470 /LL=69327 /UG_GENE=1700007K13Rik /UG_TITLE=RIKEN cDNA 1700007K13 gene /DEF=Mus musculus adult male testis cDNA, RIKEN full-length enriched library, clone:1700007K13:hypothetical protein, full insert sequence.
1456610_at	76.7	P	0.000732	-0.4	D	0.99998	96.6	P	0.000732	gb:AW763746 /DB_XREF=gi:7695689 /DB_XREF=ur65b03.x1 /CLONE=IMAGE:3155117 /FEA=EST /CNT=42 /TID=Mm.76646.1 /TIER=Stack /STK=8 /UG=Mm.76646 /UG_TITLE=ESTs, Moderately similar to UTX MOUSE UBIQUITOUSLY TRANSCRIBED X CHROMOSOME TETRATRICOPEPTIDE REPEAT PROTEIN (M.musculus)
1438241_at	36.8	P	0.000244	-0.4	D	0.999693	47.8	P	0.000244	gb:BB827685 /DB_XREF=gi:17005928 /DB_XREF=BB827685 /CLONE=G830048P16 /FEA=EST /CNT=43 /TID=Mm.100632.1 /TIER=Stack /STK=11 /UG=Mm.100632 /UG_TITLE=ESTs, Highly similar to AMYP MOUSE ALPHA-AMYLASE, PANCREATIC PRECURSOR (M.musculus)
1419655_at	51.1	P	0.000244	-0.4	D	0.998514	74.7	P	0.000244	gb:BC006672.1 /DB_XREF=gi:13879383 /FEA=FLmRNA /CNT=130 /TID=Mm.24255.1 /TIER=Stack /STK=42 /UG=Mm.24255 /LL=21887 /UG_GENE=Tle3 /DEF=Mus musculus, Similar to transducin-like enhancer of split 3, homolog of Drosophila E(spl), clone IMAGE:3499565, mRNA, partial cds. /PROD=Similar to transducin-like enhancer of split 3,homolog of Drosophila E(spl) /FL=gb:NM_009389.1
1433494_at	213.9	P	0.000244	-0.4	D	0.99998	308.9	P	0.000244	gb:BB180184 /DB_XREF=gi:16269991 /DB_XREF=BB180184 /CLONE=A230082P20 /FEA=EST /CNT=142 /TID=Mm.29947.3 /TIER=Stack /STK=126 /UG=Mm.29947 /LL=20869 /UG_GENE=Stk11 /UG_TITLE=serinethreonine kinase 11
1452624_at	73.5	P	0.00415	-0.4	D	0.998168	94.7	P	0.005859	gb:BM900077 /DB_XREF=gi:19382865 /DB_XREF=UI-M-DJ1-btg-h-03-0-UI.s1 /CLONE=UI-M-DJ1-btg-h-03-0-UI /FEA=mRNA /CNT=177 /TID=Mm.24190.1 /TIER=Stack /STK=62 /UG=Mm.24190 /LL=74342 /UG_GENE=4632401D06Rik /UG_TITLE=RIKEN cDNA 4632401D06 gene
1439308_at	60.7	P	0.018555	-0.4	D	0.999135	89.5	P	0.010742	gb:AV283719 /DB_XREF=gi:15405756 /DB_XREF=AV283719 /CLONE=4933436K11 /FEA=EST /CNT=8 /TID=Mm.189713.1 /TIER=Stack /STK=8 /UG=Mm.189713 /UG_TITLE=ESTs, Weakly similar to S01076 aspartate transaminase (M.musculus)
1426690_a_at	189.9	P	0.000244	-0.4	D	0.99998	272.9	P	0.000244	gb:AI326423 /DB_XREF=gi:4060852 /DB_XREF=mm45e05.x1 /CLONE=IMAGE:524480 /FEA=mRNA /CNT=294 /TID=Mm.214958.1 /TIER=Stack /STK=113 /UG=Mm.214958 /LL=20787 /UG_GENE=Srebf1 /UG_TITLE=sterol regulatory element binding factor 1
1455546_s_at	191	P	0.001221	-0.4	D	0.999977	256.5	P	0.000732	gb:BI900579 /DB_XREF=gi:16188455 /DB_XREF=ib82a07.x4 /CLONE=IMAGE:5653140 /FEA=EST /CNT=19 /TID=Mm.34039.2 /TIER=Stack /STK=11 /UG=Mm.34039 /LL=20222 /UG_GENE=Sf3a2 /UG_TITLE=splicing factor 3a, subunit 2, 66kD
1450644_at	233	P	0.000244	-0.4	D	0.99997	287.1	P	0.000244	gb:M58566.1 /DB_XREF=gi:202064 /FEA=FLmRNA /CNT=300 /TID=Mm.18571.1 /TIER=FL+Stack /STK=44 /UG=Mm.18571 /LL=12192 /UG_GENE=Zfp36l1 /UG_TITLE=zinc finger protein 36, C3H type-like 1 /DEF=Mouse TIS11 primary response gene, complete cds. /FL=gb:NM_007564.1 gb:M58566.1
1460170_at	59.5	P	0.023926	-0.4	D	0.999786	103.9	P	0.010742	gb:NM_010163.1 /DB_XREF=gi:6753789 /GEN=Ext2 /FEA=FLmRNA /CNT=225 /TID=Mm.4336.1 /TIER=FL+Stack /STK=150 /UG=Mm.4336 /LL=14043 /DEF=Mus musculus exostoses (multiple) 2 (Ext2), mRNA. /PROD=exostoses (multiple) 2 /FL=gb:NM_010163.1 gb:U67837.1 gb:U72141.1 gb:BC006597.1
1443141_at	7.1	A	0.111572	-0.5	D	0.998799	6.1	P	0.01416	gb:BB461203 /DB_XREF=gi:16426628 /DB_XREF=BB461203 /CLONE=D130070K05 /FEA=EST /CNT=3 /TID=Mm.214666.1 /TIER=ConsEnd /STK=3 /UG=Mm.214666 /UG_TITLE=ESTs, Weakly similar to TYROSINE-PROTEIN KINASE JAK3 (M.musculus)
1425042_s_at	40.5	P	0.001953	-0.5	D	0.998799	71.1	P	0.001953	gb:BC016444.1 /DB_XREF=gi:16741200 /FEA=FLmRNA /CNT=17 /TID=Mm.214647.2 /TIER=FL+Stack /STK=8 /UG=Mm.214647 /LL=15373 /UG_GENE=Hmx3 /DEF=Mus musculus, clone MGC:25365 IMAGE:4459875, mRNA, complete cds. /PROD=Unknown (protein for MGC:25365) /FL=gb:BC016444.1
1422660_at	714.1	P	0.000244	-0.5	D	0.99998	1053.5	P	0.000244	gb:AY052560.1 /DB_XREF=gi:15983756 /FEA=FLmRNA /CNT=289 /TID=Mm.2591.1 /TIER=FL+Stack /STK=20 /UG=Mm.2591 /LL=19652 /UG_GENE=Rbm3 /DEF=Mus musculus RNA-binding motif protein 3 mRNA, complete cds. /PROD=RNA-binding motif protein 3 /FL=gb:AB016424.1 gb:BC006580.1 gb:NM_016809.1 gb:AY052560.1
1435558_at	143.8	P	0.000244	-0.5	D	0.99997	195.3	P	0.000244	gb:BB351248 /DB_XREF=gi:16405361 /DB_XREF=BB351248 /CLONE=B930083M24 /FEA=EST /CNT=27 /TID=Mm.4281.1 /TIER=Stack /STK=15 /UG=Mm.4281 /UG_TITLE=ESTs, Highly similar to BAI2_HUMAN BRAIN-SPECIFIC ANGIOGENESIS INHIBITOR 2 PRECURSOR (H.sapiens)
1436047_at	123.3	P	0.000244	-0.5	D	0.999853	159.6	P	0.000244	gb:BF150935 /DB_XREF=gi:11032330 /DB_XREF=uy89f09.x1 /CLONE=IMAGE:3666761 /FEA=EST /CNT=34 /TID=Mm.36745.1 /TIER=Stack /STK=11 /UG=Mm.36745 /UG_TITLE=ESTs
1454731_at	97	P	0.000244	-0.5	D	0.999833	145.1	P	0.000244	gb:BB794772 /DB_XREF=gi:16964391 /DB_XREF=BB794772 /CLONE=G431001M22 /FEA=EST /CNT=70 /TID=Mm.27440.1 /TIER=Stack /STK=57 /UG=Mm.27440 /LL=52514 /UG_GENE=D15Ertd600e /UG_TITLE=DNA segment, Chr 15, ERATO Doi 600, expressed
1455143_at	202.4	P	0.000244	-0.5	D	0.99998	281	P	0.000244	gb:AU042744 /DB_XREF=gi:3956979 /DB_XREF=AU042744 /CLONE=J1029A02 /FEA=EST /CNT=42 /TID=Mm.22218.4 /TIER=Stack /STK=23 /UG=Mm.22218 /LL=56737 /UG_GENE=1300013N08Rik /UG_TITLE=RIKEN cDNA 1300013N08 gene
1435026_at	351	P	0.000244	-0.5	D	0.99998	481.7	P	0.000244	gb:BM117672 /DB_XREF=gi:17080690 /DB_XREF=L0854F04-3 /CLONE=L0854F04 /FEA=EST /CNT=50 /TID=Mm.22664.1 /TIER=Stack /STK=21 /UG=Mm.22664 /LL=103071 /UG_GENE=AA407235 /UG_TITLE=expressed sequence AA407235
1422562_at	62.4	P	0.000244	-0.5	D	0.999759	95.2	P	0.000732	gb:NM_019662.1 /DB_XREF=gi:9790184 /GEN=Rrad /FEA=FLmRNA /CNT=48 /TID=Mm.29467.1 /TIER=FL+Stack /STK=35 /UG=Mm.29467 /LL=56437 /DEF=Mus musculus Ras-related associated with diabetes (Rrad), mRNA. /PROD=Ras-related associated with diabetes /FL=gb:AF084466.1 gb:NM_019662.1
1430388_a_at	66.6	P	0.000244	-0.5	D	0.999932	94.3	P	0.000244	gb:AK008108.1 /DB_XREF=gi:12842085 /FEA=mRNA /CNT=6 /TID=Mm.35807.2 /TIER=ConsEnd /STK=2 /UG=Mm.35807 /LL=72043 /UG_GENE=2010004N24Rik /UG_TITLE=RIKEN cDNA 2010004N24 gene /DEF=Mus musculus adult male small intestine cDNA, RIKEN full-length enriched library, clone:2010004N24:homolog to KIAA1247 PROTEIN (FRAGMENT), full insert sequence.
1440940_at	60.7	P	0.046143	-0.5	D	0.99994	70.1	P	0.023926	gb:BE949510 /DB_XREF=gi:10527269 /DB_XREF=UI-M-CC0-axx-h-09-0-UI.s1 /CLONE=UI-M-CC0-axx-h-09-0-UI /FEA=EST /CNT=7 /TID=Mm.153506.1 /TIER=ConsEnd /STK=4 /UG=Mm.153506 /UG_TITLE=ESTs
1440177_at	53.6	P	0.000732	-0.5	D	0.99987	85.9	P	0.000244	gb:BM899529 /DB_XREF=gi:19382317 /DB_XREF=UI-M-DJ1-buc-c-01-0-UI.s1 /CLONE=UI-M-DJ1-buc-c-01-0-UI /FEA=EST /CNT=6 /TID=Mm.40896.1 /TIER=ConsEnd /STK=6 /UG=Mm.40896 /UG_TITLE=ESTs
1448396_at	157.5	P	0.000732	-0.5	D	0.999382	206	P	0.001221	gb:NM_018872.1 /DB_XREF=gi:9256637 /GEN=Rw1-pending /FEA=FLmRNA /CNT=130 /TID=Mm.10808.1 /TIER=FL+Stack /STK=79 /UG=Mm.10808 /LL=56030 /DEF=Mus musculus RW1 protein (Rw1-pending), mRNA. /PROD=RW1 protein /FL=gb:NM_018872.1 gb:AF060565.1
1418635_at	33.3	P	0.000732	-0.5	D	0.998514	48.7	P	0.000732	gb:AF218539.2 /DB_XREF=gi:20127727 /FEA=FLmRNA /CNT=108 /TID=Mm.34510.1 /TIER=FL+Stack /STK=20 /UG=Mm.34510 /LL=27049 /UG_GENE=Pe1 /DEF=Mus musculus mitogenic Ets transcriptional suppressor METS mRNA, complete cds. /PROD=mitogenic Ets transcriptional suppressor METS /FL=gb:AF156530.1 gb:NM_012051.1 gb:AF218539.2
1451671_at	49.7	P	0.008057	-0.5	D	0.999727	64.4	P	0.005859	gb:AV094567 /DB_XREF=gi:16381628 /DB_XREF=AV094567 /CLONE=2410001L11 /FEA=FLmRNA /CNT=85 /TID=Mm.27339.1 /TIER=Stack /STK=38 /UG=Mm.27339 /LL=74498 /UG_GENE=5430411C10Rik /UG_TITLE=RIKEN cDNA 5430411C10 gene /FL=gb:BC012251.1
1415952_at	71.3	P	0.000244	-0.5	D	0.999562	91.7	P	0.000244	gb:NM_007928.1 /DB_XREF=gi:6679642 /GEN=Emk /FEA=FLmRNA /CNT=213 /TID=Mm.4082.1 /TIER=FL+Stack /STK=160 /UG=Mm.4082 /LL=13728 /DEF=Mus musculus ELKL motif kinase (Emk), mRNA. /PROD=ELKL motif kinase /FL=gb:NM_007928.1
1416903_at	125.8	P	0.000244	-0.5	D	0.99998	162.7	P	0.000244	gb:NM_008749.1 /DB_XREF=gi:6679157 /GEN=Nucb /FEA=FLmRNA /CNT=332 /TID=Mm.2283.1 /TIER=FL+Stack /STK=64 /UG=Mm.2283 /LL=18220 /DEF=Mus musculus nucleobindin (Nucb), mRNA. /PROD=nucleobindin /FL=gb:NM_008749.1 gb:M96823.1
1440378_at	12.6	P	0.001953	-0.5	D	0.998664	21.2	P	0.000244	gb:BB766106 /DB_XREF=gi:16193838 /DB_XREF=BB766106 /CLONE=G370061A16 /FEA=EST /CNT=7 /TID=Mm.155564.1 /TIER=ConsEnd /STK=5 /UG=Mm.155564 /UG_TITLE=ESTs
1427481_a_at	153.4	P	0.000732	-0.5	D	0.99998	215	P	0.000732	gb:BC027114.1 /DB_XREF=gi:20071903 /FEA=mRNA /CNT=10 /TID=Mm.44101.2 /TIER=ConsEnd /STK=0 /UG=Mm.44101 /DEF=Mus musculus, clone IMAGE:5358509, mRNA, partial cds. /PROD=Unknown (protein for IMAGE:5358509)
1450799_at	19	A	0.067627	-0.5	D	0.999034	26.2	P	0.046143	gb:NM_007407.1 /DB_XREF=gi:6680647 /GEN=Adcyap1r1 /FEA=FLmRNA /CNT=13 /TID=Mm.44245.1 /TIER=FL /STK=2 /UG=Mm.44245 /LL=11517 /DEF=Mus musculus adenylate cyclase activating polypeptide 1 receptor 1 (Adcyap1r1), mRNA. /PROD=adenylate cyclase activating polypeptide 1receptor 1 /FL=gb:D82935.1 gb:NM_007407.1
1416239_at	202.4	P	0.000244	-0.5	D	0.999759	283.1	P	0.000244	gb:NM_007494.1 /DB_XREF=gi:6996910 /GEN=Ass1 /FEA=FLmRNA /CNT=282 /TID=Mm.3217.1 /TIER=FL+Stack /STK=108 /UG=Mm.3217 /LL=11898 /DEF=Mus musculus argininosuccinate synthetase 1 (Ass1), mRNA. /PROD=arginosuccinate synthetase 1 /FL=gb:M31690.1 gb:NM_007494.1 gb:BC002074.1
1456767_at	26.4	P	0.000732	-0.5	D	0.999654	43.5	P	0.000732	gb:AV062156 /DB_XREF=gi:15404333 /DB_XREF=AV062156 /CLONE=2010002G04 /FEA=EST /CNT=10 /TID=Mm.23157.1 /TIER=ConsEnd /STK=7 /UG=Mm.23157 /UG_TITLE=ESTs
1445532_at	28.7	P	0.001221	-0.5	D	0.999727	45.1	P	0.000244	gb:BB081552 /DB_XREF=gi:16260659 /DB_XREF=BB081552 /CLONE=9330169N05 /FEA=EST /CNT=3 /TID=Mm.39429.1 /TIER=ConsEnd /STK=2 /UG=Mm.39429 /UG_TITLE=ESTs
1445305_at	6	A	0.171387	-0.5	D	0.998168	11.1	P	0.018555	gb:BB152695 /DB_XREF=gi:16268040 /DB_XREF=BB152695 /CLONE=A130008D08 /FEA=EST /CNT=3 /TID=Mm.213252.1 /TIER=ConsEnd /STK=2 /UG=Mm.213252 /UG_TITLE=ESTs
1417271_a_at	34	P	0.010742	-0.5	D	0.998514	43.3	P	0.00415	gb:NM_007932.1 /DB_XREF=gi:6679648 /GEN=Eng /FEA=FLmRNA /CNT=113 /TID=Mm.4851.1 /TIER=FL+Stack /STK=50 /UG=Mm.4851 /LL=13805 /DEF=Mus musculus endoglin (Eng), mRNA. /PROD=endoglin /FL=gb:NM_007932.1
1436387_at	54.2	P	0.000244	-0.5	D	0.99998	83.7	P	0.000244	gb:BB398124 /DB_XREF=gi:16412367 /DB_XREF=BB398124 /CLONE=C330006P03 /FEA=EST /CNT=12 /TID=Mm.131563.1 /TIER=Stack /STK=9 /UG=Mm.131563 /UG_TITLE=ESTs
1423695_at	42.7	P	0.000732	-0.5	D	0.999886	61	P	0.000244	gb:BC008268.1 /DB_XREF=gi:14198416 /FEA=FLmRNA /CNT=219 /TID=Mm.28665.1 /TIER=FL+Stack /STK=149 /UG=Mm.28665 /DEF=Mus musculus, Similar to hypothetical protein FLJ10783, clone MGC:6917 IMAGE:2811074, mRNA, complete cds. /PROD=Similar to hypothetical protein FLJ10783 /FL=gb:BC008268.1
1442724_at	209	P	0.000244	-0.5	D	0.99998	302.9	P	0.000244	gb:AW120464 /DB_XREF=gi:6095797 /DB_XREF=UI-M-BH1-ami-a-07-0-UI.s2 /CLONE=UI-M-BH1-ami-a-07-0-UI /FEA=EST /CNT=4 /TID=Mm.54156.1 /TIER=ConsEnd /STK=3 /UG=Mm.54156 /LL=104993 /UG_GENE=AW060763 /UG_TITLE=expressed sequence AW060763
1458583_at	8.2	A	0.067627	-0.5	D	0.998349	14.6	P	0.037598	gb:AV274779 /DB_XREF=gi:16390602 /DB_XREF=AV274779 /CLONE=4932422G15 /FEA=EST /CNT=4 /TID=Mm.67392.1 /TIER=ConsEnd /STK=2 /UG=Mm.67392 /UG_TITLE=ESTs
1448667_x_at	93.2	P	0.001221	-0.5	D	0.998168	126.8	P	0.001221	gb:AV174616 /DB_XREF=gi:15404733 /DB_XREF=AV174616 /CLONE=5730411G05 /FEA=FLmRNA /CNT=285 /TID=Mm.31533.1 /TIER=Stack /STK=150 /UG=Mm.31533 /LL=57259 /UG_GENE=Tob2 /UG_TITLE=transducer of ERBB2, 2 /FL=gb:NM_020507.1 gb:BC011163.1
1428355_at	32.1	P	0.00415	-0.5	D	0.998349	60.4	P	0.000732	gb:AV274454 /DB_XREF=gi:16390528 /DB_XREF=AV274454 /CLONE=4932418N07 /FEA=mRNA /CNT=96 /TID=Mm.61022.1 /TIER=Stack /STK=49 /UG=Mm.61022 /LL=74309 /UG_GENE=Osbp2 /UG_TITLE=oxysterol binding protein 2
1421090_at	26.4	M	0.056152	-0.5	D	0.999654	47.4	P	0.01416	gb:NM_013510.1 /DB_XREF=gi:7305028 /GEN=Epb4.1l1 /FEA=FLmRNA /CNT=25 /TID=Mm.20852.1 /TIER=FL /STK=2 /UG=Mm.20852 /LL=13821 /DEF=Mus musculus erythrocyte protein band 4.1-like 1 (Epb4.1l1), mRNA. /PROD=erythrocyte protein band 4.1-like 1 /FL=gb:NM_013510.1 gb:AF061283.1
1425911_a_at	29.9	P	0.00293	-0.5	D	0.998799	42.5	P	0.001953	gb:M65053.1 /DB_XREF=gi:193292 /GEN=FGF /FEA=FLmRNA /CNT=2 /TID=Mm.3157.3 /TIER=FL /STK=1 /UG=Mm.3157 /LL=14182 /DEF=Mouse fibroblast growth factor mRNA, complete cds. /PROD=fibroblast growth factor /FL=gb:M65053.1
1420483_at	22.9	A	0.111572	-0.5	D	0.998664	31.9	P	0.037598	gb:BB069607 /DB_XREF=gi:16260040 /DB_XREF=BB069607 /CLONE=8030485C20 /FEA=FLmRNA /CNT=168 /TID=Mm.44492.1 /TIER=ConsEnd /STK=2 /UG=Mm.44492 /LL=94218 /UG_GENE=Cnnm3 /UG_TITLE=cyclin M3 /FL=gb:NM_053186.1 gb:AF216964.1
1442025_a_at	60.9	P	0.000244	-0.5	D	0.999693	90.2	P	0.000244	gb:AI467657 /DB_XREF=gi:4320994 /DB_XREF=ve44f05.x1 /CLONE=IMAGE:821025 /FEA=EST /CNT=11 /TID=Mm.34106.1 /TIER=ConsEnd /STK=3 /UG=Mm.34106 /LL=102538 /UG_GENE=AI467657 /UG_TITLE=expressed sequence AI467657
1449947_s_at	266.8	P	0.001953	-0.5	D	0.999922	350.8	P	0.001221	gb:BB704254 /DB_XREF=gi:16053089 /DB_XREF=BB704254 /CLONE=7420461K17 /FEA=FLmRNA /CNT=35 /TID=Mm.4270.1 /TIER=ConsEnd /STK=2 /UG=Mm.4270 /LL=11906 /UG_GENE=Atbf1 /UG_TITLE=AT motif binding factor 1 /FL=gb:NM_007496.1 gb:D26046.1
1424619_at	264.9	P	0.000244	-0.5	D	0.99998	349.8	P	0.000244	gb:BC024418.1 /DB_XREF=gi:19353913 /FEA=FLmRNA /CNT=86 /TID=Mm.219671.1 /TIER=FL+Stack /STK=22 /UG=Mm.219671 /DEF=Mus musculus, splicing factor 3b, subunit 4, 49kD, clone MGC:36564 IMAGE:4982610, mRNA, complete cds. /PROD=splicing factor 3b, subunit 4, 49kD /FL=gb:BC024418.1 gb:BC026567.1
1436094_at	135.3	P	0.00415	-0.5	D	0.999948	192.5	P	0.001953	gb:BF458396 /DB_XREF=gi:11524565 /DB_XREF=UI-M-BZ1-blq-c-10-0-UI.s1 /CLONE=UI-M-BZ1-blq-c-10-0-UI /FEA=EST /CNT=13 /TID=Mm.39328.1 /TIER=Stack /STK=11 /UG=Mm.39328 /UG_TITLE=ESTs, Highly similar to VGF RAT VGF PROTEIN PRECURSOR (R.norvegicus)
1416933_at	113.2	P	0.001953	-0.5	D	0.999932	166.9	P	0.001953	gb:NM_008898.1 /DB_XREF=gi:6679420 /GEN=Por /FEA=FLmRNA /CNT=179 /TID=Mm.3863.1 /TIER=FL+Stack /STK=63 /UG=Mm.3863 /LL=18984 /DEF=Mus musculus P450 (cytochrome) oxidoreductase (Por), mRNA. /PROD=P450 (cytochrome) oxidoreductase /FL=gb:D17571.1 gb:NM_008898.1
1455604_at	55.3	P	0.000244	-0.5	D	0.999226	78.8	P	0.000244	gb:BB795235 /DB_XREF=gi:16964854 /DB_XREF=BB795235 /CLONE=G431004A07 /FEA=EST /CNT=21 /TID=Mm.23282.1 /TIER=Stack /STK=10 /UG=Mm.23282 /LL=98335 /UG_GENE=AI427138 /UG_TITLE=expressed sequence AI427138
1456838_at	37	P	0.01416	-0.5	D	0.998349	44.6	P	0.00415	gb:BE995608 /DB_XREF=gi:10680029 /DB_XREF=UI-M-CG0p-bia-d-03-0-UI.s1 /CLONE=UI-M-CG0p-bia-d-03-0-UI /FEA=EST /CNT=7 /TID=Mm.40213.1 /TIER=ConsEnd /STK=7 /UG=Mm.40213 /LL=103304 /UG_GENE=AI851712 /UG_TITLE=expressed sequence AI851712
1418059_at	33.1	P	0.000244	-0.5	D	0.999135	47.4	P	0.000244	gb:BC017134.1 /DB_XREF=gi:16877797 /FEA=FLmRNA /CNT=65 /TID=Mm.27242.1 /TIER=FL /STK=4 /UG=Mm.27242 /LL=170757 /UG_GENE=ETL1 /DEF=Mus musculus, clone MGC:27649 IMAGE:4511572, mRNA, complete cds. /PROD=Unknown (protein for MGC:27649) /FL=gb:BC017134.1 gb:AF385682.1 gb:NM_133222.1
1427126_at	28.5	P	0.000244	-0.5	D	0.999034	40.6	P	0.000244	gb:M12573.1 /DB_XREF=gi:194018 /FEA=mRNA /CNT=23 /TID=Mm.6388.1 /TIER=Stack /STK=15 /UG=Mm.6388 /LL=15511 /UG_GENE=Hsp70-1 /UG_TITLE=heat shock protein, 70 kDa 1 /DEF=Mouse heat shock protein (hsp68) mRNA, clone MHS214, partial cds.
1434507_at	54.9	P	0.001221	-0.5	D	0.999932	77.7	P	0.001221	gb:BG076209 /DB_XREF=gi:12558778 /DB_XREF=H3156H07-3 /CLONE=H3156H07 /FEA=EST /CNT=49 /TID=Mm.27070.1 /TIER=Stack /STK=30 /UG=Mm.27070 /LL=97015 /UG_GENE=C85514 /UG_TITLE=expressed sequence C85514
1460356_at	46.6	P	0.005859	-0.5	D	0.998168	60.7	P	0.001953	gb:AF361882.1 /DB_XREF=gi:13991772 /GEN=Esam /FEA=FLmRNA /CNT=73 /TID=Mm.41751.1 /TIER=FL+Stack /STK=39 /UG=Mm.41751 /LL=69524 /DEF=Mus musculus endothelial cell-selective adhesion molecule (Esam) mRNA, complete cds. /PROD=endothelial cell-selective adhesion molecule /FL=gb:AF361882.1
1448383_at	49.9	P	0.000732	-0.5	D	0.999308	83.7	P	0.000732	gb:NM_008608.1 /DB_XREF=gi:6678897 /GEN=Mmp14 /FEA=FLmRNA /CNT=233 /TID=Mm.19945.1 /TIER=FL+Stack /STK=81 /UG=Mm.19945 /LL=17387 /DEF=Mus musculus matrix metalloproteinase 14 (membrane-inserted) (Mmp14), mRNA. /PROD=matrix metalloproteinase 14 (membrane-inserted) /FL=gb:U54984.1 gb:NM_008608.1
1425527_at	13.5	P	0.001221	-0.5	D	0.999508	18.2	P	0.000244	gb:U03873.1 /DB_XREF=gi:460124 /GEN=Pmx /FEA=FLmRNA /CNT=86 /TID=Mm.3869.2 /TIER=FL /STK=1 /UG=Mm.3869 /LL=18933 /DEF=Mus musculus homeobox (Pmx) mRNA, complete cds. /PROD=homeobox protein /FL=gb:L06502.1 gb:U03873.1
1427868_x_at	5.3	P	0.001953	-0.5	D	0.999448	10	P	0.000244	gb:AJ002522.1 /DB_XREF=gi:4582679 /FEA=mRNA /CNT=1 /TID=Mm.42156.2 /TIER=ConsEnd /STK=0 /UG=Mm.42156 /LL=17879 /UG_GENE=Myh1 /DEF=Mus musculus mRNA for myosin heavy chain 2X, partial. /PROD=myosin heavy chain 2X
1459088_at	8.1	P	0.008057	-0.5	D	0.999508	11.6	P	0.00415	gb:BG066625 /DB_XREF=gi:12549117 /DB_XREF=H3044C05-3 /CLONE=H3044C05 /FEA=EST /CNT=3 /TID=Mm.172122.1 /TIER=ConsEnd /STK=2 /UG=Mm.172122 /LL=97074 /UG_GENE=C79557 /UG_TITLE=expressed sequence C79557
1427525_at	21.8	P	0.018555	-0.5	D	0.998168	37.8	P	0.018555	gb:L35549.1 /DB_XREF=gi:532210 /GEN=oxyR /FEA=mRNA /CNT=8 /TID=Mm.221168.1 /TIER=ConsEnd /STK=0 /UG=Mm.221168 /DEF=Mus musculus Y-box binding protein (oxyR) mRNA, partial cds. /PROD=Y-box binding protein
1459210_at	15.5	P	0.037598	-0.5	D	0.999759	23.9	P	0.008057	gb:BB431028 /DB_XREF=gi:16424131 /DB_XREF=BB431028 /CLONE=C630036E16 /FEA=EST /CNT=2 /TID=Mm.44519.1 /TIER=ConsEnd /STK=2 /UG=Mm.44519 /UG_TITLE=ESTs
1421094_at	12.4	P	0.046143	-0.5	D	0.998799	16.7	P	0.030273	gb:NM_020256.1 /DB_XREF=gi:9937985 /GEN=Kaiso-pending /FEA=FLmRNA /CNT=22 /TID=Mm.100832.1 /TIER=FL /STK=2 /UG=Mm.100832 /LL=56805 /DEF=Mus musculus Kaiso protein (Kaiso-pending), mRNA. /PROD=Kaiso protein /FL=gb:AF097416.1 gb:NM_020256.1
1427523_at	95.7	P	0.000244	-0.5	D	0.999833	128.9	P	0.000244	gb:AI509029 /DB_XREF=gi:4407934 /DB_XREF=vb59e12.y1 /CLONE=IMAGE:761326 /FEA=mRNA /CNT=9 /TID=Mm.15630.2 /TIER=ConsEnd /STK=0 /UG=Mm.15630 /LL=20473 /UG_GENE=Six3 /UG_TITLE=sine oculis-related homeobox 3 homolog (Drosophila)
1421267_a_at	62.8	P	0.001953	-0.5	D	0.999922	104.9	P	0.001221	gb:NM_010828.1 /DB_XREF=gi:6754741 /GEN=Cited2 /FEA=FLmRNA /CNT=9 /TID=Mm.9524.1 /TIER=FL /STK=2 /UG=Mm.9524 /LL=17684 /DEF=Mus musculus Cbpp300-interacting transactivator, with GluAsp-rich carboxy-terminal domain, 2 (Cited2), mRNA. /PROD=melanocyte specific gene 2 /FL=gb:NM_010828.1 gb:U86445.1
1428690_at	15.5	M	0.056152	-0.5	D	0.998514	34.3	P	0.023926	gb:BF466063 /DB_XREF=gi:11535246 /DB_XREF=UI-M-CG0p-bqt-b-04-0-UI.s1 /CLONE=UI-M-CG0p-bqt-b-04-0-UI /FEA=mRNA /CNT=87 /TID=Mm.27139.1 /TIER=Stack /STK=12 /UG=Mm.27139 /LL=71767 /UG_GENE=1300019N10Rik /UG_TITLE=RIKEN cDNA 1300019N10 gene
1433469_at	37.6	P	0.01416	-0.5	D	0.999833	51.8	P	0.008057	gb:BB279454 /DB_XREF=gi:16401169 /DB_XREF=BB279454 /CLONE=A930017O17 /FEA=EST /CNT=165 /TID=Mm.39640.1 /TIER=Stack /STK=159 /UG=Mm.39640 /UG_TITLE=ESTs, Weakly similar to leucine rich repeat protein 1, neuronal (Mus musculus) (M.musculus)
1425565_at	28.5	P	0.005859	-0.5	D	0.999786	34.4	P	0.000732	gb:AW557564 /DB_XREF=gi:7202993 /DB_XREF=L0283E03-3 /CLONE=L0283E03 /FEA=FLmRNA /CNT=39 /TID=Mm.117547.1 /TIER=Stack /STK=13 /UG=Mm.117547 /UG_TITLE=Mus musculus NRSFREST mRNA for neural-restrictive silencer factor nrsfrest, complete cds /FL=gb:AB024496.1
1458394_at	80.4	P	0.001953	-0.5	D	0.999922	111.9	P	0.000732	gb:BB769612 /DB_XREF=gi:16212154 /DB_XREF=BB769612 /CLONE=G370098D20 /FEA=EST /CNT=7 /TID=Mm.200348.1 /TIER=ConsEnd /STK=2 /UG=Mm.200348 /LL=99905 /UG_GENE=AW490886 /UG_TITLE=expressed sequence AW490886
1416588_at	199.6	P	0.000732	-0.5	D	0.99998	286.4	P	0.000732	gb:NM_008985.1 /DB_XREF=gi:6679564 /GEN=Ptprn /FEA=FLmRNA /CNT=116 /TID=Mm.2902.1 /TIER=FL+Stack /STK=80 /UG=Mm.2902 /LL=19275 /DEF=Mus musculus protein tyrosine phosphatase, receptor-type, N (Ptprn), mRNA. /PROD=protein tyrosine phosphatase, receptor-type, N /FL=gb:U11812.1 gb:NM_008985.1
1418756_at	289	P	0.000244	-0.5	D	0.99998	415	P	0.000244	gb:NM_009426.1 /DB_XREF=gi:6678432 /GEN=Trh /FEA=FLmRNA /CNT=29 /TID=Mm.1363.1 /TIER=FL+Stack /STK=19 /UG=Mm.1363 /LL=22044 /DEF=Mus musculus thyrotropin releasing hormone (Trh), mRNA. /PROD=thyrotropin releasing hormone /FL=gb:NM_009426.1
1452174_at	111.2	P	0.00415	-0.5	D	0.999954	139.5	P	0.001221	gb:BM123132 /DB_XREF=gi:17106900 /DB_XREF=L0520A06-3 /CLONE=L0520A06 /FEA=mRNA /CNT=241 /TID=Mm.38016.1 /TIER=Stack /STK=79 /UG=Mm.38016 /LL=20788 /UG_GENE=Srebf2 /UG_TITLE=sterol regulatory element binding factor 2
1443995_at	3.8	A	0.129639	-0.5	D	0.999226	4.6	P	0.001221	gb:AW544562 /DB_XREF=gi:7186979 /DB_XREF=C0183B12-3 /CLONE=C0183B12 /FEA=EST /CNT=7 /TID=Mm.80879.1 /TIER=ConsEnd /STK=2 /UG=Mm.80879 /UG_TITLE=ESTs
1426943_at	47.4	P	0.023926	-0.5	D	0.999448	66.2	P	0.01416	gb:AK003728.1 /DB_XREF=gi:12834572 /FEA=mRNA /CNT=76 /TID=Mm.154492.1 /TIER=Stack /STK=35 /UG=Mm.154492 /LL=68510 /UG_GENE=1110015K06Rik /UG_TITLE=RIKEN cDNA 1110015K06 gene /DEF=Mus musculus 18 days embryo whole body cDNA, RIKEN full-length enriched library, clone:1110015K06:homolog to HYPOTHETICAL 71.4 KDA PROTEIN (FRAGMENT), full insert sequence.
1439163_at	38.3	P	0.000732	-0.5	D	0.999954	55.8	P	0.000732	gb:BQ174973 /DB_XREF=gi:20350465 /DB_XREF=UI-M-DJ2-bwb-h-24-0-UI.s1 /CLONE=UI-M-DJ2-bwb-h-24-0-UI /FEA=EST /CNT=11 /TID=Mm.34852.1 /TIER=Stack /STK=8 /UG=Mm.34852 /UG_TITLE=ESTs
1457299_at	59.9	P	0.005859	-0.5	D	0.999448	79.9	P	0.005371	gb:BM941191 /DB_XREF=gi:19400343 /DB_XREF=UI-M-BZ1-bjh-h-09-0-UI.r1 /CLONE=UI-M-BZ1-bjh-h-09-0-UI /FEA=EST /CNT=12 /TID=Mm.101988.1 /TIER=ConsEnd /STK=4 /UG=Mm.101988 /UG_TITLE=ESTs
1420377_at	25.7	P	0.000244	-0.5	D	0.999693	42.6	P	0.000244	gb:NM_009181.1 /DB_XREF=gi:6677964 /GEN=Siat8b /FEA=FLmRNA /CNT=49 /TID=Mm.4954.1 /TIER=FL /STK=5 /UG=Mm.4954 /LL=20450 /DEF=Mus musculus sialyltransferase 8 (alpha-2, 8-sialytransferase) B (Siat8b), mRNA. /PROD=sialyltransferase 8 (alpha-2,8-sialytransferase) B /FL=gb:NM_009181.1
1455178_at	103	P	0.001953	-0.5	D	0.999811	136.5	P	0.001953	gb:BB496468 /DB_XREF=gi:16441862 /DB_XREF=BB496468 /CLONE=D630003G22 /FEA=EST /CNT=39 /TID=Mm.100587.1 /TIER=Stack /STK=21 /UG=Mm.100587 /LL=97761 /UG_GENE=R74628 /UG_TITLE=expressed sequence R74628
1459917_at	17.6	P	0.000732	-0.5	D	0.998799	28	P	0.000732	gb:BG078867 /DB_XREF=gi:12561435 /DB_XREF=H3033A04-5 /CLONE=H3033A04 /FEA=EST /CNT=6 /TID=Mm.25583.1 /TIER=ConsEnd /STK=0 /UG=Mm.25583 /LL=97681 /UG_GENE=C75939 /UG_TITLE=expressed sequence C75939
1426906_at	7.4	P	0.000732	-0.5	D	0.998923	11.8	P	0.000732	gb:M74124.1 /DB_XREF=gi:198868 /FEA=mRNA /CNT=78 /TID=Mm.215120.1 /TIER=Stack /STK=40 /UG=Mm.215120 /LL=15952 /UG_GENE=Ifi205 /UG_TITLE=interferon activated gene 205 /DEF=Mus musculus (strain C57Bl6) mRNA sequence.
1439388_s_at	145.9	P	0.00415	-0.5	D	0.999759	196.1	P	0.00293	gb:BB251739 /DB_XREF=gi:8944485 /DB_XREF=BB251739 /CLONE=A730047M15 /FEA=EST /CNT=8 /TID=Mm.3758.2 /TIER=Stack /STK=8 /UG=Mm.3758 /LL=12927 /UG_GENE=Crkas /UG_TITLE=v-crk-associated tyrosine kinase substrate
1435110_at	31.4	M	0.056152	-0.5	D	0.998349	45.5	P	0.046143	gb:BG065285 /DB_XREF=gi:12547848 /DB_XREF=H3029D01-3 /CLONE=H3029D01 /FEA=EST /CNT=22 /TID=Mm.4580.2 /TIER=Stack /STK=20 /UG=Mm.4580 /LL=20535 /UG_GENE=Slc4a2 /UG_TITLE=solute carrier family 4 (anion exchanger), member 2
1429719_at	37.9	P	0.00293	-0.5	D	0.998168	61.8	P	0.00293	gb:AK009204.1 /DB_XREF=gi:12843852 /FEA=mRNA /CNT=29 /TID=Mm.34563.1 /TIER=Stack /STK=9 /UG=Mm.34563 /LL=70091 /UG_GENE=2310007G05Rik /UG_TITLE=RIKEN cDNA 2310007G05 gene /DEF=Mus musculus adult male tongue cDNA, RIKEN full-length enriched library, clone:2310007G05:hypothetical protein, full insert sequence.
1427754_a_at	109	P	0.000244	-0.5	D	0.999977	144.2	P	0.000244	gb:L29457.1 /DB_XREF=gi:487852 /GEN=BraDnm2 /FEA=mRNA /CNT=1 /TID=Mm.16080.3 /TIER=ConsEnd /STK=0 /UG=Mm.16080 /LL=13429 /DEF=Mus musculus dynamin (BraDnm2) mRNA, 3 cds. /PROD=dynamin
1416048_at	113.7	P	0.000732	-0.5	D	0.99998	163.5	P	0.000732	gb:NM_018774.1 /DB_XREF=gi:9055279 /GEN=Edr2 /FEA=FLmRNA /CNT=215 /TID=Mm.14198.1 /TIER=FL+Stack /STK=138 /UG=Mm.14198 /LL=54383 /DEF=Mus musculus early development regulator 2 (homolog of polyhomeotic 2) (Edr2), mRNA. /PROD=early development regulator 2 (homolog ofpolyhomeotic 2) /FL=gb:U81491.1 gb:NM_018774.1
1444946_at	22	P	0.000732	-0.5	D	0.998514	28.3	P	0.000244	gb:BG072280 /DB_XREF=gi:12554849 /DB_XREF=H3108G08-3 /CLONE=H3108G08 /FEA=EST /CNT=3 /TID=Mm.17642.1 /TIER=ConsEnd /STK=2 /UG=Mm.17642 /UG_TITLE=ESTs
1422528_a_at	25.7	P	0.000244	-0.5	D	0.999948	34.3	P	0.000244	gb:BB036959 /DB_XREF=gi:16258396 /DB_XREF=BB036959 /CLONE=5930421O16 /FEA=FLmRNA /CNT=300 /TID=Mm.18571.1 /TIER=Stack /STK=26 /UG=Mm.18571 /LL=12192 /UG_GENE=Zfp36l1 /UG_TITLE=zinc finger protein 36, C3H type-like 1 /FL=gb:NM_007564.1 gb:M58566.1
1422756_at	134.4	P	0.000244	-0.5	D	0.99998	189	P	0.000244	gb:NM_009508.1 /DB_XREF=gi:6678568 /GEN=Viaat /FEA=FLmRNA /CNT=37 /TID=Mm.7444.1 /TIER=FL+Stack /STK=14 /UG=Mm.7444 /LL=22348 /DEF=Mus musculus vesicular inhibitory amino acid transporter (Viaat), mRNA. /PROD=vesicular inhibitory amino acid transporter /FL=gb:NM_009508.1
1434595_at	111.3	P	0.000244	-0.5	D	0.999382	157.1	P	0.000732	gb:BQ174474 /DB_XREF=gi:20349965 /DB_XREF=UI-M-DJ2-bvy-o-15-0-UI.s1 /CLONE=UI-M-DJ2-bvy-o-15-0-UI /FEA=EST /CNT=30 /TID=Mm.76764.1 /TIER=Stack /STK=29 /UG=Mm.76764 /UG_TITLE=ESTs
1430977_at	76.6	P	0.008057	-0.5	D	0.999034	110.3	P	0.010742	gb:AK020882.1 /DB_XREF=gi:12861604 /FEA=mRNA /CNT=3 /TID=Mm.159995.1 /TIER=ConsEnd /STK=1 /UG=Mm.159995 /LL=77803 /UG_GENE=A930021C24Rik /UG_TITLE=RIKEN cDNA A930021C24 gene /DEF=Mus musculus adult retina cDNA, RIKEN full-length enriched library, clone:A930021C24:unclassifiable, full insert sequence.
1447825_x_at	260.7	P	0.000732	-0.5	D	0.999954	387.1	P	0.000732	gb:BB076893 /DB_XREF=gi:8641953 /DB_XREF=BB076893 /CLONE=9330130A21 /FEA=EST /CNT=2 /TID=Mm.117885.1 /TIER=ConsEnd /STK=2 /UG=Mm.117885 /UG_TITLE=ESTs
1418382_at	28.3	P	0.00415	-0.5	D	0.999382	45.6	P	0.00415	gb:NM_133237.1 /DB_XREF=gi:18875401 /GEN=EIG180 /FEA=FLmRNA /CNT=59 /TID=Mm.28143.1 /TIER=FL+Stack /STK=24 /UG=Mm.28143 /LL=170773 /DEF=Mus musculus ethanol induced gene product EIG180 (EIG180), mRNA. /PROD=ethanol induced gene product EIG180 /FL=gb:NM_133237.1 gb:AB023957.1
1419874_x_at	37.7	P	0.023926	-0.5	D	0.999382	52.8	P	0.018555	gb:AA419994 /DB_XREF=gi:2081274 /DB_XREF=vf37g06.r1 /CLONE=IMAGE:846010 /FEA=EST /CNT=1 /TID=Mm.34106.2 /TIER=ConsEnd /STK=0 /UG=Mm.34106 /LL=102538 /UG_GENE=AI467657 /UG_TITLE=expressed sequence AI467657
1460249_at	21	P	0.000244	-0.5	D	0.999448	34.3	P	0.000244	gb:NM_080795.1 /DB_XREF=gi:18249942 /GEN=Lnx2 /FEA=FLmRNA /CNT=68 /TID=Mm.34462.1 /TIER=FL+Stack /STK=14 /UG=Mm.34462 /LL=140887 /DEF=Mus musculus ligand of numb-protein X 2 (Lnx2), mRNA. /PROD=ligand of numb-protein X 2 /FL=gb:NM_080795.1 gb:AF401681.1
1449789_x_at	12.8	P	0.030273	-0.5	D	0.998664	16.1	P	0.005859	gb:AV088850 /DB_XREF=gi:5220298 /DB_XREF=AV088850 /CLONE=2310040E07 /FEA=EST /CNT=1 /TID=Mm.46400.2 /TIER=ConsEnd /STK=1 /UG=Mm.46400 /UG_TITLE=ESTs
1419835_s_at	105.7	P	0.001953	-0.5	D	0.99998	165.5	P	0.001221	gb:AW123286 /DB_XREF=gi:6098816 /DB_XREF=UI-M-BH2.1-apg-g-06-0-UI.s1 /CLONE=UI-M-BH2.1-apg-g-06-0-UI /FEA=EST /CNT=1 /TID=Mm.215172.1 /TIER=ConsEnd /STK=1 /UG=Mm.215172 /LL=18810 /UG_GENE=Plec1 /UG_TITLE=plectin 1
1449070_x_at	63.9	P	0.001221	-0.5	D	0.999727	73	P	0.000244	gb:NM_133237.1 /DB_XREF=gi:18875401 /GEN=EIG180 /FEA=FLmRNA /CNT=59 /TID=Mm.28143.1 /TIER=FL+Stack /STK=24 /UG=Mm.28143 /LL=170773 /DEF=Mus musculus ethanol induced gene product EIG180 (EIG180), mRNA. /PROD=ethanol induced gene product EIG180 /FL=gb:NM_133237.1 gb:AB023957.1
1416836_at	97.5	P	0.001221	-0.5	D	0.999911	156.7	P	0.000732	gb:BC011058.1 /DB_XREF=gi:15029690 /FEA=FLmRNA /CNT=173 /TID=Mm.28465.1 /TIER=FL+Stack /STK=67 /UG=Mm.28465 /LL=65107 /UG_GENE=Lrp10 /DEF=Mus musculus, Similar to DKFZP564C1940 protein, clone MGC:18979 IMAGE:4007543, mRNA, complete cds. /PROD=Similar to DKFZP564C1940 protein /FL=gb:NM_022993.1 gb:AB042200.1 gb:BC011058.1
1424877_a_at	72.1	P	0.001221	-0.5	D	0.999833	113	P	0.000732	gb:BC018236.1 /DB_XREF=gi:17390543 /FEA=FLmRNA /CNT=71 /TID=Mm.6988.2 /TIER=FL+Stack /STK=12 /UG=Mm.6988 /LL=17025 /UG_GENE=Alad /DEF=Mus musculus, Similar to aminolevulinate, delta-, dehydratase, clone MGC:18970 IMAGE:3992605, mRNA, complete cds. /PROD=Similar to aminolevulinate, delta-, dehydratase /FL=gb:BC018236.1
1426600_at	142.4	P	0.000732	-0.5	D	0.999932	199.4	P	0.000732	gb:BM209618 /DB_XREF=gi:17766162 /DB_XREF=C0650E08-3 /CLONE=C0650E08 /FEA=FLmRNA /CNT=156 /TID=Mm.21002.1 /TIER=Stack /STK=10 /UG=Mm.21002 /LL=20525 /UG_GENE=Slc2a1 /UG_TITLE=solute carrier family 2 (facilitated glucose transporter), member 1 /FL=gb:M23384.1 gb:M22998.1
1439881_at	8.6	P	0.037598	-0.5	D	0.999853	14.3	P	0.010742	gb:BB283519 /DB_XREF=gi:8983968 /DB_XREF=BB283519 /CLONE=A930102I04 /FEA=EST /CNT=8 /TID=Mm.132133.1 /TIER=ConsEnd /STK=6 /UG=Mm.132133 /UG_TITLE=ESTs
1419766_at	20.1	P	0.001221	-0.5	D	0.999508	36.7	P	0.000732	gb:NM_010831.1 /DB_XREF=gi:6754745 /GEN=Snf1lk /FEA=FLmRNA /CNT=25 /TID=Mm.23789.1 /TIER=FL /STK=6 /UG=Mm.23789 /LL=17691 /DEF=Mus musculus SNF1-like kinase (Snf1lk), mRNA. /PROD=myocardial SNF1-like kinase /FL=gb:NM_010831.1 gb:U11494.2
1422635_at	143.8	P	0.000244	-0.6	D	0.99998	212	P	0.000244	gb:NM_009599.1 /DB_XREF=gi:13928663 /GEN=Ache /FEA=FLmRNA /CNT=35 /TID=Mm.3142.1 /TIER=FL+Stack /STK=24 /UG=Mm.3142 /LL=11423 /DEF=Mus musculus acetylcholinesterase (Ache), mRNA. /PROD=acetylcholinesterase /FL=gb:NM_009599.1
1424578_at	53.8	P	0.018555	-0.6	D	0.999135	84	P	0.00293	gb:BC018501.1 /DB_XREF=gi:17391177 /FEA=FLmRNA /CNT=75 /TID=Mm.33761.1 /TIER=FL+Stack /STK=24 /UG=Mm.33761 /DEF=Mus musculus, clone MGC:28029 IMAGE:3662534, mRNA, complete cds. /PROD=Unknown (protein for MGC:28029) /FL=gb:BC018501.1
1450414_at	19.7	P	0.010742	-0.6	D	0.999759	31.6	P	0.001221	gb:BC023427.1 /DB_XREF=gi:19484038 /FEA=FLmRNA /CNT=39 /TID=Mm.144089.1 /TIER=Stack /STK=22 /UG=Mm.144089 /LL=18591 /UG_GENE=Pdgfb /DEF=Mus musculus, Similar to platelet derived growth factor, B polypeptide, clone IMAGE:5010396, mRNA, partial cds. /PROD=Similar to platelet derived growth factor, Bpolypeptide /FL=gb:NM_011057.1 gb:AF162784.1
1417051_at	128.8	P	0.000244	-0.6	D	0.999948	181.4	P	0.000244	gb:NM_021543.1 /DB_XREF=gi:10946979 /GEN=Pcdh8 /FEA=FLmRNA /CNT=67 /TID=Mm.103811.1 /TIER=FL+Stack /STK=59 /UG=Mm.103811 /LL=18530 /DEF=Mus musculus protocadherin 8 (Pcdh8), mRNA. /PROD=protocadherin 8 /FL=gb:AF231125.1 gb:NM_021543.1
1426318_at	82	P	0.000244	-0.6	D	0.99997	94.8	P	0.000244	gb:AF426025.1 /DB_XREF=gi:18034365 /GEN=Serpinb1b /FEA=FLmRNA /CNT=7 /TID=Mm.92685.1 /TIER=FL /STK=3 /UG=Mm.92685 /LL=76168 /DEF=Mus musculus EIB (Serpinb1b) mRNA, complete cds. /PROD=EIB /FL=gb:AF426025.1
1452418_at	70.2	P	0.00415	-0.6	D	0.999611	113.6	P	0.00293	gb:BF719154 /DB_XREF=gi:12020156 /DB_XREF=mab33d12.x1 /CLONE=IMAGE:3972143 /FEA=mRNA /CNT=10 /TID=Mm.171545.1 /TIER=ConsEnd /STK=1 /UG=Mm.171545 /UG_TITLE=Mus musculus, clone IMAGE:3590081, mRNA, partial cds
1436849_x_at	422	P	0.01416	-0.6	D	0.999693	591.7	P	0.008057	gb:BB357227 /DB_XREF=gi:9069055 /DB_XREF=BB357227 /CLONE=C030019I15 /FEA=EST /CNT=44 /TID=Mm.4793.3 /TIER=Stack /STK=44 /UG=Mm.4793 /LL=14387 /UG_GENE=Gaa /UG_TITLE=glucosidase, alpha, acid
1421118_a_at	37.1	P	0.000244	-0.6	D	0.99998	55.9	P	0.000244	gb:NM_018882.1 /DB_XREF=gi:9256530 /GEN=Gpr56 /FEA=FLmRNA /CNT=33 /TID=Mm.13799.1 /TIER=FL /STK=2 /UG=Mm.13799 /LL=14766 /DEF=Mus musculus G protein-coupled receptor 56 (Gpr56), mRNA. /PROD=serpentine receptor /FL=gb:AF166382.1 gb:NM_018882.1
1452910_at	4.9	A	0.067627	-0.6	D	0.998514	7.5	P	0.008057	gb:AK018370.1 /DB_XREF=gi:12858040 /FEA=mRNA /CNT=37 /TID=Mm.41160.1 /TIER=Stack /STK=22 /UG=Mm.41160 /LL=71458 /UG_GENE=8430401K06Rik /UG_TITLE=RIKEN cDNA 8430401K06 gene /DEF=Mus musculus 16 days embryo lung cDNA, RIKEN full-length enriched library, clone:8430401K06:homolog to BCL-6 COREPRESSOR, full insert sequence.
1419491_at	60.4	P	0.000244	-0.6	D	0.999727	85.6	P	0.000732	gb:BC024380.1 /DB_XREF=gi:19353427 /FEA=FLmRNA /CNT=32 /TID=Mm.5341.1 /TIER=FL+Stack /STK=9 /UG=Mm.5341 /LL=13214 /UG_GENE=Defb1 /DEF=Mus musculus, defensin beta 1, clone MGC:36107 IMAGE:4975536, mRNA, complete cds. /PROD=defensin beta 1 /FL=gb:BC024380.1 gb:NM_007843.1
1457396_at	32.8	P	0.00415	-0.6	D	0.999308	36.4	P	0.000732	gb:BB444165 /DB_XREF=gi:16424933 /DB_XREF=BB444165 /CLONE=D030044M09 /FEA=EST /CNT=5 /TID=Mm.132580.1 /TIER=ConsEnd /STK=4 /UG=Mm.132580 /UG_TITLE=ESTs
1418278_at	42.4	P	0.00415	-0.6	D	0.999654	66.2	P	0.001953	gb:BC021776.1 /DB_XREF=gi:18256822 /FEA=FLmRNA /CNT=75 /TID=Mm.178973.1 /TIER=FL+Stack /STK=26 /UG=Mm.178973 /LL=11814 /UG_GENE=Apoc3 /DEF=Mus musculus, clone MGC:28546 IMAGE:4196708, mRNA, complete cds. /PROD=Unknown (protein for MGC:28546) /FL=gb:NM_023114.1 gb:BC021776.1
1436870_s_at	41.4	P	0.000732	-0.6	D	0.999911	62.7	P	0.000244	gb:BG068103 /DB_XREF=gi:12550672 /DB_XREF=H3061G08-3 /CLONE=H3061G08 /FEA=EST /CNT=51 /TID=Mm.9705.1 /TIER=Stack /STK=41 /UG=Mm.9705 /LL=107302 /UG_GENE=AU041783 /UG_TITLE=expressed sequence AU041783
1438188_x_at	49.4	P	0.010742	-0.6	D	0.999899	79.3	P	0.001953	gb:BB832209 /DB_XREF=gi:17010452 /DB_XREF=BB832209 /CLONE=G930021C15 /FEA=EST /CNT=12 /TID=Mm.44777.2 /TIER=Stack /STK=12 /UG=Mm.44777 /UG_TITLE=Mus musculus, Similar to CG4995 gene product, clone MGC:7958 IMAGE:3584570, mRNA, complete cds
1450042_at	36.7	P	0.037598	-0.6	D	0.999693	52.5	P	0.010742	gb:BB322201 /DB_XREF=gi:9030515 /DB_XREF=BB322201 /CLONE=B330013H10 /FEA=FLmRNA /CNT=65 /TID=Mm.51819.1 /TIER=Stack /STK=11 /UG=Mm.51819 /LL=11878 /UG_GENE=Arx /UG_TITLE=aristaless related homeobox gene (Drosophila) /FL=gb:AB006103.1 gb:NM_007492.1
1444286_at	149.4	P	0.001221	-0.6	D	0.999693	190.3	P	0.000244	gb:AW456568 /DB_XREF=gi:7026785 /DB_XREF=UI-M-BH3-aqs-e-08-0-UI.s1 /CLONE=UI-M-BH3-aqs-e-08-0-UI /FEA=EST /CNT=5 /TID=Mm.101040.1 /TIER=ConsEnd /STK=2 /UG=Mm.101040 /UG_TITLE=ESTs
1440056_at	81.5	P	0.000244	-0.6	D	0.999853	126.3	P	0.000244	gb:BB426260 /DB_XREF=gi:16423666 /DB_XREF=BB426260 /CLONE=C630001C05 /FEA=EST /CNT=6 /TID=Mm.39155.1 /TIER=ConsEnd /STK=6 /UG=Mm.39155 /UG_TITLE=ESTs
1439952_at	17.4	P	0.030273	-0.6	D	0.999135	26	P	0.01416	gb:BE630805 /DB_XREF=gi:9913493 /DB_XREF=uu49a06.x1 /CLONE=IMAGE:3375250 /FEA=EST /CNT=7 /TID=Mm.45725.1 /TIER=ConsEnd /STK=6 /UG=Mm.45725 /UG_TITLE=ESTs
1446541_at	8.9	A	0.149658	-0.6	D	0.999135	13.1	P	0.018555	gb:BB536995 /DB_XREF=gi:16446733 /DB_XREF=BB536995 /CLONE=E130003L02 /FEA=EST /CNT=2 /TID=Mm.136919.1 /TIER=ConsEnd /STK=2 /UG=Mm.136919 /UG_TITLE=ESTs
1420649_at	92.2	P	0.000244	-0.6	D	0.999886	137.1	P	0.000244	gb:NM_007496.1 /DB_XREF=gi:6680735 /GEN=Atbf1 /FEA=FLmRNA /CNT=35 /TID=Mm.4270.1 /TIER=FL /STK=3 /UG=Mm.4270 /LL=11906 /DEF=Mus musculus AT motif binding factor 1 (Atbf1), mRNA. /PROD=AT motif binding factor 1 /FL=gb:NM_007496.1 gb:D26046.1
1423835_at	44.5	P	0.00293	-0.6	D	0.999611	47.5	P	0.000244	gb:BC018484.1 /DB_XREF=gi:17391142 /FEA=FLmRNA /CNT=161 /TID=Mm.21082.1 /TIER=FL+Stack /STK=95 /UG=Mm.21082 /DEF=Mus musculus, Similar to hypothetical protein MGC2555, clone MGC:29018 IMAGE:3481880, mRNA, complete cds. /PROD=Similar to hypothetical protein MGC2555 /FL=gb:BC018484.1
1422313_a_at	10.2	P	0.037598	-0.6	D	0.999382	15.9	P	0.008057	gb:NM_010518.1 /DB_XREF=gi:6754311 /GEN=Igfbp5 /FEA=FLmRNA /CNT=1 /TID=Mm.218877.1 /TIER=FL /STK=1 /UG=Mm.218877 /LL=16011 /DEF=Mus musculus insulin-like growth factor binding protein 5 (Igfbp5), mRNA. /PROD=insulin-like growth factor binding protein 5 /FL=gb:NM_010518.1
1432474_a_at	19.8	P	0.01416	-0.6	D	0.998514	40	P	0.005859	gb:AK007999.1 /DB_XREF=gi:12841911 /FEA=mRNA /CNT=1 /TID=Mm.35718.3 /TIER=ConsEnd /STK=0 /UG=Mm.35718 /LL=69815 /UG_GENE=2010001C09Rik /UG_TITLE=RIKEN cDNA 2010001C09 gene /DEF=Mus musculus adult male small intestine cDNA, RIKEN full-length enriched library, clone:2010001C09:hypothetical protein, full insert sequence.
1443609_s_at	79	P	0.000732	-0.6	D	0.999977	121.1	P	0.000244	gb:C85322 /DB_XREF=gi:2917279 /DB_XREF=C85322 /CLONE=J0206C02 /FEA=EST /CNT=3 /TID=Mm.200310.1 /TIER=ConsEnd /STK=3 /UG=Mm.200310 /LL=98160 /UG_GENE=C85322 /UG_TITLE=expressed sequence C85322
1433653_at	40.8	P	0.001953	-0.6	D	0.99994	68.1	P	0.001221	gb:BG173681 /DB_XREF=gi:12680384 /DB_XREF=602336820F1 /CLONE=IMAGE:4459829 /FEA=EST /CNT=122 /TID=Mm.37877.1 /TIER=Stack /STK=76 /UG=Mm.37877 /LL=103801 /UG_GENE=AI606893 /UG_TITLE=expressed sequence AI606893
1417963_at	145.8	P	0.000244	-0.6	D	0.999853	228.8	P	0.000244	gb:NM_011125.1 /DB_XREF=gi:6755111 /GEN=Pltp /FEA=FLmRNA /CNT=67 /TID=Mm.6105.1 /TIER=FL+Stack /STK=32 /UG=Mm.6105 /LL=18830 /DEF=Mus musculus phospholipid transfer protein (Pltp), mRNA. /PROD=phospholipid transfer protein /FL=gb:BC003782.1 gb:NM_011125.1 gb:U37226.1 gb:U28960.1
1437645_at	15.7	P	0.046143	-0.6	D	0.999508	19.1	P	0.008057	gb:BE225843 /DB_XREF=gi:8931079 /DB_XREF=ia20b02.x1 /CLONE=IMAGE:5638827 /FEA=EST /CNT=23 /TID=Mm.37763.2 /TIER=Stack /STK=15 /UG=Mm.37763 /UG_TITLE=Mus musculus, Similar to activating transcription factor 7, clone MGC:31554 IMAGE:4503463, mRNA, complete cds
1437921_x_at	36.7	P	0.005859	-0.6	D	0.999922	67.1	P	0.00293	gb:AW744723 /DB_XREF=gi:7656560 /DB_XREF=ur32g03.x1 /CLONE=IMAGE:3026068 /FEA=EST /CNT=15 /TID=Mm.139779.1 /TIER=Stack /STK=13 /UG=Mm.139779 /UG_TITLE=ESTs
1434116_at	21.4	P	0.010742	-0.6	D	0.999911	32.3	P	0.00415	gb:BI693188 /DB_XREF=gi:15655817 /DB_XREF=603344375F1 /CLONE=IMAGE:5372154 /FEA=EST /CNT=66 /TID=Mm.14547.1 /TIER=Stack /STK=42 /UG=Mm.14547 /UG_TITLE=ESTs, Weakly similar to A39634 probable cell cycle control protein crn - fruit fly (D.melanogaster)
1417574_at	27.3	P	0.008057	-0.6	D	0.999965	47.2	P	0.005859	gb:NM_013655.2 /DB_XREF=gi:12025674 /GEN=Sdf1 /FEA=FLmRNA /CNT=83 /TID=Mm.465.1 /TIER=FL+Stack /STK=41 /UG=Mm.465 /LL=20315 /DEF=Mus musculus stromal cell derived factor 1 (Sdf1), transcript variant 2, mRNA. /PROD=stromal cell derived factor 1, isoform betaprecursor /FL=gb:NM_013655.2 gb:D43805.1 gb:L12030.1
1455932_at	10.5	A	0.111572	-0.6	D	0.999562	14.9	P	0.030273	gb:BE989081 /DB_XREF=gi:10666095 /DB_XREF=UI-M-CG0p-bhj-f-09-0-UI.s1 /CLONE=UI-M-CG0p-bhj-f-09-0-UI /FEA=EST /CNT=28 /TID=Mm.196159.2 /TIER=Stack /STK=24 /UG=Mm.196159 /LL=67154 /UG_GENE=2610103J23Rik /UG_TITLE=RIKEN cDNA 2610103J23 gene
1431210_at	7.1	P	0.00415	-0.6	D	0.998664	11.5	P	0.001221	gb:BG145107 /DB_XREF=gi:12648512 /DB_XREF=ut75g06.y1 /CLONE=IMAGE:3333707 /FEA=mRNA /CNT=10 /TID=Mm.154155.2 /TIER=ConsEnd /STK=0 /UG=Mm.154155 /LL=76223 /UG_GENE=6530406M24Rik /UG_TITLE=RIKEN cDNA 6530406M24 gene
1455265_a_at	61.5	P	0.023926	-0.6	D	0.999562	135.7	P	0.01416	gb:BB100249 /DB_XREF=gi:8752817 /DB_XREF=BB100249 /CLONE=9430072A08 /FEA=EST /CNT=21 /TID=Mm.181709.3 /TIER=Stack /STK=18 /UG=Mm.181709 /LL=19734 /UG_GENE=Rgs16 /UG_TITLE=regulator of G-protein signaling 16
1429169_at	22.7	P	0.000732	-0.6	D	0.99997	39.7	P	0.000244	gb:AK011224.1 /DB_XREF=gi:12847208 /FEA=mRNA /CNT=20 /TID=Mm.128512.1 /TIER=Stack /STK=10 /UG=Mm.128512 /LL=72067 /UG_GENE=2600016C11Rik /UG_TITLE=RIKEN cDNA 2600016C11 gene /DEF=Mus musculus 10 days embryo whole body cDNA, RIKEN full-length enriched library, clone:2600016C11:unclassifiable transcript, full insert sequence.
1438295_at	19.1	P	0.001953	-0.6	D	0.999611	25.3	P	0.000244	gb:BM247146 /DB_XREF=gi:17882416 /DB_XREF=K0747G12-3 /CLONE=K0747G12 /FEA=EST /CNT=15 /TID=Mm.210787.1 /TIER=Stack /STK=11 /UG=Mm.210787 /UG_TITLE=ESTs, Weakly similar to PROCOLLAGEN ALPHA 1(I) CHAIN PRECURSOR (M.musculus)
1439092_at	22.5	P	0.01416	-0.6	D	0.999727	34.6	P	0.001221	gb:BM220172 /DB_XREF=gi:17780189 /DB_XREF=C0936D01-3 /CLONE=C0936D01 /FEA=EST /CNT=13 /TID=Mm.34072.1 /TIER=Stack /STK=8 /UG=Mm.34072 /UG_TITLE=ESTs
1419428_a_at	423.2	P	0.000244	-0.7	D	0.99998	694.3	P	0.000244	gb:NM_008064.1 /DB_XREF=gi:6679896 /GEN=Gaa /FEA=FLmRNA /CNT=21 /TID=Mm.4793.1 /TIER=FL+Stack /STK=10 /UG=Mm.4793 /LL=14387 /DEF=Mus musculus glucosidase, alpha, acid (Gaa), mRNA. /PROD=glucosidase, alpha, acid /FL=gb:NM_008064.1 gb:U49351.1
1420471_at	356.7	P	0.000244	-0.7	D	0.99998	557.8	P	0.000244	gb:NM_010410.1 /DB_XREF=gi:6754169 /GEN=Hcrt /FEA=FLmRNA /CNT=5 /TID=Mm.10096.1 /TIER=FL /STK=5 /UG=Mm.10096 /LL=15171 /DEF=Mus musculus hypocretin (Hcrt), mRNA. /PROD=hypocretin /FL=gb:AF041242.1 gb:NM_010410.1 gb:AF019566.1
1441006_at	9.9	P	0.000732	-0.7	D	0.999508	19.6	P	0.001221	gb:BB270693 /DB_XREF=gi:8967708 /DB_XREF=BB270693 /CLONE=A830049K03 /FEA=EST /CNT=7 /TID=Mm.62979.1 /TIER=ConsEnd /STK=4 /UG=Mm.62979 /UG_TITLE=ESTs
1441855_x_at	29.5	P	0.01416	-0.7	D	0.999382	39.3	P	0.001953	gb:BB554288 /DB_XREF=gi:9640654 /DB_XREF=BB554288 /CLONE=E330012K12 /FEA=EST /CNT=4 /TID=Mm.149204.1 /TIER=ConsEnd /STK=4 /UG=Mm.149204 /UG_TITLE=ESTs
1429177_x_at	37.3	P	0.001953	-0.7	D	0.999954	67.2	P	0.000244	gb:AK004781.1 /DB_XREF=gi:12836219 /GEN=Sox17 /FEA=mRNA /CNT=16 /TID=Mm.5080.3 /TIER=Stack /STK=10 /UG=Mm.5080 /LL=20671 /UG_TITLE=SRY-box containing gene 17 /DEF=Mus musculus adult male lung cDNA, RIKEN full-length enriched library, clone:1200015E04:SRY-box containing gene 17, full insert sequence.
1452879_at	19.5	A	0.080566	-0.7	D	0.999786	29.7	P	0.023926	gb:AI848603 /DB_XREF=gi:5492549 /DB_XREF=UI-M-AH1-agv-b-09-0-UI.s1 /CLONE=UI-M-AH1-agv-b-09-0-UI /FEA=mRNA /CNT=26 /TID=Mm.41402.1 /TIER=Stack /STK=25 /UG=Mm.41402 /LL=68887 /UG_GENE=1110069I04Rik /UG_TITLE=RIKEN cDNA 1110069I04 gene
1427486_at	21	P	0.001953	-0.7	D	0.999954	34.2	P	0.000244	gb:AF157628.1 /DB_XREF=gi:8886020 /FEA=mRNA /CNT=12 /TID=Mm.37213.1 /TIER=ConsEnd /STK=0 /UG=Mm.37213 /LL=19263 /UG_GENE=Ptprb /DEF=Mus musculus receptor-type protein tyrosine phosphatase mRNA, partial cds. /PROD=receptor-type protein tyrosine phosphatase
1420556_at	664.6	P	0.000244	-0.7	D	0.99998	1125.3	P	0.000244	gb:NM_011025.1 /DB_XREF=gi:6754959 /GEN=Oxt /FEA=FLmRNA /CNT=8 /TID=Mm.16745.1 /TIER=FL /STK=4 /UG=Mm.16745 /LL=18429 /DEF=Mus musculus oxytocin (Oxt), mRNA. /PROD=oxytocin /FL=gb:AF483508.1 gb:AF483509.1 gb:NM_011025.1
1427127_x_at	43	P	0.000244	-0.7	D	0.99998	62	P	0.000244	gb:M12573.1 /DB_XREF=gi:194018 /FEA=mRNA /CNT=23 /TID=Mm.6388.1 /TIER=Stack /STK=15 /UG=Mm.6388 /LL=15511 /UG_GENE=Hsp70-1 /UG_TITLE=heat shock protein, 70 kDa 1 /DEF=Mouse heat shock protein (hsp68) mRNA, clone MHS214, partial cds.
1426037_a_at	51.6	P	0.000732	-0.7	D	0.999922	68.1	P	0.000244	gb:U94828.1 /DB_XREF=gi:2605641 /GEN=RGS-r /FEA=FLmRNA /CNT=1 /TID=Mm.181709.2 /TIER=FL /STK=1 /UG=Mm.181709 /LL=19734 /DEF=Mus musculus retinally abundant regulator of G-protein signaling mRGS-r (RGS-r) mRNA, complete cds. /PROD=retinally abundant regulator of G-proteinsignaling mRGS-r /FL=gb:U94828.1
1448792_a_at	16.2	P	0.000244	-0.7	D	0.999811	24.1	P	0.000244	gb:NM_007817.1 /DB_XREF=gi:6681110 /GEN=Cyp2f2 /FEA=FLmRNA /CNT=168 /TID=Mm.4515.1 /TIER=FL+Stack /STK=39 /UG=Mm.4515 /LL=13107 /DEF=Mus musculus cytochrome P450, 2f2 (Cyp2f2), mRNA. /PROD=cytochrome P450, 2f2 /FL=gb:NM_007817.1 gb:BC011089.1 gb:M77497.1
1433956_at	14.1	P	0.008057	-0.7	D	0.998923	18.3	P	0.001221	gb:AW543698 /DB_XREF=gi:7186115 /DB_XREF=C0173A11-3 /CLONE=C0173A11 /FEA=EST /CNT=70 /TID=Mm.135114.1 /TIER=Stack /STK=49 /UG=Mm.135114 /LL=101933 /UG_GENE=AA408225 /UG_TITLE=expressed sequence AA408225
1416683_at	62.7	P	0.00293	-0.7	D	0.999308	99.9	P	0.001953	gb:NM_138749.1 /DB_XREF=gi:20270280 /GEN=Plxnb2 /FEA=FLmRNA /CNT=197 /TID=Mm.28780.1 /TIER=FL+Stack /STK=74 /UG=Mm.28780 /LL=140570 /DEF=Mus musculus plexin B2 (Plxnb2), mRNA. /PROD=plexin B2 /FL=gb:NM_138749.1 gb:BC007481.1 gb:BC003293.1
1416164_at	43.4	P	0.000732	-0.7	D	0.99998	75.7	P	0.000244	gb:NM_011812.1 /DB_XREF=gi:6753823 /GEN=Fbln5 /FEA=FLmRNA /CNT=187 /TID=Mm.25347.1 /TIER=FL+Stack /STK=120 /UG=Mm.25347 /LL=23876 /DEF=Mus musculus fibulin 5 (Fbln5), mRNA. /PROD=fibulin 5 /FL=gb:NM_011812.1 gb:BC006636.1 gb:AF112151.1
1430311_at	10.8	A	0.149658	-0.7	D	0.999382	20.3	P	0.046143	gb:AV304251 /DB_XREF=gi:6336765 /DB_XREF=AV304251 /CLONE=5730519L10 /FEA=mRNA /CNT=11 /TID=Mm.160281.1 /TIER=ConsEnd /STK=2 /UG=Mm.160281 /UG_TITLE=Mus musculus 8 days embryo whole body cDNA, RIKEN full-length enriched library, clone:5730519L10:myristoylated alanine rich protein kinase C substrate, full insert sequence
1454483_at	9.2	A	0.095215	-0.7	D	0.999727	13.3	P	0.037598	gb:AK018265.1 /DB_XREF=gi:12857892 /FEA=mRNA /CNT=1 /TID=Mm.159708.1 /TIER=ConsEnd /STK=0 /UG=Mm.159708 /LL=76195 /UG_GENE=6330590E21Rik /UG_TITLE=RIKEN cDNA 6330590E21 gene /DEF=Mus musculus adult male medulla oblongata cDNA, RIKEN full-length enriched library, clone:6330590E21:unclassifiable transcript, full insert sequence.
1449939_s_at	150.6	P	0.000244	-0.7	D	0.99998	237	P	0.000244	gb:NM_010052.1 /DB_XREF=gi:6753641 /GEN=Dlk1 /FEA=FLmRNA /CNT=39 /TID=Mm.157069.1 /TIER=FL /STK=3 /UG=Mm.157069 /LL=13386 /DEF=Mus musculus delta-like 1 homolog (Drosophila) (Dlk1), mRNA. /PROD=delta-like 1 homolog (Drosophila) /FL=gb:NM_010052.1 gb:U15980.1 gb:L12721.1
1428834_at	22.5	P	0.008057	-0.7	D	0.999508	35.4	P	0.00415	gb:AK012530.1 /DB_XREF=gi:12849333 /FEA=mRNA /CNT=60 /TID=Mm.153803.1 /TIER=Stack /STK=20 /UG=Mm.153803 /LL=70236 /UG_GENE=2700078F24Rik /UG_TITLE=RIKEN cDNA 2700078F24 gene /DEF=Mus musculus 11 days embryo whole body cDNA, RIKEN full-length enriched library, clone:2700078F24:unclassifiable transcript, full insert sequence.
1452318_a_at	78.3	P	0.000732	-0.8	D	0.999911	142	P	0.000732	gb:M12573.1 /DB_XREF=gi:194018 /FEA=mRNA /CNT=23 /TID=Mm.6388.1 /TIER=Stack /STK=15 /UG=Mm.6388 /LL=15511 /UG_GENE=Hsp70-1 /UG_TITLE=heat shock protein, 70 kDa 1 /DEF=Mouse heat shock protein (hsp68) mRNA, clone MHS214, partial cds.
1416584_at	12	P	0.001953	-0.8	D	0.999899	25.3	P	0.000732	gb:NM_008550.1 /DB_XREF=gi:6678791 /GEN=Man2b2 /FEA=FLmRNA /CNT=111 /TID=Mm.761.1 /TIER=FL+Stack /STK=80 /UG=Mm.761 /LL=17160 /DEF=Mus musculus mannosidase 2, alpha B2 (Man2b2), mRNA. /PROD=mannosidase 2, alpha B2 /FL=gb:NM_008550.1 gb:AB006458.1
1419681_a_at	14.4	M	0.056152	-0.8	D	0.999034	29.4	P	0.023926	gb:NM_015768.1 /DB_XREF=gi:7656931 /GEN=Prok1 /FEA=FLmRNA /CNT=16 /TID=Mm.87365.1 /TIER=FL /STK=7 /UG=Mm.87365 /LL=50501 /DEF=Mus musculus prokineticin 1 (Prok1), mRNA. /PROD=prokineticin 1 /FL=gb:AF182064.1 gb:NM_015768.1
1451756_at	17.6	A	0.111572	-0.8	D	0.998664	36.9	P	0.046143	gb:D88690.1 /DB_XREF=gi:2809070 /FEA=FLmRNA /CNT=24 /TID=Mm.3464.2 /TIER=FL /STK=1 /UG=Mm.3464 /LL=14254 /UG_GENE=Flt1 /DEF=Mus musculus mRNA for sFlt-1, complete cds. /PROD=sFlt-1 /FL=gb:D88690.1
1456696_x_at	7.9	P	0.01416	-0.8	D	0.998349	16.2	P	0.001221	gb:BE686864 /DB_XREF=gi:10074488 /DB_XREF=uw06c06.x1 /CLONE=IMAGE:3415882 /FEA=EST /CNT=9 /TID=Mm.85289.1 /TIER=Stack /STK=8 /UG=Mm.85289 /UG_TITLE=ESTs
1438558_x_at	2.1	P	0.01416	-0.8	D	0.998664	5.3	P	0.008057	gb:AV009267 /DB_XREF=gi:4786254 /DB_XREF=AV009267 /CLONE=1110018A19 /FEA=EST /CNT=11 /TID=Mm.75174.1 /TIER=Stack /STK=10 /UG=Mm.75174 /UG_TITLE=ESTs
1444439_at	17.6	P	0.001953	-0.8	D	0.999973	24.7	P	0.000732	gb:BB280096 /DB_XREF=gi:15411072 /DB_XREF=BB280096 /CLONE=A930023E16 /FEA=EST /CNT=4 /TID=Mm.162423.1 /TIER=ConsEnd /STK=2 /UG=Mm.162423 /UG_TITLE=ESTs
1438142_s_at	14.4	A	0.080566	-0.8	D	0.998799	30	P	0.030273	gb:C87564 /DB_XREF=gi:2919521 /DB_XREF=C87564 /CLONE=J0247E10 /FEA=EST /CNT=12 /TID=Mm.25497.1 /TIER=Stack /STK=12 /UG=Mm.25497 /LL=102659 /UG_GENE=AU017982 /UG_TITLE=expressed sequence AU017982
1438796_at	73.2	P	0.00293	-0.8	D	0.99998	125.1	P	0.000732	gb:BE692107 /DB_XREF=gi:10079731 /DB_XREF=ut24g12.x1 /CLONE=IMAGE:3328870 /FEA=EST /CNT=20 /TID=Mm.38274.1 /TIER=Stack /STK=9 /UG=Mm.38274 /LL=100175 /UG_GENE=AI573420 /UG_TITLE=expressed sequence AI573420
1456219_at	15.3	P	0.000244	-0.8	D	0.99998	29.3	P	0.000244	gb:AV322605 /DB_XREF=gi:16395207 /DB_XREF=AV322605 /CLONE=6230401A02 /FEA=EST /CNT=14 /TID=Mm.67963.1 /TIER=Stack /STK=13 /UG=Mm.67963 /UG_TITLE=ESTs
1429621_at	14.8	P	0.030273	-0.8	D	0.99998	25.2	P	0.00293	gb:AK012416.1 /DB_XREF=gi:12849145 /FEA=mRNA /CNT=77 /TID=Mm.46006.1 /TIER=Stack /STK=12 /UG=Mm.46006 /LL=67088 /UG_GENE=2210404G23Rik /UG_TITLE=RIKEN cDNA 2210404G23 gene /DEF=Mus musculus 11 days embryo whole body cDNA, RIKEN full-length enriched library, clone:2700053P17:homolog to TBP-INTERACTING PROTEIN TIP120B SHORT FORM, full insert sequence.
1451591_a_at	18.8	P	0.01416	-0.8	D	0.999977	30.9	P	0.005859	gb:BC006797.1 /DB_XREF=gi:13905027 /FEA=FLmRNA /CNT=14 /TID=Mm.3374.2 /TIER=FL /STK=6 /UG=Mm.3374 /LL=13641 /UG_GENE=Efnb1 /DEF=Mus musculus, ephrin B1, clone MGC:11458 IMAGE:2648527, mRNA, complete cds. /PROD=ephrin B1 /FL=gb:BC006797.1
1450794_at	1053.7	P	0.000732	-0.8	D	0.99998	1738.8	P	0.000244	gb:NM_009732.1 /DB_XREF=gi:6753149 /GEN=Avp /FEA=FLmRNA /CNT=12 /TID=Mm.6190.1 /TIER=FL /STK=4 /UG=Mm.6190 /LL=11998 /DEF=Mus musculus arginine vasopressin (Avp), mRNA. /PROD=arginine vasopressin /FL=gb:NM_009732.1
1458863_at	19.1	A	0.067627	-0.8	D	0.999693	32	P	0.023926	gb:BB198972 /DB_XREF=gi:16271240 /DB_XREF=BB198972 /CLONE=A430010D03 /FEA=EST /CNT=3 /TID=Mm.118501.2 /TIER=ConsEnd /STK=2 /UG=Mm.118501 /UG_TITLE=ESTs
1448786_at	9.7	P	0.008057	-0.8	D	0.999034	12.9	P	0.001953	gb:NM_025806.1 /DB_XREF=gi:13385273 /GEN=1100001H23Rik /FEA=FLmRNA /CNT=70 /TID=Mm.3311.1 /TIER=FL+Stack /STK=40 /UG=Mm.3311 /LL=66857 /DEF=Mus musculus RIKEN cDNA 1100001H23 gene (1100001H23Rik), mRNA. /PROD=RIKEN cDNA 1100001H23 /FL=gb:BC019793.1 gb:NM_025806.1
1419127_at	423.8	P	0.000244	-0.8	D	0.99998	754	P	0.000244	gb:NM_023456.1 /DB_XREF=gi:12963682 /GEN=0710005A05Rik /FEA=FLmRNA /CNT=20 /TID=Mm.154796.1 /TIER=FL+Stack /STK=13 /UG=Mm.154796 /LL=68398 /DEF=Mus musculus RIKEN cDNA 0710005A05 gene (0710005A05Rik), mRNA. /PROD=preproneuropeptide Y /FL=gb:NM_023456.1 gb:AF273768.1
1423477_at	119.5	P	0.000244	-0.8	D	0.99998	223.3	P	0.000244	gb:BB361162 /DB_XREF=gi:16405911 /DB_XREF=BB361162 /CLONE=C130002M06 /FEA=FLmRNA /CNT=48 /TID=Mm.2719.1 /TIER=Stack /STK=17 /UG=Mm.2719 /LL=22771 /UG_GENE=Zic1 /UG_TITLE=zinc finger protein of the cerebellum 1 /FL=gb:D32167.1 gb:NM_009573.1
1449909_at	9.2	P	0.010742	-0.8	D	0.999853	21.8	P	0.00293	gb:NM_029733.1 /DB_XREF=gi:13386437 /GEN=2010005H15Rik /FEA=FLmRNA /CNT=7 /TID=Mm.159782.1 /TIER=FL /STK=4 /UG=Mm.159782 /LL=76770 /DEF=Mus musculus RIKEN cDNA 2010005H15 gene (2010005H15Rik), mRNA. /PROD=RIKEN cDNA 2010005H15 /FL=gb:NM_029733.1
1441543_at	4.4	A	0.111572	-0.9	D	0.998799	9.5	P	0.018555	gb:BB455050 /DB_XREF=gi:16425920 /DB_XREF=BB455050 /CLONE=D130035N21 /FEA=EST /CNT=4 /TID=Mm.209324.1 /TIER=ConsEnd /STK=4 /UG=Mm.209324 /UG_TITLE=ESTs
1458593_at	2.6	A	0.432373	-0.9	D	0.998923	5.3	P	0.046143	gb:BB442690 /DB_XREF=gi:16424828 /DB_XREF=BB442690 /CLONE=D030035K24 /FEA=EST /CNT=4 /TID=Mm.129440.1 /TIER=ConsEnd /STK=2 /UG=Mm.129440 /UG_TITLE=ESTs
1416677_at	11.9	A	0.129639	-0.9	D	0.999382	30.1	P	0.018555	gb:NM_013475.1 /DB_XREF=gi:7304898 /GEN=Apoh /FEA=FLmRNA /CNT=198 /TID=Mm.2266.1 /TIER=FL+Stack /STK=74 /UG=Mm.2266 /LL=11818 /DEF=Mus musculus apolipoprotein H (Apoh), mRNA. /PROD=apolipoprotein H /FL=gb:NM_013475.1 gb:BC019811.1
1456982_at	3.4	A	0.129639	-0.9	D	0.998799	7.2	M	0.056152	gb:BB043852 /DB_XREF=gi:16258805 /DB_XREF=BB043852 /CLONE=6030478L11 /FEA=EST /CNT=6 /TID=Mm.131481.1 /TIER=ConsEnd /STK=6 /UG=Mm.131481 /UG_TITLE=ESTs
1417839_at	57.6	P	0.000244	-0.9	D	0.999911	95.7	P	0.000244	gb:NM_013805.1 /DB_XREF=gi:7304960 /GEN=Cldn5 /FEA=FLmRNA /CNT=90 /TID=Mm.22768.1 /TIER=FL+Stack /STK=35 /UG=Mm.22768 /LL=12741 /DEF=Mus musculus claudin 5 (Cldn5), mRNA. /PROD=claudin 5 /FL=gb:NM_013805.1 gb:BC002016.1 gb:AF035814.1 gb:AF087823.1 gb:U82758.1
1451580_a_at	26	A	0.129639	-0.9	D	0.999308	70.3	P	0.023926	gb:BC024702.1 /DB_XREF=gi:19354092 /FEA=FLmRNA /CNT=77 /TID=Mm.2108.2 /TIER=FL /STK=7 /UG=Mm.2108 /LL=22139 /UG_GENE=Ttr /DEF=Mus musculus, transthyretin, clone MGC:18651 IMAGE:4192268, mRNA, complete cds. /PROD=transthyretin /FL=gb:BC024702.1
1437161_x_at	4.3	M	0.056152	-0.9	D	0.999508	10.7	P	0.01416	gb:BG069460 /DB_XREF=gi:12551963 /DB_XREF=H3075H06-3 /CLONE=H3075H06 /FEA=EST /CNT=25 /TID=Mm.219458.4 /TIER=Stack /STK=24 /UG=Mm.219458 /LL=19663 /UG_GENE=Rbpms /UG_TITLE=RNA binding protein gene with multiple splicing
1445123_at	2.3	A	0.246094	-0.9	D	0.998664	4.7	P	0.01416	gb:BG072272 /DB_XREF=gi:12554841 /DB_XREF=H3108F11-3 /CLONE=H3108F11 /FEA=EST /CNT=3 /TID=Mm.173928.1 /TIER=ConsEnd /STK=2 /UG=Mm.173928 /UG_TITLE=ESTs
1435199_at	14.6	P	0.000244	-0.9	D	0.999833	23.4	P	0.000244	gb:BM114349 /DB_XREF=gi:17077367 /DB_XREF=L0803D07-3 /CLONE=L0803D07 /FEA=EST /CNT=25 /TID=Mm.4692.1 /TIER=Stack /STK=19 /UG=Mm.4692 /LL=97679 /UG_GENE=R75424 /UG_TITLE=expressed sequence R75424
1454608_x_at	104.6	P	0.000244	-1	D	0.99998	161.7	P	0.000244	gb:BG141874 /DB_XREF=gi:12645269 /DB_XREF=ia95f03.x1 /CLONE=IMAGE:5646100 /FEA=EST /CNT=189 /TID=Mm.2108.3 /TIER=Stack /STK=163 /UG=Mm.2108 /LL=22139 /UG_GENE=Ttr /UG_TITLE=transthyretin
1448890_at	31.5	P	0.00415	-1	D	0.999693	39.3	P	0.000732	gb:NM_008452.1 /DB_XREF=gi:6680579 /GEN=Klf2 /FEA=FLmRNA /CNT=82 /TID=Mm.26938.1 /TIER=FL+Stack /STK=33 /UG=Mm.26938 /LL=16598 /DEF=Mus musculus Kruppel-like factor 2 (lung) (Klf2), mRNA. /PROD=Kruppel-like factor 2 (lung) /FL=gb:NM_008452.1 gb:U25096.1
1424272_at	5.5	A	0.246094	-1	D	0.998262	11.9	P	0.037598	gb:BI079838 /DB_XREF=gi:14498168 /DB_XREF=602876173F1 /CLONE=IMAGE:5007667 /FEA=FLmRNA /CNT=215 /TID=Mm.196029.1 /TIER=ConsEnd /STK=0 /UG=Mm.196029 /LL=20848 /UG_GENE=Stat3 /UG_TITLE=signal transducer and activator of transcription 3 /FL=gb:BC003806.1 gb:U08378.1 gb:L29278.1 gb:U06922.1
1434574_at	12	P	0.037598	-1	D	0.998168	21.2	P	0.001953	gb:BF466702 /DB_XREF=gi:11535850 /DB_XREF=UI-M-CG0p-bqx-d-09-0-UI.s1 /CLONE=UI-M-CG0p-bqx-d-09-0-UI /FEA=EST /CNT=36 /TID=Mm.119198.1 /TIER=Stack /STK=29 /UG=Mm.119198 /UG_TITLE=ESTs
1459737_s_at	66	P	0.001221	-1	D	0.99998	123.9	P	0.000244	gb:AA408768 /DB_XREF=gi:2068297 /DB_XREF=EST03382 /CLONE=C0034C09 /FEA=EST /CNT=2 /TID=Mm.202689.1 /TIER=ConsEnd /STK=2 /UG=Mm.202689 /LL=106847 /UG_GENE=AA408768 /UG_TITLE=expressed sequence AA408768
1435370_a_at	17.9	P	0.000244	-1	D	0.999954	37.1	P	0.000732	gb:AI315015 /DB_XREF=gi:4030282 /DB_XREF=uj23d06.x1 /CLONE=IMAGE:1920779 /FEA=EST /CNT=21 /TID=Mm.120807.2 /TIER=Stack /STK=17 /UG=Mm.120807 /LL=104158 /UG_GENE=Ces3 /UG_TITLE=carboxylesterase 3
1438086_at	1.7	A	0.5	-1	D	0.99987	5.8	M	0.056152	gb:BB497883 /DB_XREF=gi:9472297 /DB_XREF=BB497883 /CLONE=D630011B15 /FEA=EST /CNT=14 /TID=Mm.87543.1 /TIER=Stack /STK=12 /UG=Mm.87543 /UG_TITLE=ESTs
1446608_at	4.8	A	0.067627	-1	D	0.999853	8.8	P	0.00415	gb:BB458874 /DB_XREF=gi:16426329 /DB_XREF=BB458874 /CLONE=D130059A10 /FEA=EST /CNT=2 /TID=Mm.215980.1 /TIER=ConsEnd /STK=2 /UG=Mm.215980 /UG_TITLE=ESTs
1423424_at	13.9	P	0.000244	-1	D	0.99987	31.8	P	0.000244	gb:BB732077 /DB_XREF=gi:16115352 /DB_XREF=BB732077 /CLONE=E970020F22 /FEA=FLmRNA /CNT=55 /TID=Mm.4265.1 /TIER=Stack /STK=36 /UG=Mm.4265 /LL=22773 /UG_GENE=Zic3 /UG_TITLE=zinc finger protein of the cerebellum 3 /FL=gb:D70849.1 gb:NM_009575.1
1455913_x_at	39.6	P	0.000244	-1	D	0.99998	70.9	P	0.000244	gb:AV152953 /DB_XREF=gi:5358159 /DB_XREF=AV152953 /CLONE=2900051A13 /FEA=EST /CNT=45 /TID=Mm.2108.4 /TIER=Stack /STK=26 /UG=Mm.2108 /LL=22139 /UG_GENE=Ttr /UG_TITLE=transthyretin
1440519_at	3.2	A	0.19458	-1	D	0.99987	5.1	P	0.005859	gb:AV302930 /DB_XREF=gi:15405923 /DB_XREF=AV302930 /CLONE=5730507L14 /FEA=EST /CNT=6 /TID=Mm.51682.1 /TIER=ConsEnd /STK=5 /UG=Mm.51682 /UG_TITLE=ESTs
1439627_at	90.5	P	0.000244	-1.1	D	0.99998	180.9	P	0.000244	gb:AV031691 /DB_XREF=gi:4831239 /DB_XREF=AV031691 /CLONE=1500031B24 /FEA=EST /CNT=8 /TID=Mm.41285.1 /TIER=ConsEnd /STK=7 /UG=Mm.41285 /UG_TITLE=ESTs
1428664_at	199.8	P	0.000244	-1.1	D	0.99998	437.4	P	0.000244	gb:AK018599.1 /DB_XREF=gi:12858388 /GEN=Vip /FEA=mRNA /CNT=35 /TID=Mm.98916.1 /TIER=Stack /STK=27 /UG=Mm.98916 /LL=22353 /UG_TITLE=vasoactive intestinal polypeptide /DEF=Mus musculus adult male cecum cDNA, RIKEN full-length enriched library, clone:9130007F05:vasoactive intestinal polypeptide, full insert sequence.
1457094_at	12.2	P	0.000244	-1.1	D	0.99998	23.1	P	0.000244	gb:AV229195 /DB_XREF=gi:16385629 /DB_XREF=AV229195 /CLONE=4631405H01 /FEA=EST /CNT=6 /TID=Mm.225.1 /TIER=ConsEnd /STK=5 /UG=Mm.225 /UG_TITLE=ESTs
1419300_at	25.8	A	0.095215	-1.1	D	0.999833	56.9	P	0.023926	gb:NM_010228.1 /DB_XREF=gi:6753885 /GEN=Flt1 /FEA=FLmRNA /CNT=44 /TID=Mm.3464.1 /TIER=FL+Stack /STK=11 /UG=Mm.3464 /LL=14254 /DEF=Mus musculus FMS-like tyrosine kinase 1 (Flt1), mRNA. /PROD=FMS-like tyrosine kinase 1 /FL=gb:NM_010228.1 gb:D88689.1 gb:L07297.1
1431816_at	3.7	A	0.149658	-1.2	D	0.998664	7.2	P	0.01416	gb:AK018568.1 /DB_XREF=gi:12858337 /FEA=mRNA /CNT=1 /TID=Mm.14485.3 /TIER=ConsEnd /STK=0 /UG=Mm.14485 /LL=21778 /UG_GENE=Tex9 /UG_TITLE=testis expressed gene 9 /DEF=Mus musculus adult male colon cDNA, RIKEN full-length enriched library, clone:9030623F16:testis expressed gene 9, full insert sequence.
1426732_at	2.8	A	0.334473	-1.2	D	0.999135	6.6	P	0.030273	gb:AI156158 /DB_XREF=gi:3684627 /DB_XREF=ue09g10.r1 /CLONE=IMAGE:1479906 /FEA=mRNA /CNT=231 /TID=Mm.6712.1 /TIER=ConsEnd /STK=0 /UG=Mm.6712 /LL=13346 /UG_GENE=Des /UG_TITLE=desmin
1451617_at	1.6	A	0.432373	-1.2	D	0.999954	6.5	P	0.037598	gb:BC013125.1 /DB_XREF=gi:15341884 /FEA=FLmRNA /CNT=341 /TID=Mm.2965.1 /TIER=FL /STK=4 /UG=Mm.2965 /DEF=Mus musculus, Similar to rhodopsin (opsin 2, rod pigment) (retinitis pigmentosa 4, autosomal dominant), clone MGC:21585 IMAGE:4500760, mRNA, complete cds. /PROD=Similar to rhodopsin (opsin 2, rod pigment)(retinitis pigmentosa 4, autosomal dominant) /FL=gb:BC013125.1
1440926_at	11.9	P	0.01416	-1.3	D	0.999853	28.2	P	0.00293	gb:BB555042 /DB_XREF=gi:16448504 /DB_XREF=BB555042 /CLONE=E330016L13 /FEA=EST /CNT=9 /TID=Mm.43084.1 /TIER=ConsEnd /STK=4 /UG=Mm.43084 /UG_TITLE=ESTs
1450371_at	38.1	P	0.018555	-1.3	D	0.99998	84.3	P	0.000732	gb:NM_009432.1 /DB_XREF=gi:6678442 /GEN=Tshb /FEA=FLmRNA /CNT=2 /TID=Mm.4001.1 /TIER=FL /STK=2 /UG=Mm.4001 /LL=22094 /DEF=Mus musculus thyroid stimulating hormone, beta subunit (Tshb), mRNA. /PROD=thyroid stimulating hormone, beta subunit /FL=gb:M54943.1 gb:NM_009432.1
1458752_at	2.7	A	0.366211	-1.4	D	0.999226	9.2	P	0.023926	gb:C87697 /DB_XREF=gi:2919654 /DB_XREF=C87697 /CLONE=J0249G03 /FEA=EST /CNT=3 /TID=Mm.172135.1 /TIER=ConsEnd /STK=2 /UG=Mm.172135 /UG_TITLE=ESTs, Weakly similar to T42214 otogelin - mouse (M.musculus)
1439427_at	5.7	P	0.00415	-1.4	D	0.999911	16.3	P	0.000732	gb:BB026487 /DB_XREF=gi:8202662 /DB_XREF=BB026487 /CLONE=5330433H18 /FEA=EST /CNT=8 /TID=Mm.140621.1 /TIER=Stack /STK=8 /UG=Mm.140621 /UG_TITLE=ESTs
1424107_at	2.5	P	0.030273	-1.5	D	0.999034	11.1	P	0.000732	gb:BC016095.1 /DB_XREF=gi:16359264 /FEA=FLmRNA /CNT=93 /TID=Mm.26441.1 /TIER=FL+Stack /STK=53 /UG=Mm.26441 /DEF=Mus musculus, Similar to hypothetical protein DKFZp434G2226, clone MGC:27627 IMAGE:4506052, mRNA, complete cds. /PROD=Similar to hypothetical protein DKFZp434G2226 /FL=gb:BC016095.1
1421690_s_at	154.2	P	0.000732	-1.6	D	0.99998	463.1	P	0.000244	gb:NM_007427.1 /DB_XREF=gi:6671528 /GEN=Agrp /FEA=FLmRNA /CNT=3 /TID=Mm.56995.1 /TIER=FL /STK=2 /UG=Mm.56995 /LL=11604 /DEF=Mus musculus agouti related protein (Agrp), mRNA. /PROD=agouti related protein /FL=gb:U89484.1 gb:NM_007427.1
1450293_at	4.4	A	0.303711	-1.6	D	0.998349	8.6	P	0.037598	gb:AF311316.2 /DB_XREF=gi:12661155 /FEA=FLmRNA /CNT=6 /TID=Mm.87790.1 /TIER=FL /STK=2 /UG=Mm.87790 /LL=17147 /UG_GENE=Mageb3 /DEF=Mus musculus mageb3 protein mRNA, complete cds. /PROD=mageb3 protein /FL=gb:AF311315.3 gb:NM_008545.1 gb:AF311316.2
1419974_at	6.9	P	0.00293	-1.7	D	0.999833	23.4	P	0.001953	gb:C76618 /DB_XREF=gi:2516948 /DB_XREF=C76618 /CLONE=J0014H04 /FEA=EST /CNT=1 /TID=Mm.206843.1 /TIER=ConsEnd /STK=1 /UG=Mm.206843 /LL=97126 /UG_GENE=C76618 /UG_TITLE=expressed sequence C76618
1446059_at	5.4	A	0.334473	-1.7	D	0.999899	15.1	P	0.01416	gb:BG072433 /DB_XREF=gi:12555002 /DB_XREF=H3110E01-3 /CLONE=H3110E01 /FEA=EST /CNT=2 /TID=Mm.173952.1 /TIER=ConsEnd /STK=2 /UG=Mm.173952 /UG_TITLE=ESTs
1424794_at	2.1	A	0.366211	-1.7	D	0.999308	7.2	P	0.030273	gb:BC011492.1 /DB_XREF=gi:15079304 /FEA=FLmRNA /CNT=34 /TID=Mm.29223.1 /TIER=FL+Stack /STK=16 /UG=Mm.29223 /LL=66825 /UG_GENE=9130020G10Rik /DEF=Mus musculus, RIKEN cDNA 9130020G10 gene, clone MGC:19106 IMAGE:4207836, mRNA, complete cds. /PROD=RIKEN cDNA 9130020G10 gene /FL=gb:BC011492.1
1436835_at	1.7	A	0.334473	-2.1	D	0.998072	8.1	P	0.023926	gb:BB332243 /DB_XREF=gi:9041006 /DB_XREF=BB332243 /CLONE=B730045D11 /FEA=EST /CNT=48 /TID=Mm.22073.3 /TIER=Stack /STK=45 /UG=Mm.22073 /LL=12928 /UG_GENE=Crko /UG_TITLE=avian sarcoma virus CT10 (v-crk) oncogene homolog
1440967_at	0.9	A	0.432373	-2.5	D	0.999727	4.2	P	0.010742	gb:AI666381 /DB_XREF=gi:4804735 /DB_XREF=mu13g05.x1 /CLONE=IMAGE:639320 /FEA=EST /CNT=10 /TID=Mm.37582.1 /TIER=ConsEnd /STK=4 /UG=Mm.37582 /UG_TITLE=ESTs
1459356_at	0.4	A	0.171387	-2.7	D	0.999226	7	P	0.046143	gb:BE948963 /DB_XREF=gi:10526722 /DB_XREF=UI-M-BH3-avz-f-01-0-UI.s1 /CLONE=UI-M-BH3-avz-f-01-0-UI /FEA=EST /CNT=2 /TID=Mm.150520.1 /TIER=ConsEnd /STK=2 /UG=Mm.150520 /UG_TITLE=ESTs
1445657_at	1.2	A	0.366211	-2.9	D	0.999382	11.9	P	0.046143	gb:AW111847 /DB_XREF=gi:6824560 /DB_XREF=MC2018 /CLONE=MC2018 /FEA=EST /CNT=3 /TID=Mm.36341.2 /TIER=ConsEnd /STK=2 /UG=Mm.36341 /LL=102293 /UG_GENE=AW111846 /UG_TITLE=expressed sequence AW111846
1427727_x_at	0.5	A	0.601074	-3	D	0.999226	3.7	P	0.01416	gb:X98112.1 /DB_XREF=gi:1524138 /GEN=Cea4b /FEA=mRNA /CNT=1 /TID=Mm.36878.2 /TIER=ConsEnd /STK=0 /UG=Mm.36878 /LL=26439 /DEF=M.musculus mRNA for pregnancy-specific glycoprotein, Cea4b. /PROD=pregnancy-specific glycoprotein
1441650_at	0.1	A	0.593262	-3.4	D	0.999135	2.8	P	0.010742	gb:BM222798 /DB_XREF=gi:17783526 /DB_XREF=K0126G09-3 /CLONE=K0126G09 /FEA=EST /CNT=4 /TID=Mm.214678.1 /TIER=ConsEnd /STK=4 /UG=Mm.214678 /UG_TITLE=ESTs
1427303_at	0.2	A	0.780518	-3.5	D	0.998799	4.1	P	0.01416	gb:BC005527.1 /DB_XREF=gi:13529640 /FEA=mRNA /CNT=105 /TID=Mm.53371.1 /TIER=ConsEnd /STK=1 /UG=Mm.53371 /LL=103316 /UG_GENE=AI876438 /DEF=Mus musculus, Similar to ectonucleotide pyrophosphatasephosphodiesterase 3, clone IMAGE:3495326, mRNA, partial cds. /PROD=Similar to ectonucleotidepyrophosphatasephosphodiesterase 3
1458004_at	0.2	A	0.919434	-3.9	D	0.999382	2.6	P	0.023926	gb:BB171061 /DB_XREF=gi:16269335 /DB_XREF=BB171061 /CLONE=A230024N07 /FEA=EST /CNT=4 /TID=Mm.210001.1 /TIER=ConsEnd /STK=3 /UG=Mm.210001 /UG_TITLE=ESTs
1420112_at	0.4	A	0.601074	-4.3	D	0.998349	4.3	M	0.056152	gb:AI503516 /DB_XREF=gi:4401367 /DB_XREF=vq88h02.x1 /CLONE=IMAGE:1109427 /FEA=EST /CNT=1 /TID=Mm.216136.2 /TIER=ConsEnd /STK=1 /UG=Mm.216136 /UG_TITLE=ESTs
1441504_at	0.1	A	0.943848	-4.5	D	0.999973	3.6	P	0.008057	gb:AV277307 /DB_XREF=gi:16390960 /DB_XREF=AV277307 /CLONE=4932441K12 /FEA=EST /CNT=4 /TID=Mm.73042.1 /TIER=ConsEnd /STK=4 /UG=Mm.73042 /UG_TITLE=ESTs
1442433_at	0.1	A	0.962402	-4.7	D	0.998349	2.3	P	0.010742	gb:AI464159 /DB_XREF=gi:4318189 /DB_XREF=vc40g10.x1 /CLONE=IMAGE:777090 /FEA=EST /CNT=5 /TID=Mm.36624.1 /TIER=ConsEnd /STK=3 /UG=Mm.36624 /UG_TITLE=ESTs
1459570_at	0	A	0.80542	-5.8	D	0.999654	2.4	P	0.030273	gb:BB767551 /DB_XREF=gi:16210184 /DB_XREF=BB767551 /CLONE=G370074M14 /FEA=EST /CNT=2 /TID=Mm.214186.1 /TIER=ConsEnd /STK=2 /UG=Mm.214186 /UG_TITLE=ESTs
1415697_at	652.7	P	0.000244	0.2	I	0.000389	555.1	P	0.000244	gb:BG069656 /DB_XREF=gi:12552225 /DB_XREF=H3078F11-3 /CLONE=H3078F11 /FEA=FLmRNA /CNT=359 /TID=Mm.2411.2 /TIER=Stack /STK=10 /UG=Mm.2411 /LL=23881 /UG_GENE=G3bp2-pending /UG_TITLE=Ras-GTPase-activating protein (GAP<120>) SH3-domain binding protein 2 /FL=gb:AF145285.1
1426312_at	445.9	P	0.000244	0.2	I	0.001336	373.4	P	0.000244	gb:AF440752.1 /DB_XREF=gi:17530322 /GEN=Bre /FEA=FLmRNA /CNT=156 /TID=Mm.22543.1 /TIER=FL+Stack /STK=8 /UG=Mm.22543 /DEF=Mus musculus brain and reproductive organ-expressed protein (Bre) mRNA, complete cds. /PROD=brain and reproductive organ-expressed protein /FL=gb:AF440752.1
1433707_at	261.7	P	0.000244	0.2	I	0.000774	219.6	P	0.000244	gb:BB430205 /DB_XREF=gi:16424059 /DB_XREF=BB430205 /CLONE=C630032B20 /FEA=EST /CNT=82 /TID=Mm.128853.2 /TIER=Stack /STK=69 /UG=Mm.128853 /LL=14397 /UG_GENE=Gabra4 /UG_TITLE=gamma-aminobutyric acid (GABA-A) receptor, subunit alpha 4
1429429_s_at	352.4	P	0.000244	0.2	I	0.001336	341.5	P	0.000244	gb:AI118230 /DB_XREF=gi:3518554 /DB_XREF=ue34h09.x1 /CLONE=IMAGE:1482305 /FEA=mRNA /CNT=97 /TID=Mm.196522.1 /TIER=Stack /STK=22 /UG=Mm.196522 /LL=71455 /UG_GENE=8430411F12Rik /UG_TITLE=RIKEN cDNA 8430411F12 gene
1418493_a_at	983.4	P	0.001221	0.2	I	0.000966	889.7	P	0.001953	gb:NM_009221.1 /DB_XREF=gi:6678046 /GEN=Snca /FEA=FLmRNA /CNT=36 /TID=Mm.17484.1 /TIER=FL+Stack /STK=23 /UG=Mm.17484 /LL=20617 /DEF=Mus musculus synuclein, alpha (Snca), mRNA. /PROD=synuclein, alpha /FL=gb:AF179273.1 gb:AF044672.1 gb:NM_009221.1
1424147_at	1036.3	P	0.000244	0.2	I	0.000865	899.7	P	0.000732	gb:BC025552.1 /DB_XREF=gi:19344045 /FEA=FLmRNA /CNT=97 /TID=Mm.22626.1 /TIER=FL+Stack /STK=49 /UG=Mm.22626 /DEF=Mus musculus, Similar to chromosome 14 open reading frame 3, clone MGC:36589 IMAGE:5320590, mRNA, complete cds. /PROD=Similar to chromosome 14 open reading frame 3 /FL=gb:BC025552.1
1424076_at	367.6	P	0.000244	0.2	I	3.5e-05	322	P	0.000244	gb:BC016541.1 /DB_XREF=gi:16741443 /FEA=FLmRNA /CNT=145 /TID=Mm.7775.1 /TIER=FL+Stack /STK=56 /UG=Mm.7775 /LL=66569 /UG_GENE=2610020H15Rik /DEF=Mus musculus, RIKEN cDNA 2610020H15 gene, clone MGC:28006 IMAGE:3602449, mRNA, complete cds. /PROD=RIKEN cDNA 2610020H15 gene /FL=gb:BC016541.1
1426283_at	556.1	P	0.000244	0.2	I	0.000167	480.5	P	0.000244	gb:AK018085.1 /DB_XREF=gi:12857641 /FEA=FLmRNA /CNT=69 /TID=Mm.131127.1 /TIER=Stack /STK=9 /UG=Mm.131127 /LL=76119 /UG_GENE=6230410L23Rik /UG_TITLE=RIKEN cDNA 6230410L23 gene /DEF=Mus musculus 11 days embryo head cDNA, RIKEN full-length enriched library, clone:6230410L23:unclassifiable transcript, full insert sequence. /FL=gb:AF282980.1
1459987_s_at	1255.8	P	0.000244	0.2	I	0.000774	1093.7	P	0.000244	gb:NM_009836.1 /DB_XREF=gi:6753319 /GEN=Cct3 /FEA=FLmRNA /CNT=370 /TID=Mm.3576.1 /TIER=FL+Stack /STK=143 /UG=Mm.3576 /LL=12462 /DEF=Mus musculus chaperonin subunit 3 (gamma) (Cct3), mRNA. /PROD=chaperonin subunit 3 (gamma) /FL=gb:NM_009836.1
1424616_s_at	79.8	P	0.000244	0.2	I	0.001201	69.9	P	0.000244	gb:BG063931 /DB_XREF=gi:12546494 /DB_XREF=H3013E05-3 /CLONE=H3013E05 /FEA=FLmRNA /CNT=221 /TID=Mm.28397.1 /TIER=Stack /STK=136 /UG=Mm.28397 /UG_TITLE=Mus musculus, Similar to FGF receptor activating protein 1, clone MGC:8108 IMAGE:3588752, mRNA, complete cds /FL=gb:BC004794.1
1452000_s_at	704	P	0.000244	0.2	I	0.001336	624	P	0.000244	gb:BC008612.1 /DB_XREF=gi:14250360 /FEA=FLmRNA /CNT=109 /TID=Mm.28688.1 /TIER=FL+Stack /STK=19 /UG=Mm.28688 /LL=20226 /UG_GENE=Sars1 /DEF=Mus musculus, clone MGC:7162 IMAGE:3257101, mRNA, complete cds. /PROD=Unknown (protein for MGC:7162) /FL=gb:BC008612.1
1416386_a_at	462.7	P	0.000244	0.2	I	0.000438	394.6	P	0.000244	gb:NM_010749.2 /DB_XREF=gi:14916478 /GEN=M6pr /FEA=FLmRNA /CNT=221 /TID=Mm.1358.1 /TIER=FL+Stack /STK=15 /UG=Mm.1358 /LL=17113 /DEF=Mus musculus mannose-6-phosphate receptor, cation dependent (M6pr), mRNA. /PROD=mannose-6-phosphate receptor, cation dependent /FL=gb:BC027210.1 gb:M63286.1 gb:NM_010749.2
1424433_at	267.4	P	0.000244	0.2	I	0.000774	217.3	P	0.000244	gb:BC021619.1 /DB_XREF=gi:18204903 /FEA=FLmRNA /CNT=51 /TID=Mm.27166.1 /TIER=FL+Stack /STK=33 /UG=Mm.27166 /LL=76467 /UG_GENE=2310050L06Rik /DEF=Mus musculus, RIKEN cDNA 2310050L06 gene, clone MGC:38012 IMAGE:5150285, mRNA, complete cds. /PROD=RIKEN cDNA 2310050L06 gene /FL=gb:BC021619.1
1435190_at	1247.4	P	0.000244	0.2	I	0.000492	1066.1	P	0.000244	gb:BB378591 /DB_XREF=gi:16407735 /DB_XREF=BB378591 /CLONE=C130094O17 /FEA=EST /CNT=25 /TID=Mm.32332.1 /TIER=Stack /STK=19 /UG=Mm.32332 /LL=101106 /UG_GENE=AI465420 /UG_TITLE=expressed sequence AI465420
1452102_at	537.2	P	0.000244	0.2	I	0.001077	457.7	P	0.000244	gb:BM230157 /DB_XREF=gi:17793309 /DB_XREF=K0291A05-3 /CLONE=K0291A05 /FEA=FLmRNA /CNT=263 /TID=Mm.18729.1 /TIER=Stack /STK=24 /UG=Mm.18729 /LL=50797 /UG_GENE=Copb2 /UG_TITLE=coatomer protein complex, subunit beta 2 (beta prime) /FL=gb:BC006675.1
1451077_at	199.3	P	0.000244	0.2	I	0.000618	171.9	P	0.000732	gb:BM114165 /DB_XREF=gi:17077183 /DB_XREF=L0800E02-3 /CLONE=L0800E02 /FEA=FLmRNA /CNT=412 /TID=Mm.4419.1 /TIER=Stack /STK=10 /UG=Mm.4419 /LL=19983 /UG_GENE=Rpl5 /UG_TITLE=ribosomal protein L5 /FL=gb:BC026934.1
1424684_at	274.6	P	0.000244	0.2	I	0.001336	215.9	P	0.000244	gb:BC023027.1 /DB_XREF=gi:18606181 /FEA=FLmRNA /CNT=161 /TID=Mm.29829.1 /TIER=FL+Stack /STK=19 /UG=Mm.29829 /LL=103692 /UG_GENE=AI326010 /DEF=Mus musculus, clone MGC:36517 IMAGE:5369566, mRNA, complete cds. /PROD=Unknown (protein for MGC:36517) /FL=gb:BC023027.1
1448812_at	999.2	P	0.000244	0.2	I	0.000774	879.7	P	0.000244	gb:NM_016677.1 /DB_XREF=gi:7949054 /GEN=Hpcal1 /FEA=FLmRNA /CNT=75 /TID=Mm.20937.1 /TIER=FL+Stack /STK=38 /UG=Mm.20937 /LL=53602 /DEF=Mus musculus hippocalcin-like 1 (Hpcal1), mRNA. /PROD=hippocalcin-like 1 /FL=gb:BC001997.1 gb:AF085192.1 gb:NM_016677.1
1416461_at	970.5	P	0.000244	0.2	I	4e-05	854.3	P	0.000244	gb:NM_016739.1 /DB_XREF=gi:7949102 /GEN=Gpiap1 /FEA=FLmRNA /CNT=427 /TID=Mm.1098.1 /TIER=FL+Stack /STK=87 /UG=Mm.1098 /LL=53872 /DEF=Mus musculus GPI-anchored membrane protein 1 (Gpiap1), mRNA. /PROD=GPI-anchored membrane protein 1 /FL=gb:NM_016739.1 gb:U27838.1
1455361_at	854.1	P	0.000244	0.2	I	3e-05	711.4	P	0.000244	gb:AW493391 /DB_XREF=gi:7063672 /DB_XREF=UI-M-BH3-aub-g-02-0-UI.s1 /CLONE=UI-M-BH3-aub-g-02-0-UI /FEA=EST /CNT=25 /TID=Mm.102207.1 /TIER=Stack /STK=15 /UG=Mm.102207 /UG_TITLE=ESTs
1416371_at	1659.3	P	0.000244	0.2	I	0.000273	1472.6	P	0.000244	gb:NM_007470.1 /DB_XREF=gi:6680705 /GEN=Apod /FEA=FLmRNA /CNT=186 /TID=Mm.2082.1 /TIER=FL+Stack /STK=94 /UG=Mm.2082 /LL=11815 /DEF=Mus musculus apolipoprotein D (Apod), mRNA. /PROD=apolipoprotein D /FL=gb:NM_007470.1
1455634_at	179.6	P	0.000244	0.2	I	0.000307	141.5	P	0.000244	gb:AU067731 /DB_XREF=gi:4968468 /DB_XREF=AU067731 /CLONE=MNCb-0976 /FEA=EST /CNT=10 /TID=Mm.36136.1 /TIER=Stack /STK=10 /UG=Mm.36136 /LL=106359 /UG_GENE=AU067731 /UG_TITLE=expressed sequence AU067731
1452427_s_at	580.8	P	0.000244	0.2	I	0.000101	507.5	P	0.000244	gb:BM950003 /DB_XREF=gi:19433593 /DB_XREF=UI-M-EG0p-bux-e-10-0-UI.r1 /CLONE=IMAGE:5688177 /FEA=mRNA /CNT=34 /TID=Mm.200509.1 /TIER=ConsEnd /STK=0 /UG=Mm.200509 /LL=57874 /UG_GENE=Hspc121-pending /UG_TITLE=butyrate-induced transcript 1
1418716_at	134.4	P	0.000244	0.2	I	0.000618	114.5	P	0.000244	gb:NM_025578.1 /DB_XREF=gi:13385023 /GEN=Mrps25 /FEA=FLmRNA /CNT=61 /TID=Mm.87062.1 /TIER=FL+Stack /STK=19 /UG=Mm.87062 /LL=64658 /DEF=Mus musculus mitochondrial ribosomal protein S25 (Mrps25), mRNA. /PROD=mitochondrial ribosomal protein S25 /FL=gb:NM_025578.1 gb:BC022953.1
1441266_at	78.9	P	0.000732	0.2	I	0.001077	66.8	P	0.001221	gb:BM238307 /DB_XREF=gi:17873577 /DB_XREF=K0515D12-3 /CLONE=K0515D12 /FEA=EST /CNT=5 /TID=Mm.213373.1 /TIER=ConsEnd /STK=4 /UG=Mm.213373 /UG_TITLE=ESTs, Highly similar to S12207 hypothetical protein (M.musculus)
1427464_s_at	1265.1	P	0.000244	0.2	I	0.000774	1108.6	P	0.000244	gb:AJ002387.1 /DB_XREF=gi:2598561 /FEA=mRNA /CNT=14 /TID=Mm.918.2 /TIER=ConsEnd /STK=0 /UG=Mm.918 /LL=14828 /UG_GENE=Hspa5 /DEF=Mus musculus mRNA for BiP. /PROD=BiP
1437852_x_at	374.8	P	0.000732	0.2	I	0.001201	306.4	P	0.000732	gb:BB147177 /DB_XREF=gi:8802114 /DB_XREF=BB147177 /CLONE=9930038D05 /FEA=EST /CNT=14 /TID=Mm.28790.3 /TIER=Stack /STK=14 /UG=Mm.28790 /LL=54451 /UG_GENE=Cpsf3 /UG_TITLE=cleavage and polyadenylation specificity factor 3
1416101_a_at	619.6	P	0.000244	0.2	I	6.8e-05	528	P	0.000244	gb:NM_015786.1 /DB_XREF=gi:9845256 /GEN=H1f2 /FEA=FLmRNA /CNT=188 /TID=Mm.193539.1 /TIER=FL+Stack /STK=127 /UG=Mm.193539 /LL=50708 /DEF=Mus musculus H1 histone family, member 2 (H1f2), mRNA. /PROD=H1 histone family, member 2 /FL=gb:NM_015786.1
1454976_at	381.3	P	0.000244	0.2	I	0.001486	310.1	P	0.000244	gb:BQ174944 /DB_XREF=gi:20350436 /DB_XREF=UI-M-DJ2-bwb-b-22-0-UI.s1 /CLONE=UI-M-DJ2-bwb-b-22-0-UI /FEA=EST /CNT=53 /TID=Mm.136010.1 /TIER=Stack /STK=31 /UG=Mm.136010 /UG_TITLE=ESTs
1452667_at	282.5	P	0.000732	0.2	I	4e-05	250.3	P	0.000732	gb:AK005230.1 /DB_XREF=gi:12837641 /FEA=mRNA /CNT=126 /TID=Mm.32870.1 /TIER=Stack /STK=108 /UG=Mm.32870 /LL=76338 /UG_GENE=1500012D09Rik /UG_TITLE=RIKEN cDNA 1500012D09 gene /DEF=Mus musculus adult male cerebellum cDNA, RIKEN full-length enriched library, clone:1500012D09:similar to RAS-RELATED PROTEIN RAB-2, full insert sequence.
1424402_at	594.6	P	0.000244	0.2	I	0.001486	521	P	0.000244	gb:BC017648.1 /DB_XREF=gi:17160983 /FEA=FLmRNA /CNT=88 /TID=Mm.37819.1 /TIER=FL+Stack /STK=34 /UG=Mm.37819 /LL=70731 /UG_GENE=6330416M07Rik /DEF=Mus musculus, RIKEN cDNA 6330416M07 gene, clone MGC:28992 IMAGE:4527858, mRNA, complete cds. /PROD=RIKEN cDNA 6330416M07 gene /FL=gb:BC017648.1
1417664_a_at	293.8	P	0.000244	0.2	I	3.5e-05	255	P	0.000244	gb:BE631549 /DB_XREF=gi:9914237 /DB_XREF=uu60h04.y1 /CLONE=IMAGE:3376375 /FEA=FLmRNA /CNT=147 /TID=Mm.36775.1 /TIER=Stack /STK=9 /UG=Mm.36775 /LL=29812 /UG_GENE=Ndr3 /UG_TITLE=N-myc downstream regulated 3 /FL=gb:AB033922.1 gb:NM_013865.1
1419737_a_at	1189.9	P	0.000244	0.2	I	0.000214	1006.5	P	0.000244	gb:NM_010699.1 /DB_XREF=gi:6754523 /GEN=Ldh1 /FEA=FLmRNA /CNT=73 /TID=Mm.141443.1 /TIER=FL /STK=6 /UG=Mm.141443 /LL=16828 /DEF=Mus musculus lactate dehydrogenase 1, A chain (Ldh1), mRNA. /PROD=lactate dehydrogenase 1, A chain /FL=gb:U13687.1 gb:M17516.1 gb:NM_010699.1
1448347_a_at	591.6	P	0.000244	0.2	I	0.000492	524.5	P	0.000244	gb:NM_016739.1 /DB_XREF=gi:7949102 /GEN=Gpiap1 /FEA=FLmRNA /CNT=427 /TID=Mm.1098.1 /TIER=FL+Stack /STK=87 /UG=Mm.1098 /LL=53872 /DEF=Mus musculus GPI-anchored membrane protein 1 (Gpiap1), mRNA. /PROD=GPI-anchored membrane protein 1 /FL=gb:NM_016739.1 gb:U27838.1
1451413_at	101.5	P	0.000244	0.2	I	0.000346	84.6	P	0.000244	gb:AB026997.1 /DB_XREF=gi:6006274 /GEN=CAST /FEA=FLmRNA /CNT=107 /TID=Mm.29163.1 /TIER=FL+Stack /STK=22 /UG=Mm.29163 /LL=12380 /DEF=Mus musculus CAST mRNA for calpastatin, complete cds. /PROD=calpastatin /FL=gb:AB026997.1
1425467_a_at	2156.2	P	0.000244	0.2	I	0.000774	1842.2	P	0.000244	gb:M14674.1 /DB_XREF=gi:200424 /FEA=FLmRNA /CNT=272 /TID=Mm.1268.1 /TIER=FL /STK=1 /UG=Mm.1268 /LL=18823 /UG_GENE=Plp /DEF=Mouse myelin proteolipid protein (PLP) mRNA, complete cds. /PROD=myelin proteolipid /FL=gb:M14674.1 gb:M15442.1 gb:BC027010.1
1455824_x_at	298.4	P	0.000244	0.2	I	3e-05	251.8	P	0.000244	gb:BB724781 /DB_XREF=gi:16108056 /DB_XREF=BB724781 /CLONE=C920028F14 /FEA=EST /CNT=50 /TID=Mm.2863.2 /TIER=Stack /STK=48 /UG=Mm.2863 /LL=16430 /UG_GENE=Itm1 /UG_TITLE=intergral membrane protein 1
1422685_at	264.3	P	0.000244	0.2	I	0.001486	216.1	P	0.000244	gb:BB014721 /DB_XREF=gi:16257384 /DB_XREF=BB014721 /CLONE=4930484F11 /FEA=FLmRNA /CNT=86 /TID=Mm.6925.1 /TIER=Stack /STK=22 /UG=Mm.6925 /LL=20336 /UG_GENE=Sec8 /UG_TITLE=SEC8 (S. cerevisiae) /FL=gb:NM_009148.1 gb:AF022962.1
1421534_at	368.5	P	0.000244	0.2	I	0.000167	304.4	P	0.000244	gb:NM_008016.1 /DB_XREF=gi:6679796 /GEN=Fin15 /FEA=FLmRNA /CNT=5 /TID=Mm.3421.1 /TIER=FL /STK=2 /UG=Mm.3421 /LL=14210 /DEF=Mus musculus fibroblast growth factor inducible 15 (Fin15), mRNA. /PROD=fibroblast growth factor inducible 15 /FL=gb:NM_008016.1 gb:U42384.1
1437308_s_at	354.3	P	0.000244	0.2	I	0.000865	294.6	P	0.000244	gb:AV024285 /DB_XREF=gi:4801277 /DB_XREF=AV024285 /CLONE=1200001P22 /FEA=EST /CNT=23 /TID=Mm.24816.2 /TIER=Stack /STK=20 /UG=Mm.24816 /LL=14062 /UG_GENE=F2r /UG_TITLE=coagulation factor II (thrombin) receptor
1416290_a_at	523.2	P	0.000244	0.2	I	0.001336	514.4	P	0.001953	gb:NM_011874.1 /DB_XREF=gi:7110700 /GEN=Psmc4 /FEA=FLmRNA /CNT=215 /TID=Mm.29582.1 /TIER=FL+Stack /STK=101 /UG=Mm.29582 /LL=23996 /DEF=Mus musculus proteasome (prosome, macropain) 26S subunit, ATPase, 4 (Psmc4), mRNA. /PROD=proteasome (prosome, macropain) 26S subunit,ATPase, 4 /FL=gb:NM_011874.1 gb:BC012708.1 gb:L76223.1
1455696_a_at	338	P	0.000244	0.2	I	5.2e-05	278.5	P	0.000244	gb:BB344827 /DB_XREF=gi:16404899 /DB_XREF=BB344827 /CLONE=B930053H17 /FEA=EST /CNT=15 /TID=Mm.10027.3 /TIER=Stack /STK=9 /UG=Mm.10027 /LL=19134 /UG_GENE=Prpk /UG_TITLE=pre-mRNA protein kinase
1422473_at	221.3	P	0.001221	0.2	I	4.6e-05	178.6	P	0.001953	gb:AF326555.1 /DB_XREF=gi:17225436 /GEN=Pde4b /FEA=FLmRNA /CNT=173 /TID=Mm.20181.1 /TIER=FL+Stack /STK=79 /UG=Mm.20181 /LL=18578 /DEF=Mus musculus C57BL6J phosphodiesterase 4B (Pde4b) mRNA, complete cds. /PROD=phosphodiesterase 4B /FL=gb:NM_019840.1 gb:AF326556.1 gb:AF326555.1 gb:AF208023.2
1453186_at	301.2	P	0.000244	0.2	I	0.000966	254	P	0.000244	gb:BG277020 /DB_XREF=gi:13071902 /DB_XREF=uv10c10.y1 /CLONE=IMAGE:3385722 /FEA=mRNA /CNT=93 /TID=Mm.100117.1 /TIER=ConsEnd /STK=0 /UG=Mm.100117 /LL=66625 /UG_GENE=5730406M06Rik /UG_TITLE=RIKEN cDNA 5730406M06 gene
1428937_at	308.4	P	0.000244	0.2	I	0.001201	254.4	P	0.000244	gb:AW910607 /DB_XREF=gi:8075850 /DB_XREF=ur85g04.x1 /CLONE=IMAGE:3157110 /FEA=mRNA /CNT=245 /TID=Mm.103450.1 /TIER=Stack /STK=8 /UG=Mm.103450 /LL=67972 /UG_GENE=2810442I22Rik /UG_TITLE=RIKEN cDNA 2810442I22 gene
1426519_at	99.2	P	0.000244	0.2	I	0.001336	76.7	P	0.000244	gb:BB253720 /DB_XREF=gi:8946466 /DB_XREF=BB253720 /CLONE=A730058L05 /FEA=FLmRNA /CNT=95 /TID=Mm.2212.1 /TIER=Stack /STK=9 /UG=Mm.2212 /LL=18451 /UG_GENE=P4ha1 /UG_TITLE=procollagen-proline, 2-oxoglutarate 4-dioxygenase (proline 4-hydroxylase), alpha 1 polypeptide /FL=gb:BC009654.1
1438580_at	84.5	P	0.000244	0.2	I	0.000692	65.1	P	0.000244	gb:BB018109 /DB_XREF=gi:16257559 /DB_XREF=BB018109 /CLONE=4930572I07 /FEA=EST /CNT=10 /TID=Mm.102554.1 /TIER=Stack /STK=10 /UG=Mm.102554 /UG_TITLE=ESTs
1460320_at	628.6	P	0.000244	0.2	I	0.001486	553.3	P	0.000244	gb:NM_019584.1 /DB_XREF=gi:9624966 /GEN=Becn1 /FEA=FLmRNA /CNT=126 /TID=Mm.178947.1 /TIER=FL+Stack /STK=8 /UG=Mm.178947 /LL=56208 /DEF=Mus musculus beclin 1 (coiled-coil, myosin-like BCL2-interacting protein) (Becn1), mRNA. /PROD=beclin 1 (coiled-coil, myosin-likeBCL2-interacting protein) /FL=gb:NM_019584.1 gb:BC005770.1
1416132_at	153.4	P	0.000244	0.2	I	5.2e-05	133.3	P	0.000244	gb:AK018695.1 /DB_XREF=gi:12858531 /FEA=FLmRNA /CNT=354 /TID=Mm.29805.1 /TIER=Stack /STK=12 /UG=Mm.29805 /LL=76740 /UG_GENE=C920006C10Rik /UG_TITLE=RIKEN cDNA C920006C10 gene /DEF=Mus musculus 2 days neonate thymus thymic cells cDNA, RIKEN full-length enriched library, clone:C920006C10:homolog to HYPOTHETICAL PROTEIN KIAA0143 (FRAGMENT), full insert sequence. /FL=gb:BC007482.1 gb:NM_133766.1
1450088_a_at	620.9	P	0.000244	0.2	I	8.8e-05	520.2	P	0.000244	gb:NM_008614.1 /DB_XREF=gi:6678909 /GEN=Mobp /FEA=FLmRNA /CNT=41 /TID=Mm.3915.1 /TIER=FL /STK=2 /UG=Mm.3915 /LL=17433 /DEF=Mus musculus myelin-associated oligodendrocytic basic protein (Mobp), mRNA. /PROD=myelin-associated oligodendrocytic basicprotein /FL=gb:U81317.1 gb:NM_008614.1
1428499_at	330.8	P	0.000244	0.2	I	0.000865	301.1	P	0.000244	gb:BQ265914 /DB_XREF=gi:20490979 /DB_XREF=NISC_ff09g06.x1 /CLONE=IMAGE:2865586 /FEA=mRNA /CNT=48 /TID=Mm.31162.1 /TIER=Stack /STK=37 /UG=Mm.31162 /LL=72803 /UG_GENE=2810454L23Rik /UG_TITLE=RIKEN cDNA 2810454L23 gene
1419548_at	188	P	0.000732	0.2	I	0.000692	170.3	P	0.000244	gb:U20619.1 /DB_XREF=gi:3046878 /FEA=FLmRNA /CNT=188 /TID=Mm.6952.1 /TIER=Stack /STK=60 /UG=Mm.6952 /LL=16646 /UG_GENE=Kpna1 /UG_TITLE=karyopherin (importin) alpha 1 /DEF=Mus musculus serine-rich RNA polymerase suppressor protein 1 (SRP1) mRNA, complete sequence. /FL=gb:NM_008465.1 gb:BC006771.1 gb:U34228.1
1450738_at	594.3	P	0.000244	0.2	I	0.000307	505.7	P	0.000244	gb:NM_016705.1 /DB_XREF=gi:7710045 /GEN=Kif21a /FEA=FLmRNA /CNT=82 /TID=Mm.41379.1 /TIER=FL+Stack /STK=14 /UG=Mm.41379 /LL=16564 /DEF=Mus musculus kinesin family member 21A (Kif21a), mRNA. /PROD=kinesin family member 21A /FL=gb:NM_016705.1 gb:AF202892.1
1441598_at	101	P	0.000732	0.2	I	0.001832	77	P	0.000732	gb:AV246773 /DB_XREF=gi:16387144 /DB_XREF=AV246773 /CLONE=4832418D20 /FEA=EST /CNT=4 /TID=Mm.117000.1 /TIER=ConsEnd /STK=4 /UG=Mm.117000 /UG_TITLE=ESTs
1436912_at	332.7	P	0.000244	0.2	I	0.001201	295.2	P	0.000244	gb:BB768064 /DB_XREF=gi:16210642 /DB_XREF=BB768064 /CLONE=G370081E07 /FEA=EST /CNT=42 /TID=Mm.28404.2 /TIER=Stack /STK=36 /UG=Mm.28404 /UG_TITLE=Mus musculus, clone MGC:31529 IMAGE:4501980, mRNA, complete cds
1425517_s_at	386.6	P	0.000244	0.2	I	0.000438	324.3	P	0.000244	gb:BI657000 /DB_XREF=gi:15571236 /DB_XREF=603282226F1 /CLONE=IMAGE:5326423 /FEA=FLmRNA /CNT=98 /TID=Mm.220820.1 /TIER=ConsEnd /STK=0 /UG=Mm.220820 /LL=108155 /UG_GENE=Ogt /UG_TITLE=O-linked N-acetylglucosamine (GlcNAc) transferase (UDP-N-acetylglucosamine:polypeptide-N-acetylglucosaminyl transferase) /FL=gb:AF363030.1
1421881_a_at	544.1	P	0.000244	0.2	I	0.000346	450.4	P	0.000244	gb:AY035380.1 /DB_XREF=gi:15020257 /FEA=FLmRNA /CNT=104 /TID=Mm.3823.1 /TIER=FL /STK=1 /UG=Mm.3823 /LL=15569 /UG_GENE=Elavl2 /DEF=Mus musculus ELAV-like neuronal protein-1 mRNA, complete cds, alternatively spliced. /PROD=ELAV-like neuronal protein-1 /FL=gb:U29088.1 gb:NM_010486.1 gb:AY035380.1
1428886_at	404.7	P	0.000244	0.2	I	0.000167	317.3	P	0.000244	gb:AK016773.1 /DB_XREF=gi:12855686 /FEA=mRNA /CNT=45 /TID=Mm.132868.1 /TIER=Stack /STK=18 /UG=Mm.132868 /LL=71117 /UG_GENE=4933411J24Rik /UG_TITLE=RIKEN cDNA 4933411J24 gene /DEF=Mus musculus adult male testis cDNA, RIKEN full-length enriched library, clone:4933411J24:hypothetical protein, full insert sequence.
1416317_a_at	116.9	P	0.000244	0.2	I	0.000214	93.1	P	0.000244	gb:AA289490 /DB_XREF=gi:1937016 /DB_XREF=vb36a01.r1 /CLONE=IMAGE:750984 /FEA=FLmRNA /CNT=151 /TID=Mm.32801.1 /TIER=Stack /STK=10 /UG=Mm.32801 /LL=70527 /UG_GENE=Amsh-pending /UG_TITLE=associated molecule with the SH3 domain of STAM /FL=gb:AB010123.1 gb:BC006939.1 gb:NM_024239.1 gb:BC003497.1 gb:BC025111.1
1435616_at	163.6	P	0.000732	0.2	I	0.001336	148.8	P	0.000732	gb:BE686557 /DB_XREF=gi:10074181 /DB_XREF=uv98g09.x1 /CLONE=IMAGE:3415264 /FEA=EST /CNT=25 /TID=Mm.218261.1 /TIER=Stack /STK=15 /UG=Mm.218261 /UG_TITLE=ESTs, Weakly similar to cytochrome P450 3A13 (M.musculus)
1448313_at	659.3	P	0.000244	0.2	I	0.000273	570.8	P	0.000244	gb:NM_009906.1 /DB_XREF=gi:6753447 /GEN=Cln2 /FEA=FLmRNA /CNT=240 /TID=Mm.20837.1 /TIER=FL+Stack /STK=93 /UG=Mm.20837 /LL=12751 /DEF=Mus musculus ceroid-lipofuscinosis, neuronal 2 (Cln2), mRNA. /PROD=ceroid-lipofuscinosis, neuronal 2 /FL=gb:BC024820.1 gb:AF111172.1 gb:NM_009906.1
1435851_at	367.5	P	0.000244	0.2	I	0.001336	311.9	P	0.000244	gb:AV332442 /DB_XREF=gi:15406388 /DB_XREF=AV332442 /CLONE=6330534I24 /FEA=EST /CNT=13 /TID=Mm.92696.1 /TIER=Stack /STK=13 /UG=Mm.92696 /LL=107411 /UG_GENE=BB130740 /UG_TITLE=expressed sequence BB130740
1433545_s_at	134.2	P	0.000244	0.2	I	0.000492	109.5	P	0.000244	gb:BQ031255 /DB_XREF=gi:19766534 /DB_XREF=UI-1-CF0-amc-h-10-0-UI.s1 /CLONE=UI-1-CF0-amc-h-10-0-UI /FEA=EST /CNT=160 /TID=Mm.41274.4 /TIER=Stack /STK=99 /UG=Mm.41274 /UG_TITLE=Mus musculus chemokine receptor CCX CKR mRNA, complete cds, alternatively spliced
1451727_at	268.6	P	0.000244	0.2	I	0.000114	245.1	P	0.000244	gb:BM241500 /DB_XREF=gi:17876770 /DB_XREF=K0617G03-3 /CLONE=K0617G03 /FEA=FLmRNA /CNT=179 /TID=Mm.28200.1 /TIER=Stack /STK=44 /UG=Mm.28200 /UG_TITLE=Mus musculus, Similar to step II splicing factor SLU7, clone IMAGE:3602931, mRNA, partial cds /FL=gb:BC025870.1
1422539_at	493.4	P	0.000244	0.2	I	0.001832	461.9	P	0.000244	gb:BM203810 /DB_XREF=gi:17758531 /DB_XREF=C0259H06-3 /CLONE=C0259H06 /FEA=FLmRNA /CNT=117 /TID=Mm.41739.1 /TIER=Stack /STK=12 /UG=Mm.41739 /LL=58193 /UG_GENE=Extl2 /UG_TITLE=exotoses (multiple)-like 2 /FL=gb:NM_021388.1 gb:AF200973.1
1417275_at	1148.7	P	0.000244	0.2	I	2e-05	981.4	P	0.000244	gb:NM_010762.1 /DB_XREF=gi:6857807 /GEN=Mal /FEA=FLmRNA /CNT=100 /TID=Mm.39040.1 /TIER=FL+Stack /STK=50 /UG=Mm.39040 /LL=17153 /DEF=Mus musculus myelin and lymphocyte protein, T-cell differentiation protein (Mal), mRNA. /PROD=myelin and lymphocyte protein, T-celldifferentiation protein /FL=gb:BC006826.1 gb:NM_010762.1
1460180_at	590	P	0.000244	0.2	I	0.001651	502.9	P	0.000244	gb:NM_010422.1 /DB_XREF=gi:6754185 /GEN=Hexb /FEA=FLmRNA /CNT=216 /TID=Mm.27816.1 /TIER=FL+Stack /STK=98 /UG=Mm.27816 /LL=15212 /DEF=Mus musculus hexosaminidase B (Hexb), mRNA. /PROD=hexosaminidase B /FL=gb:U07633.1 gb:NM_010422.1
1449376_at	578.5	P	0.000244	0.2	I	2.7e-05	487.3	P	0.000244	gb:NM_025449.1 /DB_XREF=gi:13384851 /GEN=Nicn1 /FEA=FLmRNA /CNT=76 /TID=Mm.10407.1 /TIER=FL+Stack /STK=12 /UG=Mm.10407 /LL=66257 /DEF=Mus musculus nicolin 1 (Nicn1), mRNA. /PROD=nicolin 1 /FL=gb:NM_025449.1
1418643_at	1444.7	P	0.000244	0.2	I	0.000692	1182.4	P	0.000244	gb:NM_025359.1 /DB_XREF=gi:13384721 /GEN=1100001I23Rik /FEA=FLmRNA /CNT=123 /TID=Mm.29386.1 /TIER=FL+Stack /STK=20 /UG=Mm.29386 /LL=66109 /DEF=Mus musculus RIKEN cDNA 1100001I23 gene (1100001I23Rik), mRNA. /PROD=RIKEN cDNA 1100001I23 /FL=gb:NM_025359.1 gb:BC018317.1
1426722_at	811.8	P	0.000244	0.2	I	2e-05	693.1	P	0.000244	gb:BM248527 /DB_XREF=gi:17883797 /DB_XREF=K0818B09-3 /CLONE=K0818B09 /FEA=mRNA /CNT=238 /TID=Mm.46754.1 /TIER=Stack /STK=92 /UG=Mm.46754 /LL=105808 /UG_GENE=AI316867 /UG_TITLE=expressed sequence AI316867
1416147_at	217.8	P	0.001221	0.2	I	0.000692	175.3	P	0.001953	gb:BE912771 /DB_XREF=gi:10409758 /DB_XREF=601664727F1 /CLONE=IMAGE:3964783 /FEA=FLmRNA /CNT=238 /TID=Mm.1032.1 /TIER=ConsEnd /STK=0 /UG=Mm.1032 /LL=15525 /UG_GENE=Hspa4 /UG_TITLE=heat shock 70 kDa protein 4 /FL=gb:BC003950.1 gb:NM_008300.1 gb:D85904.1 gb:BC003770.1
1418332_a_at	372.6	P	0.000244	0.2	I	3.5e-05	278.9	P	0.000244	gb:NM_023328.1 /DB_XREF=gi:12963640 /GEN=2900054O13Rik /FEA=FLmRNA /CNT=57 /TID=Mm.45991.1 /TIER=FL+Stack /STK=25 /UG=Mm.45991 /LL=67269 /DEF=Mus musculus RIKEN cDNA 2900054O13 gene (2900054O13Rik), mRNA. /PROD=RIKEN cDNA 2900054O13 gene /FL=gb:NM_023328.1 gb:AF219141.1
1432198_at	1443.3	P	0.000244	0.2	I	2.3e-05	1239.2	P	0.000244	gb:AK018172.1 /DB_XREF=gi:12857769 /FEA=mRNA /CNT=1 /TID=Mm.41243.1 /TIER=ConsEnd /STK=0 /UG=Mm.41243 /LL=70722 /UG_GENE=6330414G02Rik /UG_TITLE=RIKEN cDNA 6330414G02 gene /DEF=Mus musculus adult male medulla oblongata cDNA, RIKEN full-length enriched library, clone:6330414G02:unclassifiable, full insert sequence.
1428411_at	740.2	P	0.000244	0.2	I	0.000101	628.2	P	0.000244	gb:AK004510.1 /DB_XREF=gi:12835731 /FEA=mRNA /CNT=95 /TID=Mm.101587.1 /TIER=Stack /STK=44 /UG=Mm.101587 /LL=68940 /UG_GENE=1190006L01Rik /UG_TITLE=RIKEN cDNA 1190006L01 gene /DEF=Mus musculus 18 days embryo whole body cDNA, RIKEN full-length enriched library, clone:1190006L01:unclassifiable transcript, full insert sequence.
1456112_at	108.2	P	0.000244	0.2	I	0.000552	89.3	P	0.000244	gb:AW554765 /DB_XREF=gi:7200188 /DB_XREF=L0245B10-3 /CLONE=L0245B10 /FEA=EST /CNT=76 /TID=Mm.28546.3 /TIER=Stack /STK=15 /UG=Mm.28546 /UG_TITLE=Mus musculus, Similar to hypothetical protein FLJ20505, clone MGC:7150 IMAGE:3256634, mRNA, complete cds
1424424_at	184.2	P	0.00293	0.2	I	0.000492	148.4	P	0.00293	gb:BC005474.1 /DB_XREF=gi:13529502 /FEA=FLmRNA /CNT=64 /TID=Mm.88850.1 /TIER=FL+Stack /STK=33 /UG=Mm.88850 /DEF=Mus musculus, Similar to zinciron regulated transporter-like, clone MGC:6744 IMAGE:3591856, mRNA, complete cds. /PROD=Similar to zinciron regulated transporter-like /FL=gb:BC005474.1
1425485_at	361.3	P	0.000244	0.2	I	0.000774	312.9	P	0.000244	gb:BQ174500 /DB_XREF=gi:20349991 /DB_XREF=UI-M-DJ2-bvy-e-02-0-UI.s1 /CLONE=UI-M-DJ2-bvy-e-02-0-UI /FEA=FLmRNA /CNT=113 /TID=Mm.24302.1 /TIER=Stack /STK=43 /UG=Mm.24302 /UG_TITLE=Mus musculus, clone MGC:27983 IMAGE:3596732, mRNA, complete cds /FL=gb:BC020019.1
1415857_at	436	P	0.000244	0.2	I	0.000167	355.9	P	0.000244	gb:BG064842 /DB_XREF=gi:12547405 /DB_XREF=H3024D12-3 /CLONE=H3024D12 /FEA=FLmRNA /CNT=377 /TID=Mm.89123.1 /TIER=Stack /STK=45 /UG=Mm.89123 /LL=13723 /UG_GENE=Emb /UG_TITLE=embigin /FL=gb:BC014858.1 gb:J03535.2 gb:NM_010330.1
1417830_at	472	P	0.000732	0.2	I	0.000865	422.3	P	0.000732	gb:NM_019710.1 /DB_XREF=gi:9790236 /GEN=Smc1l1 /FEA=FLmRNA /CNT=128 /TID=Mm.26412.1 /TIER=FL+Stack /STK=35 /UG=Mm.26412 /LL=24061 /DEF=Mus musculus SMC (structural maintenance of chromosomes 1)-like 1 (S. cerevisiae) (Smc1l1), mRNA. /PROD=SMC (segregation of mitotic chromosomes 1)-like1 (yeast) /FL=gb:AF047600.1 gb:NM_019710.1
1429327_at	86.7	P	0.000244	0.2	I	0.000618	64	P	0.000244	gb:AK017826.1 /DB_XREF=gi:12857276 /FEA=mRNA /CNT=57 /TID=Mm.46705.1 /TIER=Stack /STK=40 /UG=Mm.46705 /LL=66244 /UG_GENE=1500011I12Rik /UG_TITLE=RIKEN cDNA 1500011I12 gene /DEF=Mus musculus 8 days embryo whole body cDNA, RIKEN full-length enriched library, clone:5730548O15:homolog to HYPOTHETICAL PROTEIN (FRAGMENT), full insert sequence.
1423909_at	474.1	P	0.000244	0.2	I	4.6e-05	431.1	P	0.000244	gb:BC010831.1 /DB_XREF=gi:14789943 /FEA=FLmRNA /CNT=175 /TID=Mm.27061.1 /TIER=FL+Stack /STK=81 /UG=Mm.27061 /LL=66058 /UG_GENE=0610011I04Rik /DEF=Mus musculus, RIKEN cDNA 0610011I04 gene, clone MGC:19158 IMAGE:4221626, mRNA, complete cds. /PROD=RIKEN cDNA 0610011I04 gene /FL=gb:BC010831.1
1423307_s_at	286	P	0.000732	0.2	I	0.000865	228.3	P	0.000732	gb:BF228156 /DB_XREF=gi:11136251 /DB_XREF=uz40e02.x1 /CLONE=IMAGE:3671546 /FEA=FLmRNA /CNT=164 /TID=Mm.141187.1 /TIER=Stack /STK=17 /UG=Mm.141187 /LL=22135 /UG_GENE=Tgoln2 /UG_TITLE=trans-golgi network protein 2 /FL=gb:NM_009444.1 gb:D50032.1
1457683_at	68.4	P	0.000244	0.2	I	0.000774	68.3	P	0.000244	gb:BB355480 /DB_XREF=gi:15411611 /DB_XREF=BB355480 /CLONE=C030006H13 /FEA=EST /CNT=16 /TID=Mm.40190.1 /TIER=ConsEnd /STK=3 /UG=Mm.40190 /UG_TITLE=ESTs
1422945_a_at	216.7	P	0.000244	0.2	I	0.000346	167.5	P	0.000244	gb:AI844677 /DB_XREF=gi:5488583 /DB_XREF=UI-M-AL1-ahr-f-01-0-UI.s1 /CLONE=UI-M-AL1-ahr-f-01-0-UI /FEA=FLmRNA /CNT=21 /TID=Mm.41576.1 /TIER=Stack /STK=11 /UG=Mm.41576 /LL=16574 /UG_GENE=Kif5c /UG_TITLE=kinesin family member 5C /FL=gb:AF067180.1 gb:NM_008449.1
1455029_at	946.5	P	0.000244	0.2	I	0.001336	822.7	P	0.000244	gb:BB342219 /DB_XREF=gi:16404563 /DB_XREF=BB342219 /CLONE=B930036B02 /FEA=EST /CNT=35 /TID=Mm.203900.1 /TIER=Stack /STK=28 /UG=Mm.203900 /LL=105919 /UG_GENE=AI850764 /UG_TITLE=expressed sequence AI850764
1433543_at	203	P	0.000244	0.2	I	0.001651	175.4	P	0.000244	gb:BI690018 /DB_XREF=gi:15652647 /DB_XREF=603311171F1 /CLONE=IMAGE:5347024 /FEA=EST /CNT=134 /TID=Mm.29082.1 /TIER=Stack /STK=101 /UG=Mm.29082 /LL=68743 /UG_GENE=1110037A17Rik /UG_TITLE=RIKEN cDNA 1110037A17 gene
1437559_at	180.1	P	0.000244	0.2	I	0.001201	159.7	P	0.000244	gb:BB130891 /DB_XREF=gi:15408374 /DB_XREF=BB130891 /CLONE=9630047M24 /FEA=EST /CNT=21 /TID=Mm.100348.2 /TIER=Stack /STK=16 /UG=Mm.100348 /LL=52882 /UG_GENE=D13Bwg1146e /UG_TITLE=DNA segment, Chr 13, Brigham & Womens Genetics 1146 expressed
1418840_at	1004.1	P	0.000244	0.2	I	0.000241	915.3	P	0.000244	gb:NM_011050.1 /DB_XREF=gi:6754997 /GEN=Pdcd4 /FEA=FLmRNA /CNT=38 /TID=Mm.1605.1 /TIER=FL+Stack /STK=17 /UG=Mm.1605 /LL=18569 /DEF=Mus musculus programmed cell death 4 (Pdcd4), mRNA. /PROD=programmed cell death 4 /FL=gb:D50465.1 gb:D86344.1 gb:NM_011050.1
1428666_at	950.8	P	0.000244	0.2	I	0.001486	764.3	P	0.000244	gb:BG066136 /DB_XREF=gi:12548699 /DB_XREF=H3039D02-3 /CLONE=H3039D02 /FEA=mRNA /CNT=216 /TID=Mm.29192.1 /TIER=Stack /STK=26 /UG=Mm.29192 /LL=70223 /UG_GENE=Nars /UG_TITLE=asparaginyl-tRNA synthetase
1425702_a_at	624.3	P	0.000244	0.2	I	0.001201	531.1	P	0.000244	gb:BC011294.1 /DB_XREF=gi:15030092 /FEA=FLmRNA /CNT=10 /TID=Mm.30145.2 /TIER=FL /STK=1 /UG=Mm.30145 /LL=83965 /UG_GENE=Enpp5 /DEF=Mus musculus, ectonucleotide pyrophosphatasephosphodiesterase 5, clone MGC:18983 IMAGE:4010326, mRNA, complete cds. /PROD=ectonucleotide pyrophosphatasephosphodiesterase5 /FL=gb:BC011294.1
1426559_at	452.1	P	0.000244	0.2	I	0.000101	367.7	P	0.000244	gb:BG065326 /DB_XREF=gi:12547889 /DB_XREF=H3029G10-3 /CLONE=H3029G10 /FEA=FLmRNA /CNT=59 /TID=Mm.218521.1 /TIER=Stack /STK=18 /UG=Mm.218521 /UG_TITLE=Mus musculus, clone MGC:28589 IMAGE:4212192, mRNA, complete cds /FL=gb:BC021875.1
1457490_at	57.6	P	0.001221	0.2	I	0.000966	45.4	P	0.001221	gb:BB304331 /DB_XREF=gi:16402098 /DB_XREF=BB304331 /CLONE=B230112A04 /FEA=EST /CNT=4 /TID=Mm.117504.1 /TIER=ConsEnd /STK=4 /UG=Mm.117504 /UG_TITLE=ESTs
1426463_at	257	P	0.000244	0.2	I	0.000492	227.6	P	0.000244	gb:AA170590 /DB_XREF=gi:1749133 /DB_XREF=ms84d09.r1 /CLONE=IMAGE:618257 /FEA=FLmRNA /CNT=58 /TID=Mm.40282.1 /TIER=Stack /STK=9 /UG=Mm.40282 /UG_TITLE=Mus musculus, Similar to gephyrin, clone MGC:38765 IMAGE:5358943, mRNA, complete cds /FL=gb:BC027112.1
1435836_at	207.5	P	0.000732	0.2	I	4.6e-05	179	P	0.001953	gb:BB553369 /DB_XREF=gi:16448272 /DB_XREF=BB553369 /CLONE=E330005M21 /FEA=EST /CNT=14 /TID=Mm.137538.1 /TIER=Stack /STK=13 /UG=Mm.137538 /UG_TITLE=ESTs
1424836_a_at	967.5	P	0.000244	0.2	I	2e-05	809.6	P	0.000732	gb:BC026688.1 /DB_XREF=gi:20072390 /FEA=FLmRNA /CNT=30 /TID=Mm.26780.1 /TIER=FL+Stack /STK=14 /UG=Mm.26780 /LL=76499 /UG_GENE=Clasp2-pending /DEF=Mus musculus, clone MGC:37712 IMAGE:5066081, mRNA, complete cds. /PROD=Unknown (protein for MGC:37712) /FL=gb:BC026688.1
1420545_a_at	981.2	P	0.000244	0.2	I	2.3e-05	828.1	P	0.000244	gb:NM_029716.1 /DB_XREF=gi:13386435 /GEN=1700112L09Rik /FEA=FLmRNA /CNT=12 /TID=Mm.41190.1 /TIER=FL /STK=4 /UG=Mm.41190 /LL=76724 /DEF=Mus musculus RIKEN cDNA 1700112L09 gene (1700112L09Rik), mRNA. /PROD=RIKEN cDNA 1700112L09 /FL=gb:NM_029716.1
1444430_at	25.6	P	0.001953	0.2	I	0.000774	20.2	P	0.030273	gb:BB481523 /DB_XREF=gi:16440815 /DB_XREF=BB481523 /CLONE=D430004H12 /FEA=EST /CNT=4 /TID=Mm.169208.1 /TIER=ConsEnd /STK=2 /UG=Mm.169208 /UG_TITLE=ESTs
1448552_s_at	46.4	P	0.000244	0.2	I	0.001336	46	P	0.00293	gb:NM_025864.1 /DB_XREF=gi:13385347 /GEN=2310028N02Rik /FEA=FLmRNA /CNT=166 /TID=Mm.24123.1 /TIER=FL+Stack /STK=59 /UG=Mm.24123 /LL=66950 /DEF=Mus musculus RIKEN cDNA 2310028N02 gene (2310028N02Rik), mRNA. /PROD=RIKEN cDNA 2310028N02 /FL=gb:NM_025864.1 gb:BC027151.1
1428113_at	457.3	P	0.000244	0.2	I	0.001336	406.1	P	0.000244	gb:AK017580.1 /DB_XREF=gi:12856888 /FEA=mRNA /CNT=140 /TID=Mm.29310.1 /TIER=Stack /STK=109 /UG=Mm.29310 /LL=70551 /UG_GENE=5730419O14Rik /UG_TITLE=RIKEN cDNA 5730419O14 gene /DEF=Mus musculus 8 days embryo whole body cDNA, RIKEN full-length enriched library, clone:5730419O14:related to O-LINKED GLCNAC TRANSFERASE, full insert sequence.
1448591_at	1100.5	P	0.000244	0.2	I	0.000241	912.7	P	0.000244	gb:NM_021281.1 /DB_XREF=gi:10946581 /GEN=Ctss /FEA=FLmRNA /CNT=157 /TID=Mm.3619.1 /TIER=FL+Stack /STK=56 /UG=Mm.3619 /LL=13040 /DEF=Mus musculus cathepsin S (Ctss), mRNA. /PROD=cathepsin S /FL=gb:NM_021281.1 gb:BC002125.1 gb:AF038546.1
1448161_a_at	456.7	P	0.000244	0.2	I	0.000618	374.9	P	0.000244	gb:NM_011334.1 /DB_XREF=gi:6755425 /GEN=Clcn4-2 /FEA=FLmRNA /CNT=290 /TID=Mm.193088.1 /TIER=FL+Stack /STK=154 /UG=Mm.193088 /LL=12727 /DEF=Mus musculus chloride channel 4-2 (Clcn4-2), mRNA. /PROD=chloride channel 4-2 /FL=gb:NM_011334.1
1419494_a_at	292.4	P	0.000732	0.2	I	0.000492	247.7	P	0.000732	gb:BC002036.1 /DB_XREF=gi:12805156 /FEA=FLmRNA /CNT=32 /TID=Mm.2777.1 /TIER=FL /STK=1 /UG=Mm.2777 /LL=21985 /UG_GENE=Tpd52 /DEF=Mus musculus, tumor protein D52, clone MGC:5954 IMAGE:3593963, mRNA, complete cds. /PROD=tumor protein D52 /FL=gb:U44426.1 gb:BC002036.1 gb:BC004068.1 gb:NM_009412.1
1452401_at	797.2	P	0.000244	0.2	I	0.000241	637.5	P	0.000244	gb:AJ276707.1 /DB_XREF=gi:11322454 /GEN=wtap /FEA=mRNA /CNT=26 /TID=Mm.25154.1 /TIER=ConsEnd /STK=7 /UG=Mm.25154 /LL=60532 /DEF=Mus musculus partial mRNA for WTAP protein. /PROD=WTAP protein
1423427_at	573.9	P	0.000244	0.2	I	0.000692	470	P	0.000244	gb:AI323434 /DB_XREF=gi:4057863 /DB_XREF=mj65c11.x1 /CLONE=IMAGE:480980 /FEA=FLmRNA /CNT=75 /TID=Mm.3407.1 /TIER=Stack /STK=35 /UG=Mm.3407 /LL=11516 /UG_GENE=Adcyap1 /UG_TITLE=adenylate cyclase activating polypeptide 1 /FL=gb:NM_009625.1
1415818_at	162.9	P	0.008057	0.2	I	0.001201	144.2	P	0.008057	gb:NM_013472.1 /DB_XREF=gi:7304890 /GEN=Anxa6 /FEA=FLmRNA /CNT=413 /TID=Mm.22619.1 /TIER=FL+Stack /STK=233 /UG=Mm.22619 /LL=11749 /DEF=Mus musculus annexin A6 (Anxa6), mRNA. /PROD=annexin A6 /FL=gb:NM_013472.1 gb:BC005595.1
1460192_at	602.9	P	0.000244	0.2	I	3e-05	484.3	P	0.000244	gb:NM_020573.1 /DB_XREF=gi:10181107 /GEN=Osbpl1a /FEA=FLmRNA /CNT=132 /TID=Mm.18502.1 /TIER=FL+Stack /STK=68 /UG=Mm.18502 /LL=64291 /DEF=Mus musculus oxysterol binding protein-like 1A (Osbpl1a), mRNA. /PROD=oxysterol binding protein-like 1A /FL=gb:AB017026.1 gb:NM_020573.1
1452444_at	386.5	P	0.000244	0.2	I	0.000389	318	P	0.000244	gb:AU067119 /DB_XREF=gi:4967856 /DB_XREF=AU067119 /CLONE=MNCb-2973 /FEA=mRNA /CNT=21 /TID=Mm.4937.1 /TIER=ConsEnd /STK=0 /UG=Mm.4937 /LL=17957 /UG_GENE=Napb /UG_TITLE=N-ethylmaleimide sensitive fusion protein attachment protein beta
1457409_at	39.2	P	0.00415	0.2	I	0.000147	29.5	P	0.030273	gb:BB484070 /DB_XREF=gi:16441115 /DB_XREF=BB484070 /CLONE=D430023I23 /FEA=EST /CNT=5 /TID=Mm.39101.1 /TIER=ConsEnd /STK=4 /UG=Mm.39101 /LL=100195 /UG_GENE=AI746471 /UG_TITLE=expressed sequence AI746471
1437901_a_at	580	P	0.000244	0.2	I	0.000214	501.8	P	0.000244	gb:BM240052 /DB_XREF=gi:17875322 /DB_XREF=K0545D10-3 /CLONE=K0545D10 /FEA=EST /CNT=16 /TID=Mm.27389.2 /TIER=Stack /STK=13 /UG=Mm.27389 /LL=64932 /UG_GENE=Vps41 /UG_TITLE=vacuolar protein sorting 41 (yeast)
1448904_at	513.6	P	0.000244	0.2	I	0.001201	443.4	P	0.000244	gb:AK016470.1 /DB_XREF=gi:12855217 /FEA=FLmRNA /CNT=112 /TID=Mm.27673.1 /TIER=Stack /STK=12 /UG=Mm.27673 /LL=27999 /UG_GENE=D6Wsu176e /UG_TITLE=DNA segment, Chr 6, Wayne State University 176, expressed /DEF=Mus musculus adult male testis cDNA, RIKEN full-length enriched library, clone:4931421H18:DNA segment, Chr 6, Wayne State University 176, expressed, full insert sequence. /FL=gb:BC009086.1 gb:…
1433800_a_at	965.6	P	0.000244	0.2	I	0.000346	768	P	0.000244	gb:AV173741 /DB_XREF=gi:16383937 /DB_XREF=AV173741 /CLONE=5730406K19 /FEA=EST /CNT=65 /TID=Mm.21878.3 /TIER=Stack /STK=60 /UG=Mm.21878 /LL=18976 /UG_GENE=Pomc1 /UG_TITLE=pro-opiomelanocortin-alpha
1428137_at	206.5	P	0.000244	0.2	I	0.00013	166.2	P	0.000244	gb:AV233429 /DB_XREF=gi:15405053 /DB_XREF=AV233429 /CLONE=4632424J05 /FEA=mRNA /CNT=156 /TID=Mm.24499.1 /TIER=Stack /STK=99 /UG=Mm.24499 /LL=69275 /UG_GENE=3100002J04Rik /UG_TITLE=RIKEN cDNA 3100002J04 gene
1427198_at	60.3	P	0.000244	0.2	I	0.001336	52.5	P	0.000244	gb:BC022960.1 /DB_XREF=gi:18605942 /FEA=mRNA /CNT=12 /TID=Mm.103303.1 /TIER=Stack /STK=10 /UG=Mm.103303 /DEF=Mus musculus, clone IMAGE:5364905, mRNA, partial cds. /PROD=Unknown (protein for IMAGE:5364905)
1431405_a_at	90.5	P	0.00293	0.2	I	0.001201	75.3	P	0.00293	gb:AK013065.1 /DB_XREF=gi:12850198 /FEA=mRNA /CNT=3 /TID=Mm.45963.3 /TIER=ConsEnd /STK=0 /UG=Mm.45963 /LL=67986 /UG_GENE=4930413O22Rik /UG_TITLE=RIKEN cDNA 4930413O22 gene /DEF=Mus musculus 10, 11 days embryo whole body cDNA, RIKEN full-length enriched library, clone:2810410C16:hypothetical protein, full insert sequence.
1436938_at	518.6	P	0.000732	0.2	I	0.000865	436.9	P	0.000732	gb:BB053506 /DB_XREF=gi:16259679 /DB_XREF=BB053506 /CLONE=6720463O22 /FEA=EST /CNT=116 /TID=Mm.133242.1 /TIER=Stack /STK=14 /UG=Mm.133242 /UG_TITLE=ESTs, Weakly similar to RNA binding motif, single stranded interacting protein 1 (Mus musculus) (M.musculus)
1454806_at	306.5	P	0.000244	0.2	I	0.001486	254.7	P	0.000244	gb:AV228737 /DB_XREF=gi:16385581 /DB_XREF=AV228737 /CLONE=4631401M21 /FEA=EST /CNT=73 /TID=Mm.27563.1 /TIER=Stack /STK=45 /UG=Mm.27563 /LL=52507 /UG_GENE=D12Ertd553e /UG_TITLE=DNA segment, Chr 12, ERATO Doi 553, expressed
1431304_a_at	132.3	P	0.00415	0.2	I	0.000273	113.7	P	0.00415	gb:AU080745 /DB_XREF=gi:6085499 /DB_XREF=AU080745 /CLONE=MNCb-6026 /FEA=mRNA /CNT=5 /TID=Mm.18230.2 /TIER=ConsEnd /STK=0 /UG=Mm.18230 /LL=57439 /UG_GENE=1300007B12Rik /UG_TITLE=RIKEN cDNA 1300007B12 gene
1437639_at	269.8	P	0.000244	0.2	I	0.000307	219.6	P	0.000244	gb:BF228051 /DB_XREF=gi:11136140 /DB_XREF=uz39b03.x1 /CLONE=IMAGE:3671405 /FEA=EST /CNT=42 /TID=Mm.29029.1 /TIER=Stack /STK=15 /UG=Mm.29029 /LL=101180 /UG_GENE=AI848529 /UG_TITLE=expressed sequence AI848529
1434638_at	161.4	P	0.000244	0.2	I	0.001336	136.2	P	0.000244	gb:BM938299 /DB_XREF=gi:19397451 /DB_XREF=UI-M-BZ1-bfv-k-07-0-UI.r1 /CLONE=UI-M-BZ1-bfv-k-07-0-UI /FEA=EST /CNT=29 /TID=Mm.113930.1 /TIER=Stack /STK=28 /UG=Mm.113930 /UG_TITLE=ESTs
1424129_at	151	P	0.000244	0.3	I	0.000492	137.5	P	0.000244	gb:BM230428 /DB_XREF=gi:17793644 /DB_XREF=K0295B11-3 /CLONE=K0295B11 /FEA=FLmRNA /CNT=202 /TID=Mm.142105.1 /TIER=Stack /STK=41 /UG=Mm.142105 /LL=66868 /UG_GENE=1200003O06Rik /UG_TITLE=RIKEN cDNA 1200003O06 gene /FL=gb:BC024891.1
1434548_at	216.8	P	0.000244	0.3	I	0.000273	175.6	P	0.000244	gb:BM244064 /DB_XREF=gi:17879334 /DB_XREF=K0706A12-3 /CLONE=K0706A12 /FEA=EST /CNT=49 /TID=Mm.205871.1 /TIER=Stack /STK=29 /UG=Mm.205871 /LL=98830 /UG_GENE=AA960047 /UG_TITLE=expressed sequence AA960047
1422684_a_at	375.1	P	0.000244	0.3	I	0.000346	293.6	P	0.000244	gb:NM_009148.1 /DB_XREF=gi:6677902 /GEN=Sec8 /FEA=FLmRNA /CNT=86 /TID=Mm.6925.1 /TIER=FL+Stack /STK=19 /UG=Mm.6925 /LL=20336 /DEF=Mus musculus SEC8 (S. cerevisiae) (Sec8), mRNA. /PROD=SEC8 (S. cerevisiae) /FL=gb:NM_009148.1 gb:AF022962.1
1452353_at	252.4	P	0.000244	0.3	I	0.001651	185	P	0.000244	gb:BB762731 /DB_XREF=gi:16192102 /DB_XREF=BB762731 /CLONE=G370014J22 /FEA=mRNA /CNT=36 /TID=Mm.52748.1 /TIER=Stack /STK=9 /UG=Mm.52748 /LL=68526 /UG_GENE=1110017O10Rik /UG_TITLE=RIKEN cDNA 1110017O10 gene
1442994_at	71.8	P	0.000244	0.3	I	0.000189	57	P	0.000244	gb:BQ177195 /DB_XREF=gi:20352687 /DB_XREF=UI-M-DJ2-bwa-l-04-0-UI.s1 /CLONE=UI-M-DJ2-bwa-l-04-0-UI /FEA=EST /CNT=3 /TID=Mm.155994.1 /TIER=ConsEnd /STK=3 /UG=Mm.155994 /UG_TITLE=ESTs
1428115_a_at	164.8	P	0.000244	0.3	I	0.001077	133.8	P	0.000244	gb:AK005230.1 /DB_XREF=gi:12837641 /FEA=mRNA /CNT=126 /TID=Mm.32870.1 /TIER=Stack /STK=108 /UG=Mm.32870 /LL=76338 /UG_GENE=1500012D09Rik /UG_TITLE=RIKEN cDNA 1500012D09 gene /DEF=Mus musculus adult male cerebellum cDNA, RIKEN full-length enriched library, clone:1500012D09:similar to RAS-RELATED PROTEIN RAB-2, full insert sequence.
1421064_at	287.8	P	0.000244	0.3	I	0.000241	236.8	P	0.000244	gb:NM_019579.1 /DB_XREF=gi:9625022 /GEN=Mpp5 /FEA=FLmRNA /CNT=54 /TID=Mm.30561.1 /TIER=FL /STK=2 /UG=Mm.30561 /LL=56217 /DEF=Mus musculus membrane protein, palmitoylated 5 (MAGUK p55 subfamily member 5) (Mpp5), mRNA. /PROD=membrane protein, palmitoylated 3 (MAGUK p55subfamily member 5) /FL=gb:NM_019579.1 gb:AF199008.1
1433642_at	122.2	P	0.000244	0.3	I	0.000492	96.6	P	0.000244	gb:BB384173 /DB_XREF=gi:16408243 /DB_XREF=BB384173 /CLONE=C230032K13 /FEA=EST /CNT=82 /TID=Mm.79837.1 /TIER=Stack /STK=78 /UG=Mm.79837 /UG_TITLE=ESTs, Weakly similar to ARF6_HUMAN ADP-RIBOSYLATION FACTOR 6 (M.musculus)
1426862_at	251.8	P	0.000244	0.3	I	0.001336	204.5	P	0.000244	gb:BC004630.1 /DB_XREF=gi:13435511 /FEA=mRNA /CNT=141 /TID=Mm.28136.1 /TIER=Stack /STK=26 /UG=Mm.28136 /DEF=Mus musculus, clone IMAGE:3586021, mRNA, partial cds. /PROD=Unknown (protein for IMAGE:3586021)
1435389_at	615.6	P	0.000244	0.3	I	0.001336	517.7	P	0.000244	gb:BM899236 /DB_XREF=gi:19382024 /DB_XREF=UI-M-DJ1-btx-f-05-0-UI.s1 /CLONE=UI-M-DJ1-btx-f-05-0-UI /FEA=EST /CNT=21 /TID=Mm.41162.1 /TIER=Stack /STK=17 /UG=Mm.41162 /UG_TITLE=ESTs
1416003_at	233.5	P	0.000244	0.3	I	0.000966	263.4	P	0.000244	gb:NM_008770.1 /DB_XREF=gi:6679185 /GEN=Cldn11 /FEA=FLmRNA /CNT=173 /TID=Mm.4425.1 /TIER=FL+Stack /STK=148 /UG=Mm.4425 /LL=18417 /DEF=Mus musculus claudin 11 (Cldn11), mRNA. /PROD=oligodendrocyte transmembrane protein /FL=gb:BC021659.1 gb:AF124426.1 gb:NM_008770.1 gb:U19582.1
1427470_s_at	517.6	P	0.000244	0.3	I	2e-05	437.1	P	0.000244	gb:AU067119 /DB_XREF=gi:4967856 /DB_XREF=AU067119 /CLONE=MNCb-2973 /FEA=mRNA /CNT=21 /TID=Mm.4937.1 /TIER=ConsEnd /STK=0 /UG=Mm.4937 /LL=17957 /UG_GENE=Napb /UG_TITLE=N-ethylmaleimide sensitive fusion protein attachment protein beta
1423895_a_at	479.1	P	0.000244	0.3	I	2e-05	458.3	P	0.000244	gb:BG067936 /DB_XREF=gi:12550505 /DB_XREF=H3059H03-3 /CLONE=H3059H03 /FEA=FLmRNA /CNT=420 /TID=Mm.27880.2 /TIER=Stack /STK=127 /UG=Mm.27880 /LL=14007 /UG_GENE=Cugbp2 /UG_TITLE=CUG triplet repeat,RNA binding protein 2 /FL=gb:AF090696.1
1449563_at	720.4	P	0.000244	0.3	I	0.000389	645.3	P	0.000244	gb:NM_007727.1 /DB_XREF=gi:6680953 /GEN=Cntn1 /FEA=FLmRNA /CNT=17 /TID=Mm.4911.1 /TIER=FL /STK=7 /UG=Mm.4911 /LL=12805 /DEF=Mus musculus contactin 1 (Cntn1), mRNA. /PROD=contactin 1 /FL=gb:NM_007727.1
1437179_at	96.5	P	0.001221	0.3	I	0.001336	79.2	P	0.001953	gb:BG070871 /DB_XREF=gi:12553528 /DB_XREF=H3093B06-3 /CLONE=H3093B06 /FEA=EST /CNT=33 /TID=Mm.12647.1 /TIER=Stack /STK=23 /UG=Mm.12647 /UG_TITLE=ESTs, Moderately similar to unnamed protein product (H.sapiens)
1424567_at	477	P	0.000244	0.3	I	0.00013	395.9	P	0.000244	gb:BC007185.1 /DB_XREF=gi:13938137 /FEA=FLmRNA /CNT=152 /TID=Mm.27469.1 /TIER=FL+Stack /STK=24 /UG=Mm.27469 /LL=70747 /UG_GENE=6330415F13Rik /DEF=Mus musculus, RIKEN cDNA 6330415F13 gene, clone MGC:8230 IMAGE:3591472, mRNA, complete cds. /PROD=RIKEN cDNA 6330415F13 gene /FL=gb:BC007185.1
1459921_at	225.4	P	0.000244	0.3	I	0.000189	199.3	P	0.000244	gb:BQ042959 /DB_XREF=gi:19792379 /DB_XREF=UI-M-EM0-bvm-p-15-0-UI.r1 /CLONE=IMAGE:5694206 /FEA=EST /CNT=5 /TID=Mm.132481.1 /TIER=ConsEnd /STK=0 /UG=Mm.132481 /UG_TITLE=ESTs, Highly similar to NPH1 MOUSE NEUREXOPHILIN 1 (M.musculus)
1421917_at	296.5	P	0.000244	0.3	I	0.001201	249.6	P	0.000244	gb:AW537708 /DB_XREF=gi:7180221 /DB_XREF=G0120F08-3 /CLONE=G0120F08 /FEA=FLmRNA /CNT=98 /TID=Mm.2924.1 /TIER=Stack /STK=10 /UG=Mm.2924 /LL=18595 /UG_GENE=Pdgfra /UG_TITLE=platelet derived growth factor receptor, alpha polypeptide /FL=gb:NM_011058.1 gb:M84607.1 gb:M57683.1
1444001_at	91.8	P	0.000732	0.3	I	0.000865	70.9	P	0.000732	gb:AW488249 /DB_XREF=gi:7058519 /DB_XREF=UI-M-BH3-ary-d-05-0-UI.s1 /CLONE=UI-M-BH3-ary-d-05-0-UI /FEA=EST /CNT=7 /TID=Mm.39545.1 /TIER=ConsEnd /STK=2 /UG=Mm.39545 /UG_TITLE=ESTs
1451583_a_at	116.2	P	0.000244	0.3	I	6.8e-05	80.9	P	0.000732	gb:BC025076.1 /DB_XREF=gi:19263608 /FEA=FLmRNA /CNT=18 /TID=Mm.41648.1 /TIER=FL /STK=7 /UG=Mm.41648 /DEF=Mus musculus, similar to CG15168 gene product, clone MGC:36859 IMAGE:4459181, mRNA, complete cds. /PROD=similar to CG15168 gene product /FL=gb:BC025076.1
1416286_at	1018.7	P	0.000244	0.3	I	2e-05	856.3	P	0.000244	gb:BC003882.1 /DB_XREF=gi:13278051 /FEA=FLmRNA /CNT=198 /TID=Mm.41642.1 /TIER=FL+Stack /STK=101 /UG=Mm.41642 /LL=19736 /UG_GENE=Rgs4 /DEF=Mus musculus, regulator of G-protein signaling 4, clone MGC:6650 IMAGE:3496887, mRNA, complete cds. /PROD=regulator of G-protein signaling 4 /FL=gb:AB004315.1 gb:BC003882.1 gb:NM_009062.1
1425031_at	123.8	P	0.000732	0.3	I	0.001201	100.5	P	0.001221	gb:AB077383.1 /DB_XREF=gi:19911308 /GEN=Fukutin /FEA=FLmRNA /CNT=24 /TID=Mm.153723.1 /TIER=FL+Stack /STK=8 /UG=Mm.153723 /DEF=Mus musculus mRNA for Fukutin, complete cds, strain:C57BL6. /PROD=Fukutin /FL=gb:BC017538.1 gb:AB077383.1
1452814_at	113.3	P	0.000244	0.3	I	0.000167	93.7	P	0.000244	gb:BM213277 /DB_XREF=gi:17771112 /DB_XREF=C0834B09-3 /CLONE=C0834B09 /FEA=mRNA /CNT=82 /TID=Mm.38390.1 /TIER=Stack /STK=36 /UG=Mm.38390 /LL=70568 /UG_GENE=Cpne3 /UG_TITLE=copine III
1430583_at	515.2	P	0.000244	0.3	I	0.000273	414.9	P	0.000244	gb:BB064688 /DB_XREF=gi:8522102 /DB_XREF=BB064688 /CLONE=7530405I02 /FEA=mRNA /CNT=14 /TID=Mm.139130.1 /TIER=ConsEnd /STK=1 /UG=Mm.139130 /LL=77467 /UG_GENE=C030017F07Rik /UG_TITLE=RIKEN cDNA C030017F07 gene
1415677_at	297.7	P	0.000244	0.3	I	7.8e-05	241.6	P	0.000244	gb:NM_026819.1 /DB_XREF=gi:13386167 /GEN=1110029G07Rik /FEA=FLmRNA /CNT=131 /TID=Mm.21623.1 /TIER=FL+Stack /STK=64 /UG=Mm.21623 /LL=68710 /DEF=Mus musculus RIKEN cDNA 1110029G07 gene (1110029G07Rik), mRNA. /PROD=RIKEN cDNA 1110029G07 /FL=gb:NM_026819.1 gb:BC003930.1
1449401_at	361	P	0.000244	0.3	I	4e-05	287.5	P	0.000732	gb:NM_007574.1 /DB_XREF=gi:6671651 /GEN=C1qc /FEA=FLmRNA /CNT=46 /TID=Mm.3453.1 /TIER=FL+Stack /STK=11 /UG=Mm.3453 /LL=12262 /DEF=Mus musculus complement component 1, q subcomponent, c polypeptide (C1qc), mRNA. /PROD=complement component 1, q subcomponent, cpolypeptide /FL=gb:NM_007574.1
1441778_at	135.2	P	0.000244	0.3	I	6e-05	110.8	P	0.000244	gb:BB171354 /DB_XREF=gi:16269345 /DB_XREF=BB171354 /CLONE=A230027G02 /FEA=EST /CNT=4 /TID=Mm.152825.1 /TIER=ConsEnd /STK=4 /UG=Mm.152825 /UG_TITLE=ESTs
1436767_at	240.9	P	0.000244	0.3	I	0.000214	236.6	P	0.000244	gb:BB475271 /DB_XREF=gi:16439992 /DB_XREF=BB475271 /CLONE=D330012G03 /FEA=EST /CNT=103 /TID=Mm.24304.2 /TIER=Stack /STK=22 /UG=Mm.24304 /LL=192196 /UG_GENE=LOC192196 /UG_TITLE=CGI-74-like SR-rich
1459371_at	21	P	0.00415	0.3	I	0.001486	16.8	P	0.037598	gb:BB458938 /DB_XREF=gi:16426343 /DB_XREF=BB458938 /CLONE=D130059E04 /FEA=EST /CNT=2 /TID=Mm.209281.1 /TIER=ConsEnd /STK=2 /UG=Mm.209281 /UG_TITLE=ESTs
1449429_at	165	P	0.000244	0.3	I	0.000492	136.3	P	0.000244	gb:NM_016863.1 /DB_XREF=gi:8393361 /GEN=Fkbp1b /FEA=FLmRNA /CNT=17 /TID=Mm.20453.1 /TIER=FL+Stack /STK=11 /UG=Mm.20453 /LL=14226 /DEF=Mus musculus FK506 binding protein 1b (12.6 kDa) (Fkbp1b), mRNA. /PROD=FK506 binding protein 1b (12.6 kDa) /FL=gb:AF060872.1 gb:NM_016863.1
1429533_at	171.6	P	0.000244	0.3	I	0.001486	138.9	P	0.000732	gb:BB222675 /DB_XREF=gi:8891287 /DB_XREF=BB222675 /CLONE=A530079A07 /FEA=mRNA /CNT=115 /TID=Mm.183073.1 /TIER=Stack /STK=15 /UG=Mm.183073 /LL=76614 /UG_GENE=Immt /UG_TITLE=inner membrane protein, mitochondrial
1415801_at	337.2	P	0.000244	0.3	I	0.000346	280.1	P	0.000244	gb:M63801.1 /DB_XREF=gi:191773 /GEN=alpha-1 gap junction /FEA=FLmRNA /CNT=381 /TID=Mm.4504.1 /TIER=FL /STK=2 /UG=Mm.4504 /LL=14609 /DEF=Mus musculus connexin 43 (alpha-1 gap junction) mRNA, complete cds. /PROD=connexin 43 /FL=gb:M63801.1 gb:NM_010288.1 gb:BC006894.1
1438264_a_at	94.6	P	0.000244	0.3	I	0.000492	71	P	0.000244	gb:AW536258 /DB_XREF=gi:7178675 /DB_XREF=G0102D02-3 /CLONE=G0102D02 /FEA=EST /CNT=14 /TID=Mm.28867.4 /TIER=Stack /STK=11 /UG=Mm.28867 /LL=22019 /UG_GENE=Tpp2 /UG_TITLE=tripeptidyl peptidase II
1435982_at	393.6	P	0.000244	0.3	I	2.3e-05	326.2	P	0.000244	gb:BB009181 /DB_XREF=gi:16257126 /DB_XREF=BB009181 /CLONE=4732488F11 /FEA=EST /CNT=13 /TID=Mm.41266.1 /TIER=Stack /STK=12 /UG=Mm.41266 /LL=100226 /UG_GENE=AI850350 /UG_TITLE=expressed sequence AI850350
1420375_at	500	P	0.000244	0.3	I	2.7e-05	420	P	0.000244	gb:AA792080 /DB_XREF=gi:2855035 /DB_XREF=vp47a11.r1 /CLONE=IMAGE:1079804 /FEA=FLmRNA /CNT=48 /TID=Mm.4635.1 /TIER=Stack /STK=17 /UG=Mm.4635 /LL=16568 /UG_GENE=Kif3a /UG_TITLE=kinesin family member 3a /FL=gb:D12645.1 gb:NM_008443.1
1416069_at	625.2	P	0.000244	0.3	I	0.000346	511.1	P	0.000244	gb:NM_019703.1 /DB_XREF=gi:9790050 /GEN=Pfkp /FEA=FLmRNA /CNT=244 /TID=Mm.108076.1 /TIER=FL+Stack /STK=133 /UG=Mm.108076 /LL=56421 /DEF=Mus musculus phosphofructokinase, platelet (Pfkp), mRNA. /PROD=phosphofructokinase, platelet /FL=gb:AF123533.1 gb:NM_019703.1 gb:BC006926.1
1417134_at	317.8	P	0.000244	0.3	I	0.000692	268.5	P	0.000244	gb:BC020178.1 /DB_XREF=gi:18043213 /FEA=FLmRNA /CNT=188 /TID=Mm.8709.1 /TIER=FL+Stack /STK=55 /UG=Mm.8709 /LL=20817 /UG_GENE=Srpk2 /DEF=Mus musculus, serinearginine-rich protein specific kinase 2, clone MGC:27638 IMAGE:4507346, mRNA, complete cds. /PROD=serinearginine-rich protein specific kinase 2 /FL=gb:AB006036.1 gb:BC020178.1 gb:NM_009274.1
1451991_at	42.6	P	0.001953	0.3	I	0.001832	26.5	P	0.000732	gb:BC026153.1 /DB_XREF=gi:20070701 /FEA=FLmRNA /CNT=48 /TID=Mm.4806.1 /TIER=FL+Stack /STK=26 /UG=Mm.4806 /LL=13841 /UG_GENE=Epha7 /DEF=Mus musculus, clone MGC:14056 IMAGE:3991628, mRNA, complete cds. /PROD=Unknown (protein for MGC:14056) /FL=gb:BC026153.1
1455388_at	331.3	P	0.000244	0.3	I	0.000101	259.9	P	0.000732	gb:BB151391 /DB_XREF=gi:16267934 /DB_XREF=BB151391 /CLONE=A030012M09 /FEA=EST /CNT=127 /TID=Mm.21539.1 /TIER=Stack /STK=13 /UG=Mm.21539 /LL=28143 /UG_GENE=D1Ucla3 /UG_TITLE=DNA segment, Chr 1, University of California at Los Angeles 3
1445765_at	35.2	P	0.005859	0.3	I	0.000147	32.4	P	0.023926	gb:BB087602 /DB_XREF=gi:16260946 /DB_XREF=BB087602 /CLONE=9430011C21 /FEA=EST /CNT=3 /TID=Mm.208023.1 /TIER=ConsEnd /STK=2 /UG=Mm.208023 /UG_TITLE=ESTs
1428204_at	446	P	0.000244	0.3	I	0.000346	357.1	P	0.000244	gb:AI844535 /DB_XREF=gi:5488441 /DB_XREF=UI-M-AJ1-ahf-e-03-0-UI.s2 /CLONE=UI-M-AJ1-ahf-e-03-0-UI /FEA=mRNA /CNT=110 /TID=Mm.39910.1 /TIER=Stack /STK=30 /UG=Mm.39910 /LL=78533 /UG_GENE=C030002O17Rik /UG_TITLE=RIKEN cDNA C030002O17 gene
1450684_at	139.1	P	0.000244	0.3	I	0.000774	114.6	P	0.000244	gb:NM_007960.1 /DB_XREF=gi:6679700 /GEN=Etv1 /FEA=FLmRNA /CNT=157 /TID=Mm.4866.1 /TIER=FL+Stack /STK=27 /UG=Mm.4866 /LL=14009 /DEF=Mus musculus ets variant gene 1 (Etv1), mRNA. /PROD=ets variant gene 1 /FL=gb:BC005645.1 gb:L10426.1 gb:NM_007960.1
1416463_at	174.8	P	0.000244	0.3	I	7.8e-05	111.8	P	0.000732	gb:BE534618 /DB_XREF=gi:9763172 /DB_XREF=601233558F1 /CLONE=IMAGE:3597255 /FEA=FLmRNA /CNT=427 /TID=Mm.1098.1 /TIER=ConsEnd /STK=0 /UG=Mm.1098 /LL=53872 /UG_GENE=Gpiap1 /UG_TITLE=GPI-anchored membrane protein 1 /FL=gb:NM_016739.1 gb:U27838.1
1455381_at	634	P	0.000244	0.3	I	0.000167	541.5	P	0.000244	gb:AV254721 /DB_XREF=gi:16388105 /DB_XREF=AV254721 /CLONE=4921513D23 /FEA=EST /CNT=15 /TID=Mm.85442.1 /TIER=Stack /STK=15 /UG=Mm.85442 /UG_TITLE=ESTs
1451494_at	278.4	P	0.000244	0.3	I	2.3e-05	201.5	P	0.000732	gb:AF320996.1 /DB_XREF=gi:14915786 /FEA=FLmRNA /CNT=181 /TID=Mm.14569.1 /TIER=FL+Stack /STK=14 /UG=Mm.14569 /DEF=Mus musculus WAC mRNA, complete cds. /PROD=WAC /FL=gb:AF320996.1
1447248_at	58.4	P	0.005859	0.3	I	0.000774	48.1	P	0.018555	gb:BF467504 /DB_XREF=gi:11536687 /DB_XREF=UI-M-CG0p-brl-e-08-0-UI.s1 /CLONE=UI-M-CG0p-brl-e-08-0-UI /FEA=EST /CNT=2 /TID=Mm.156543.1 /TIER=ConsEnd /STK=2 /UG=Mm.156543 /UG_TITLE=ESTs
1426509_s_at	525.5	P	0.000244	0.3	I	2e-05	403.3	P	0.000244	gb:BB183081 /DB_XREF=gi:16270193 /DB_XREF=BB183081 /CLONE=A230103O17 /FEA=FLmRNA /CNT=19 /TID=Mm.1239.1 /TIER=Stack /STK=8 /UG=Mm.1239 /LL=14580 /UG_GENE=Gfap /UG_TITLE=glial fibrillary acidic protein /FL=gb:AF332061.1 gb:AF332062.1
1437719_x_at	71.5	P	0.000244	0.3	I	0.000241	58.7	P	0.000732	gb:BB387783 /DB_XREF=gi:9110610 /DB_XREF=BB387783 /CLONE=C230053B21 /FEA=EST /CNT=15 /TID=Mm.100634.2 /TIER=Stack /STK=15 /UG=Mm.100634 /UG_TITLE=Mus musculus, clone IMAGE:4485556, mRNA
1416846_a_at	58.7	P	0.000244	0.3	I	0.000241	39.2	P	0.000244	gb:NM_018884.1 /DB_XREF=gi:9256641 /GEN=Semcap3-pending /FEA=FLmRNA /CNT=99 /TID=Mm.9944.1 /TIER=FL+Stack /STK=67 /UG=Mm.9944 /LL=55983 /DEF=Mus musculus semaF cytoplasmic domain associated protein 3 (Semcap3-pending), mRNA. /PROD=semaF cytoplasmic domain associated protein 3 /FL=gb:AF127084.1 gb:NM_018884.1 gb:BC010329.1
1448136_at	1028.1	P	0.000244	0.3	I	2e-05	848.4	P	0.000244	gb:BC003264.1 /DB_XREF=gi:13096936 /FEA=FLmRNA /CNT=373 /TID=Mm.28107.1 /TIER=FL+Stack /STK=178 /UG=Mm.28107 /LL=18606 /UG_GENE=Enpp2 /DEF=Mus musculus, ectonucleotide pyrophosphatasephosphodiesterase 2, clone MGC:6665 IMAGE:3499038, mRNA, complete cds. /PROD=ectonucleotide pyrophosphatasephosphodiesterase2 /FL=gb:BC003264.1 gb:AF123542.1 gb:NM_015744.1
1429505_at	146.5	P	0.000244	0.3	I	0.000966	116	P	0.000244	gb:BB357130 /DB_XREF=gi:9068958 /DB_XREF=BB357130 /CLONE=C030019A13 /FEA=mRNA /CNT=58 /TID=Mm.38133.1 /TIER=Stack /STK=17 /UG=Mm.38133 /LL=71938 /UG_GENE=2310076G13Rik /UG_TITLE=RIKEN cDNA 2310076G13 gene
1451562_at	231.9	P	0.000244	0.3	I	0.000618	183.3	P	0.000244	gb:BC006662.1 /DB_XREF=gi:13879369 /FEA=FLmRNA /CNT=25 /TID=Mm.25240.1 /TIER=FL+Stack /STK=9 /UG=Mm.25240 /DEF=Mus musculus, clone MGC:7867 IMAGE:3501534, mRNA, complete cds. /PROD=Unknown (protein for MGC:7867) /FL=gb:BC006662.1
1457733_at	267.6	P	0.000244	0.3	I	6e-05	232	P	0.000244	gb:AU067808 /DB_XREF=gi:4968545 /DB_XREF=AU067808 /CLONE=MNCb-2180 /FEA=EST /CNT=6 /TID=Mm.138491.1 /TIER=ConsEnd /STK=3 /UG=Mm.138491 /UG_TITLE=ESTs
1418562_at	278.1	P	0.000244	0.3	I	2e-05	227.7	P	0.000244	gb:BE951504 /DB_XREF=gi:10590923 /DB_XREF=UI-M-CC0-ayb-c-09-0-UI.s1 /CLONE=UI-M-CC0-ayb-c-09-0-UI /FEA=FLmRNA /CNT=470 /TID=Mm.28150.1 /TIER=Stack /STK=200 /UG=Mm.28150 /LL=81898 /UG_GENE=Sf3b1 /UG_TITLE=splicing factor 3b, subunit 1, 155 kDa /FL=gb:NM_031179.1 gb:AB037890.1
1442676_at	194.4	P	0.000244	0.3	I	0.000552	161.4	P	0.000244	gb:AV356118 /DB_XREF=gi:16397357 /DB_XREF=AV356118 /CLONE=7330424A17 /FEA=EST /CNT=4 /TID=Mm.87647.1 /TIER=ConsEnd /STK=3 /UG=Mm.87647 /UG_TITLE=ESTs
1422556_at	230.4	P	0.000244	0.3	I	0.000966	177.6	P	0.000244	gb:BI645481 /DB_XREF=gi:15559489 /DB_XREF=603275445F1 /CLONE=IMAGE:5315819 /FEA=FLmRNA /CNT=125 /TID=Mm.202311.1 /TIER=Stack /STK=14 /UG=Mm.202311 /LL=14674 /UG_GENE=Gna13 /UG_TITLE=guanine nucleotide binding protein, alpha 13 /FL=gb:M63660.1 gb:NM_010303.1
1438961_s_at	727.4	P	0.000244	0.3	I	3e-05	637.3	P	0.000244	gb:AV149605 /DB_XREF=gi:5354811 /DB_XREF=AV149605 /CLONE=2810489H02 /FEA=EST /CNT=9 /TID=Mm.22876.2 /TIER=Stack /STK=9 /UG=Mm.22876 /UG_TITLE=Mus musculus, Similar to bleomycin hydrolase, clone MGC:37104 IMAGE:4952098, mRNA, complete cds
1434709_at	458.2	P	0.000244	0.3	I	0.000492	380.5	P	0.000244	gb:BB202655 /DB_XREF=gi:16271742 /DB_XREF=BB202655 /CLONE=A430048C07 /FEA=EST /CNT=37 /TID=Mm.37263.1 /TIER=Stack /STK=26 /UG=Mm.37263 /UG_TITLE=ESTs, Weakly similar to L1 cell adhesion molecule (Mus musculus) (M.musculus)
1417868_a_at	515.5	P	0.000244	0.3	I	2e-05	425.7	P	0.000244	gb:NM_022325.1 /DB_XREF=gi:11968165 /GEN=Ctsz /FEA=FLmRNA /CNT=144 /TID=Mm.156919.1 /TIER=FL+Stack /STK=34 /UG=Mm.156919 /LL=64138 /DEF=Mus musculus cathepsin Z (Ctsz), mRNA. /PROD=cathepsin Z /FL=gb:AF197479.1 gb:AF136277.1 gb:NM_022325.1
1435236_at	32.7	P	0.000244	0.3	I	0.000618	24.3	P	0.000244	gb:BB323288 /DB_XREF=gi:16403448 /DB_XREF=BB323288 /CLONE=B430001P14 /FEA=EST /CNT=30 /TID=Mm.103117.1 /TIER=Stack /STK=18 /UG=Mm.103117 /UG_TITLE=ESTs
1425749_at	64	P	0.001221	0.3	I	0.001832	79	P	0.001953	gb:BC024598.1 /DB_XREF=gi:19353297 /FEA=FLmRNA /CNT=9 /TID=Mm.220297.1 /TIER=FL /STK=1 /UG=Mm.220297 /DEF=Mus musculus, clone MGC:30948 IMAGE:4020199, mRNA, complete cds. /PROD=Unknown (protein for MGC:30948) /FL=gb:BC024598.1
1460239_at	863.5	P	0.000244	0.3	I	0.000167	727.1	P	0.000244	gb:BB807707 /DB_XREF=gi:16980336 /DB_XREF=BB807707 /CLONE=G630083H23 /FEA=FLmRNA /CNT=123 /TID=Mm.29386.1 /TIER=Stack /STK=8 /UG=Mm.29386 /LL=66109 /UG_GENE=1100001I23Rik /UG_TITLE=RIKEN cDNA 1100001I23 gene /FL=gb:NM_025359.1 gb:BC018317.1
1424598_at	264.3	P	0.000244	0.3	I	0.000692	219.1	P	0.000244	gb:BC021452.1 /DB_XREF=gi:18203916 /FEA=FLmRNA /CNT=56 /TID=Mm.157743.1 /TIER=FL+Stack /STK=23 /UG=Mm.157743 /LL=13209 /UG_GENE=Ddx6 /DEF=Mus musculus, DEAD (aspartate-glutamate-alanine-aspartate) box polypeptide 6, clone MGC:29113 IMAGE:5043599, mRNA, complete cds. /PROD=DEAD (aspartate-glutamate-alanine-aspartate) boxpolypeptide 6 /FL=gb:BC021452.1
1415986_at	558.2	P	0.000244	0.3	I	0.000346	458.6	P	0.000244	gb:BM244990 /DB_XREF=gi:17880260 /DB_XREF=K0718D09-3 /CLONE=K0718D09 /FEA=FLmRNA /CNT=290 /TID=Mm.193088.1 /TIER=Stack /STK=44 /UG=Mm.193088 /LL=12727 /UG_GENE=Clcn4-2 /UG_TITLE=chloride channel 4-2 /FL=gb:NM_011334.1
1449515_at	219.9	P	0.000244	0.3	I	0.00013	185.9	P	0.000244	gb:NM_013889.1 /DB_XREF=gi:7305640 /GEN=Zfp292 /FEA=FLmRNA /CNT=74 /TID=Mm.38193.1 /TIER=FL+Stack /STK=8 /UG=Mm.38193 /LL=30046 /DEF=Mus musculus zinc finger protein 292 (Zfp292), mRNA. /PROD=zinc finger protein 292 /FL=gb:NM_013889.1 gb:AF017806.1
1439311_at	35.5	P	0.000732	0.3	I	0.000865	24.6	P	0.001953	gb:BB333487 /DB_XREF=gi:16404003 /DB_XREF=BB333487 /CLONE=B830012L14 /FEA=EST /CNT=8 /TID=Mm.136993.1 /TIER=Stack /STK=8 /UG=Mm.136993 /UG_TITLE=ESTs
1436726_s_at	92.6	P	0.000244	0.3	I	0.000618	65.2	P	0.000244	gb:BB470898 /DB_XREF=gi:16427849 /DB_XREF=BB470898 /CLONE=D230035O14 /FEA=EST /CNT=93 /TID=Mm.200841.1 /TIER=Stack /STK=86 /UG=Mm.200841 /LL=97860 /UG_GENE=C77762 /UG_TITLE=expressed sequence C77762
1436221_at	206.6	P	0.000244	0.3	I	0.000241	181.8	P	0.000244	gb:BG067625 /DB_XREF=gi:12550194 /DB_XREF=H3056D10-3 /CLONE=H3056D10 /FEA=EST /CNT=18 /TID=Mm.29246.1 /TIER=Stack /STK=10 /UG=Mm.29246 /LL=27877 /UG_GENE=D1Ertd471e /UG_TITLE=DNA segment, Chr 1, ERATO Doi 471, expressed
1427371_at	130.8	P	0.000244	0.3	I	0.001651	109.5	P	0.000244	gb:BC026496.1 /DB_XREF=gi:20071479 /FEA=mRNA /CNT=16 /TID=Mm.138955.1 /TIER=ConsEnd /STK=4 /UG=Mm.138955 /DEF=Mus musculus, clone IMAGE:4505946, mRNA, partial cds. /PROD=Unknown (protein for IMAGE:4505946)
1438007_at	220.9	P	0.000244	0.3	I	0.000389	184.3	P	0.000244	gb:BB432758 /DB_XREF=gi:16424248 /DB_XREF=BB432758 /CLONE=C630047M13 /FEA=EST /CNT=97 /TID=Mm.51939.1 /TIER=Stack /STK=12 /UG=Mm.51939 /LL=103305 /UG_GENE=AI851790 /UG_TITLE=expressed sequence AI851790
1436923_at	131.6	P	0.000244	0.3	I	0.001336	106.4	P	0.000244	gb:BF466486 /DB_XREF=gi:11535669 /DB_XREF=UI-M-CG0p-bqz-a-12-0-UI.s1 /CLONE=UI-M-CG0p-bqz-a-12-0-UI /FEA=EST /CNT=43 /TID=Mm.32870.2 /TIER=Stack /STK=35 /UG=Mm.32870 /LL=76338 /UG_GENE=1500012D09Rik /UG_TITLE=RIKEN cDNA 1500012D09 gene
1420610_at	154.8	P	0.000244	0.3	I	0.000438	134.8	P	0.000244	gb:NM_011100.1 /DB_XREF=gi:6755075 /GEN=Prkacb /FEA=FLmRNA /CNT=296 /TID=Mm.16766.1 /TIER=FL /STK=3 /UG=Mm.16766 /LL=18749 /DEF=Mus musculus protein kinase, cAMP dependent, catalytic, beta (Prkacb), mRNA. /PROD=protein kinase, cAMP dependent, catalytic, beta /FL=gb:NM_011100.1 gb:J02626.1
1450883_a_at	38	P	0.000244	0.3	I	0.000189	30.6	P	0.000244	gb:BE307351 /DB_XREF=gi:9162326 /DB_XREF=601098766F1 /CLONE=IMAGE:3497416 /FEA=FLmRNA /CNT=240 /TID=Mm.18628.1 /TIER=Stack /STK=20 /UG=Mm.18628 /LL=12491 /UG_GENE=Cd36 /UG_TITLE=CD36 antigen /FL=gb:NM_007643.1 gb:L23108.1
1449372_at	157	P	0.000244	0.3	I	2e-05	122.1	P	0.000244	gb:AU023889 /DB_XREF=gi:3394236 /DB_XREF=AU023889 /CLONE=J0440G11 /FEA=FLmRNA /CNT=147 /TID=Mm.12616.1 /TIER=Stack /STK=21 /UG=Mm.12616 /LL=19107 /UG_GENE=Dnajc3 /UG_TITLE=DnaJ (Hsp40) homolog, subfamily C, member 3 /FL=gb:U28423.1 gb:NM_008929.1 gb:BC013766.1
1456393_at	498	P	0.000244	0.3	I	2e-05	416.7	P	0.000244	gb:AI642124 /DB_XREF=gi:4720599 /DB_XREF=uc46b06.x1 /CLONE=IMAGE:1401011 /FEA=EST /CNT=29 /TID=Mm.1605.2 /TIER=Stack /STK=10 /UG=Mm.1605 /LL=18569 /UG_GENE=Pdcd4 /UG_TITLE=programmed cell death 4
1460092_at	136.3	P	0.000244	0.3	I	2e-05	107.2	P	0.000244	gb:BB082567 /DB_XREF=gi:16260714 /DB_XREF=BB082567 /CLONE=9330175N07 /FEA=EST /CNT=4 /TID=Mm.132675.1 /TIER=ConsEnd /STK=3 /UG=Mm.132675 /UG_TITLE=ESTs
1426301_at	160.9	P	0.000244	0.3	I	0.000241	135	P	0.000244	gb:BF583242 /DB_XREF=gi:11656960 /DB_XREF=602101703F1 /CLONE=IMAGE:4224768 /FEA=FLmRNA /CNT=60 /TID=Mm.2877.1 /TIER=ConsEnd /STK=0 /UG=Mm.2877 /LL=11658 /UG_GENE=Alcam /UG_TITLE=activated leukocyte cell adhesion molecule /FL=gb:U95030.1 gb:BC027280.1
1425546_a_at	680	P	0.000244	0.3	I	3e-05	547.7	P	0.000244	gb:AF440692.1 /DB_XREF=gi:17046470 /FEA=FLmRNA /CNT=23 /TID=Mm.37214.2 /TIER=FL /STK=1 /UG=Mm.37214 /LL=22041 /UG_GENE=Trf /DEF=Mus musculus transferrin mRNA, complete cds. /PROD=transferrin /FL=gb:AF440692.1
1426931_s_at	184.6	P	0.000244	0.3	I	0.000167	138	P	0.000244	gb:AI314709 /DB_XREF=gi:4029976 /DB_XREF=uj27g09.x1 /CLONE=IMAGE:1921216 /FEA=mRNA /CNT=117 /TID=Mm.28742.1 /TIER=Stack /STK=37 /UG=Mm.28742 /UG_TITLE=Mus musculus, clone IMAGE:4482598, mRNA
1448259_at	183.6	P	0.000244	0.3	I	0.000966	167.5	P	0.000244	gb:BI452727 /DB_XREF=gi:15243383 /DB_XREF=603169945F1 /CLONE=IMAGE:5249386 /FEA=FLmRNA /CNT=393 /TID=Mm.22763.1 /TIER=Stack /STK=69 /UG=Mm.22763 /LL=14314 /UG_GENE=Fstl /UG_TITLE=follistatin-like /FL=gb:M91380.1 gb:NM_008047.1
1434369_a_at	955.8	P	0.000244	0.3	I	2e-05	779.6	P	0.000244	gb:AV016515 /DB_XREF=gi:4793507 /DB_XREF=AV016515 /CLONE=1110065N23 /FEA=EST /CNT=34 /TID=Mm.178.3 /TIER=Stack /STK=34 /UG=Mm.178 /LL=12955 /UG_GENE=Cryab /UG_TITLE=crystallin, alpha B
1426508_at	867.1	P	0.000244	0.3	I	2e-05	723	P	0.000732	gb:BB183081 /DB_XREF=gi:16270193 /DB_XREF=BB183081 /CLONE=A230103O17 /FEA=FLmRNA /CNT=19 /TID=Mm.1239.1 /TIER=Stack /STK=8 /UG=Mm.1239 /LL=14580 /UG_GENE=Gfap /UG_TITLE=glial fibrillary acidic protein /FL=gb:AF332061.1 gb:AF332062.1
1440142_s_at	361.3	P	0.000244	0.3	I	6e-05	217.2	P	0.000244	gb:BB750040 /DB_XREF=gi:16154276 /DB_XREF=BB750040 /CLONE=G130001J18 /FEA=EST /CNT=6 /TID=Mm.121857.1 /TIER=ConsEnd /STK=6 /UG=Mm.121857 /UG_TITLE=ESTs
1420329_at	217.6	P	0.001221	0.3	I	0.001486	163.8	P	0.001953	gb:NM_024273.1 /DB_XREF=gi:13357215 /GEN=4930455C21Rik /FEA=FLmRNA /CNT=20 /TID=Mm.132231.1 /TIER=FL /STK=6 /UG=Mm.132231 /LL=76916 /DEF=Mus musculus RIKEN cDNA 4930455C21 gene (4930455C21Rik), mRNA. /PROD=hypothetical protein MGC7537 /FL=gb:NM_024273.1 gb:BC002243.1
1420876_a_at	94.9	P	0.000244	0.3	I	0.000101	73.5	P	0.000244	gb:NM_019942.1 /DB_XREF=gi:9910545 /GEN=Sept6 /FEA=FLmRNA /CNT=99 /TID=Mm.90710.1 /TIER=FL /STK=2 /UG=Mm.90710 /LL=56526 /DEF=Mus musculus septin 6 (Sept6), mRNA. /PROD=septin 6 /FL=gb:NM_019942.1 gb:AB023622.1
1448359_a_at	130.9	P	0.000244	0.3	I	0.000346	104.8	P	0.000732	gb:AK008756.1 /DB_XREF=gi:12843146 /FEA=FLmRNA /CNT=108 /TID=Mm.7381.1 /TIER=ConsEnd /STK=0 /UG=Mm.7381 /LL=56295 /UG_GENE=Hig1-pending /UG_TITLE=hypoxia induced gene 1 /DEF=Mus musculus adult male stomach cDNA, RIKEN full-length enriched library, clone:2210020B17:hypoxia induced gene 1, full insert sequence. /FL=gb:BC021594.1 gb:NM_019814.1 gb:AF141312.1
1439808_at	198.3	P	0.000244	0.3	I	6e-05	149.1	P	0.000732	gb:BQ176089 /DB_XREF=gi:20351581 /DB_XREF=UI-M-DJ2-bwg-e-17-0-UI.s1 /CLONE=UI-M-DJ2-bwg-e-17-0-UI /FEA=EST /CNT=12 /TID=Mm.90021.1 /TIER=ConsEnd /STK=6 /UG=Mm.90021 /UG_TITLE=ESTs
1438788_at	33.8	P	0.000732	0.3	I	0.000492	27.5	P	0.008057	gb:BG063186 /DB_XREF=gi:12545749 /DB_XREF=H3004A12-3 /CLONE=H3004A12 /FEA=EST /CNT=11 /TID=Mm.31046.1 /TIER=Stack /STK=9 /UG=Mm.31046 /LL=28022 /UG_GENE=D5Wsu152e /UG_TITLE=DNA segment, Chr 5, Wayne State University 152, expressed
1453206_at	155.9	P	0.000244	0.3	I	0.001201	150.7	P	0.000732	gb:AV235115 /DB_XREF=gi:16386190 /DB_XREF=AV235115 /CLONE=4732402K02 /FEA=mRNA /CNT=184 /TID=Mm.28558.1 /TIER=Stack /STK=13 /UG=Mm.28558 /LL=67022 /UG_GENE=2600017P15Rik /UG_TITLE=RIKEN cDNA 2600017P15 gene
1416180_a_at	224.4	P	0.000244	0.3	I	0.000101	180.1	P	0.000732	gb:BI990563 /DB_XREF=gi:17961577 /DB_XREF=4072-68 /FEA=FLmRNA /CNT=284 /TID=Mm.7051.1 /TIER=Stack /STK=36 /UG=Mm.7051 /LL=19684 /UG_GENE=Rdx /UG_TITLE=radixin /FL=gb:NM_009041.1
1458502_at	28.8	P	0.001953	0.3	I	0.000552	22.6	P	0.00415	gb:BB166245 /DB_XREF=gi:16268972 /DB_XREF=BB166245 /CLONE=A130087B03 /FEA=EST /CNT=7 /TID=Mm.184673.1 /TIER=ConsEnd /STK=2 /UG=Mm.184673 /UG_TITLE=ESTs
1439556_at	90.8	P	0.000244	0.3	I	0.000189	67.3	P	0.000244	gb:BM201198 /DB_XREF=gi:17754856 /DB_XREF=C0221D10-3 /CLONE=C0221D10 /FEA=EST /CNT=9 /TID=Mm.90327.1 /TIER=ConsEnd /STK=7 /UG=Mm.90327 /UG_TITLE=ESTs
1439972_at	259.1	P	0.000244	0.3	I	8.8e-05	203.7	P	0.000244	gb:BB177192 /DB_XREF=gi:16269797 /DB_XREF=BB177192 /CLONE=A230065K18 /FEA=EST /CNT=10 /TID=Mm.100060.1 /TIER=ConsEnd /STK=6 /UG=Mm.100060 /LL=51961 /UG_GENE=D6Ertd3e /UG_TITLE=DNA segment, Chr 6, ERATO Doi 3, expressed
1419562_at	314.1	P	0.000244	0.3	I	0.001336	251.1	P	0.000244	gb:NM_007566.1 /DB_XREF=gi:10048467 /GEN=Birc6 /FEA=FLmRNA /CNT=87 /TID=Mm.12921.1 /TIER=FL+Stack /STK=8 /UG=Mm.12921 /LL=12211 /DEF=Mus musculus baculoviral IAP repeat-containing 6 (Birc6), mRNA. /PROD=baculovirus inhibitor of apoptosis repeatcontaining ubiquitin-conjugating enzyme /FL=gb:NM_007566.1
1438040_a_at	571.9	P	0.000244	0.3	I	2e-05	453.9	P	0.000244	gb:BE995678 /DB_XREF=gi:10680173 /DB_XREF=UI-M-CG0p-bib-b-11-0-UI.s1 /CLONE=UI-M-CG0p-bib-b-11-0-UI /FEA=EST /CNT=21 /TID=Mm.4526.3 /TIER=Stack /STK=12 /UG=Mm.4526 /LL=22027 /UG_GENE=Tra1 /UG_TITLE=tumor rejection antigen gp96
1434354_at	756.5	P	0.000244	0.3	I	0.000307	618.5	P	0.000244	gb:BB549292 /DB_XREF=gi:16447788 /DB_XREF=BB549292 /CLONE=E230014O21 /FEA=EST /CNT=49 /TID=Mm.30026.1 /TIER=Stack /STK=34 /UG=Mm.30026 /UG_TITLE=ESTs, Weakly similar to FIG1 MOUSE FIG-1 PROTEIN PRECURSOR (M.musculus)
1449118_at	158.1	P	0.000244	0.3	I	0.001077	133.6	P	0.000244	gb:NM_010022.1 /DB_XREF=gi:6753609 /GEN=Dbt /FEA=FLmRNA /CNT=101 /TID=Mm.3636.1 /TIER=FL+Stack /STK=22 /UG=Mm.3636 /LL=13171 /DEF=Mus musculus dihydrolipoamide branched chain transacylase E2 (Dbt), mRNA. /PROD=dihydrolipoamide branched chain transacylase E2 /FL=gb:NM_010022.1 gb:L42996.1
1438299_at	162.4	P	0.000244	0.3	I	0.000389	138.2	P	0.000732	gb:BB120894 /DB_XREF=gi:16262003 /DB_XREF=BB120894 /CLONE=9530079E19 /FEA=EST /CNT=14 /TID=Mm.205176.1 /TIER=Stack /STK=11 /UG=Mm.205176 /UG_TITLE=ESTs
1423137_at	223.1	P	0.000244	0.3	I	2e-05	180.5	P	0.000244	gb:AI324330 /DB_XREF=gi:4058759 /DB_XREF=mr02c02.y1 /CLONE=IMAGE:596258 /FEA=FLmRNA /CNT=127 /TID=Mm.27348.1 /TIER=Stack /STK=8 /UG=Mm.27348 /LL=56044 /UG_GENE=Rala /UG_TITLE=v-ral simian leukemia viral oncogene homolog A (ras related) /FL=gb:AF244951.1 gb:NM_019491.1
1426454_at	108.1	P	0.001221	0.3	I	0.000438	74.8	P	0.008057	gb:AK002516.1 /DB_XREF=gi:12832553 /GEN=Arhgdib /FEA=FLmRNA /CNT=86 /TID=Mm.2241.1 /TIER=Stack /STK=15 /UG=Mm.2241 /LL=11857 /UG_TITLE=Rho, GDP dissociation inhibitor (GDI) beta /DEF=Mus musculus adult male kidney cDNA, RIKEN full-length enriched library, clone:0610011A23:rho, GDP dissociation inhibitor (GDI) beta, full insert sequence. /FL=gb:L07918.1
1437288_at	498.8	P	0.000244	0.3	I	2.7e-05	402.8	P	0.000244	gb:BF299912 /DB_XREF=gi:11246435 /DB_XREF=602030551F1 /CLONE=IMAGE:4165621 /FEA=EST /CNT=217 /TID=Mm.24703.1 /TIER=Stack /STK=20 /UG=Mm.24703 /LL=99981 /UG_GENE=AA408880 /UG_TITLE=expressed sequence AA408880
1417220_at	150.2	P	0.000244	0.3	I	0.000966	121.9	P	0.000244	gb:NM_010176.1 /DB_XREF=gi:6753813 /GEN=Fah /FEA=FLmRNA /CNT=169 /TID=Mm.3798.1 /TIER=FL+Stack /STK=52 /UG=Mm.3798 /LL=14085 /DEF=Mus musculus fumarylacetoacetate hydrolase (Fah), mRNA. /PROD=fumarylacetoacetate hydrolase /FL=gb:M84145.1 gb:BC010767.1 gb:NM_010176.1
1431355_s_at	72.9	P	0.000244	0.3	I	0.001832	60.7	P	0.000732	gb:BF783360 /DB_XREF=gi:12088396 /DB_XREF=602109893F1 /CLONE=IMAGE:4238302 /FEA=mRNA /CNT=4 /TID=Mm.133084.1 /TIER=ConsEnd /STK=0 /UG=Mm.133084 /LL=77000 /UG_GENE=2310022G15Rik /UG_TITLE=RIKEN cDNA 2310022G15 gene
1432558_a_at	391.4	P	0.000244	0.3	I	0.000189	352.5	P	0.000244	gb:AK019046.1 /DB_XREF=gi:12859053 /GEN=Mal /FEA=mRNA /CNT=1 /TID=Mm.39040.2 /TIER=ConsEnd /STK=0 /UG=Mm.39040 /LL=17153 /UG_TITLE=myelin and lymphocyte protein, T-cell differentiation protein /DEF=Mus musculus adult male stomach cDNA, RIKEN full-length enriched library, clone:2200001M24:myelin and lymphocyte protein; T-cell differentiation protein, full insert sequence.
1452380_at	94	P	0.000244	0.3	I	2e-05	73.3	P	0.000244	gb:BB075797 /DB_XREF=gi:16260314 /DB_XREF=BB075797 /CLONE=9330112M11 /FEA=mRNA /CNT=18 /TID=Mm.4806.2 /TIER=Stack /STK=13 /UG=Mm.4806 /LL=13841 /UG_GENE=Epha7 /UG_TITLE=Eph receptor A7
1436455_at	232.1	P	0.000244	0.3	I	0.001832	198.3	P	0.000244	gb:BQ176256 /DB_XREF=gi:20351748 /DB_XREF=UI-M-DJ2-bwg-f-13-0-UI.s1 /CLONE=UI-M-DJ2-bwg-f-13-0-UI /FEA=EST /CNT=20 /TID=Mm.139245.1 /TIER=Stack /STK=9 /UG=Mm.139245 /LL=93777 /UG_GENE=AI848629 /UG_TITLE=EST AI848629
1457032_at	312.3	P	0.000244	0.3	I	0.000241	245.5	P	0.000244	gb:BB546359 /DB_XREF=gi:16447451 /DB_XREF=BB546359 /CLONE=E130309L01 /FEA=EST /CNT=12 /TID=Mm.34017.1 /TIER=ConsEnd /STK=5 /UG=Mm.34017 /UG_TITLE=ESTs, Weakly similar to adenylate kinase like (Caenorhabditis elegans) (C.elegans)
1421323_a_at	1139.8	P	0.000244	0.3	I	2.7e-05	953.7	P	0.000244	gb:NM_011816.1 /DB_XREF=gi:6753929 /GEN=G3bp2-pending /FEA=FLmRNA /CNT=8 /TID=Mm.2411.1 /TIER=FL /STK=2 /UG=Mm.2411 /LL=23881 /DEF=Mus musculus Ras-GTPase-activating protein (GAP<120>) SH3-domain binding protein 2 (G3bp2-pending), mRNA. /PROD=Ras-GTPase-activating protein (GAP<120>)SH3-domain binding protein 2 /FL=gb:NM_011816.1 gb:U65313.1
1417900_a_at	94.4	P	0.000244	0.3	I	0.000492	78.2	P	0.000244	gb:NM_013703.1 /DB_XREF=gi:7305628 /GEN=Vldlr /FEA=FLmRNA /CNT=59 /TID=Mm.4141.1 /TIER=FL+Stack /STK=34 /UG=Mm.4141 /LL=22359 /DEF=Mus musculus very low density lipoprotein receptor (Vldlr), mRNA. /PROD=very low density lipoprotein receptor /FL=gb:NM_013703.1 gb:U06670.1 gb:L33417.1
1457311_at	297.2	P	0.000244	0.3	I	0.000346	252.5	P	0.000244	gb:AW490258 /DB_XREF=gi:7060528 /DB_XREF=UI-M-BH3-atb-g-04-0-UI.s1 /CLONE=UI-M-BH3-atb-g-04-0-UI /FEA=EST /CNT=8 /TID=Mm.95896.1 /TIER=ConsEnd /STK=4 /UG=Mm.95896 /UG_TITLE=ESTs
1422690_at	309.2	P	0.000244	0.3	I	0.000273	247.2	P	0.000244	gb:AF003823.1 /DB_XREF=gi:2853288 /FEA=FLmRNA /CNT=323 /TID=Mm.6505.1 /TIER=FL+Stack /STK=18 /UG=Mm.6505 /LL=20772 /UG_GENE=Sptlc1 /DEF=Mus musculus serine palmitoyltransferase LCB1 subunit mRNA, complete cds. /PROD=serine palmitoyltransferase LCB1 subunit /FL=gb:AF003823.1 gb:NM_009269.1
1425833_a_at	207.3	P	0.000244	0.3	I	2.3e-05	160	P	0.000244	gb:AF326551.1 /DB_XREF=gi:17225428 /GEN=Hpca /FEA=FLmRNA /CNT=4 /TID=Mm.43587.2 /TIER=FL /STK=1 /UG=Mm.43587 /LL=15444 /DEF=Mus musculus C57BL6J hippocalcin (Hpca) mRNA, complete cds. /PROD=hippocalcin /FL=gb:AF326551.1 gb:AF326552.1
1436718_at	145.3	P	0.000244	0.3	I	0.000189	118.2	P	0.000244	gb:BB274960 /DB_XREF=gi:8971981 /DB_XREF=BB274960 /CLONE=A830090I06 /FEA=EST /CNT=213 /TID=Mm.46954.1 /TIER=Stack /STK=101 /UG=Mm.46954 /UG_TITLE=ESTs, Highly similar to NPH1 MOUSE NEUREXOPHILIN 1 (M.musculus)
1431403_a_at	237.8	P	0.000244	0.3	I	0.000492	219.5	P	0.000244	gb:AK019929.1 /DB_XREF=gi:12860336 /FEA=mRNA /CNT=3 /TID=Mm.160079.2 /TIER=ConsEnd /STK=0 /UG=Mm.160079 /LL=78283 /UG_GENE=5330432J06Rik /UG_TITLE=RIKEN cDNA 5330432J06 gene /DEF=Mus musculus adult male pituitary gland cDNA, RIKEN full-length enriched library, clone:5330432J06:hypothetical protein, full insert sequence.
1424723_s_at	350.1	P	0.000244	0.3	I	0.000438	282.9	P	0.000244	gb:BC003241.1 /DB_XREF=gi:13096879 /FEA=FLmRNA /CNT=39 /TID=Mm.39286.1 /TIER=FL+Stack /STK=18 /UG=Mm.39286 /DEF=Mus musculus, clone MGC:6373 IMAGE:3498424, mRNA, complete cds. /PROD=Unknown (protein for MGC:6373) /FL=gb:BC003241.1
1421327_at	30.9	M	0.056152	0.3	I	0.001651	24.7	P	0.046143	gb:NM_008632.1 /DB_XREF=gi:6678943 /GEN=Mtap2 /FEA=FLmRNA /CNT=21 /TID=Mm.413.1 /TIER=FL /STK=2 /UG=Mm.413 /LL=17756 /DEF=Mus musculus microtubule-associated protein 2 (Mtap2), mRNA. /PROD=microtubule-associated protein 2 /FL=gb:M21041.1 gb:NM_008632.1
1451166_a_at	76.5	P	0.000244	0.3	I	0.000438	49.9	P	0.000732	gb:BC026784.1 /DB_XREF=gi:20072405 /FEA=FLmRNA /CNT=99 /TID=Mm.24002.1 /TIER=FL+Stack /STK=80 /UG=Mm.24002 /LL=75565 /UG_GENE=1700023O11Rik /DEF=Mus musculus, RIKEN cDNA 1700023O11 gene, clone MGC:25622 IMAGE:4206090, mRNA, complete cds. /PROD=RIKEN cDNA 1700023O11 gene /FL=gb:BC026784.1
1437318_at	692.9	P	0.000244	0.3	I	2e-05	553.3	P	0.000244	gb:BB468082 /DB_XREF=gi:16427461 /DB_XREF=BB468082 /CLONE=D230017O21 /FEA=EST /CNT=23 /TID=Mm.132269.1 /TIER=Stack /STK=20 /UG=Mm.132269 /UG_TITLE=ESTs
1452761_a_at	219	P	0.000244	0.3	I	0.000865	169	P	0.000732	gb:AK018466.1 /DB_XREF=gi:12858179 /FEA=mRNA /CNT=65 /TID=Mm.99916.1 /TIER=Stack /STK=48 /UG=Mm.99916 /LL=71506 /UG_GENE=8430436O14Rik /UG_TITLE=RIKEN cDNA 8430436O14 gene /DEF=Mus musculus 16 days embryo lung cDNA, RIKEN full-length enriched library, clone:8430436O14:unclassifiable transcript, full insert sequence.
1437577_at	39.1	P	0.000732	0.3	I	0.000865	37.8	P	0.008057	gb:BM211666 /DB_XREF=gi:17768932 /DB_XREF=C0810D09-3 /CLONE=C0810D09 /FEA=EST /CNT=18 /TID=Mm.132483.1 /TIER=Stack /STK=16 /UG=Mm.132483 /UG_TITLE=ESTs
1457218_at	225.3	P	0.000244	0.3	I	4.6e-05	170.8	P	0.000244	gb:BB296225 /DB_XREF=gi:16401883 /DB_XREF=BB296225 /CLONE=B130045H03 /FEA=EST /CNT=5 /TID=Mm.192898.1 /TIER=ConsEnd /STK=5 /UG=Mm.192898 /UG_TITLE=ESTs
1431655_a_at	39.1	P	0.00415	0.3	I	0.000346	36	P	0.018555	gb:AK011715.1 /DB_XREF=gi:12848015 /FEA=mRNA /CNT=2 /TID=Mm.32840.2 /TIER=ConsEnd /STK=1 /UG=Mm.32840 /LL=69923 /UG_GENE=2610037M15Rik /UG_TITLE=RIKEN cDNA 2610037M15 gene /DEF=Mus musculus 10 days embryo whole body cDNA, RIKEN full-length enriched library, clone:2610037M15:PUTATIVE LIPID KINASE, full insert sequence.
1450099_a_at	164.3	P	0.000732	0.3	I	0.001486	198.5	P	0.001221	gb:NM_008094.1 /DB_XREF=gi:6679954 /GEN=Gba /FEA=FLmRNA /CNT=21 /TID=Mm.5031.1 /TIER=FL /STK=2 /UG=Mm.5031 /LL=14466 /DEF=Mus musculus acid beta glucosidase (Gba), mRNA. /PROD=acid beta glucosidase /FL=gb:NM_008094.1 gb:M24119.1
1416192_at	88.6	P	0.000244	0.3	I	0.000214	71.3	P	0.000244	gb:NM_025898.1 /DB_XREF=gi:13385391 /GEN=Napa /FEA=FLmRNA /CNT=277 /TID=Mm.104540.1 /TIER=FL+Stack /STK=21 /UG=Mm.104540 /LL=108124 /DEF=Mus musculus N-ethylmaleimide sensitive fusion protein attachment protein alpha (Napa), mRNA. /PROD=N-ethylmaleimide sensitive fusion proteinattachment protein alpha /FL=gb:NM_025898.1 gb:BC004804.1
1452432_at	12.3	P	0.000732	0.3	I	0.001832	11.5	P	0.005859	gb:BF451808 /DB_XREF=gi:11517977 /DB_XREF=uz79f07.y1 /CLONE=IMAGE:3675301 /FEA=mRNA /CNT=24 /TID=Mm.3601.2 /TIER=ConsEnd /STK=0 /UG=Mm.3601 /LL=21788 /UG_GENE=Tfpi /UG_TITLE=tissue factor pathway inhibitor
1418311_at	183.6	P	0.00415	0.3	I	8.8e-05	139.9	P	0.00415	gb:NM_022014.1 /DB_XREF=gi:11528495 /GEN=Fn3k /FEA=FLmRNA /CNT=37 /TID=Mm.32787.1 /TIER=FL+Stack /STK=26 /UG=Mm.32787 /LL=63828 /DEF=Mus musculus fructosamine 3 kinase (Fn3k), mRNA. /PROD=fructosamine 3 kinase /FL=gb:NM_022014.1
1426562_a_at	492.8	P	0.000732	0.3	I	4.6e-05	388.5	P	0.000732	gb:BE952082 /DB_XREF=gi:10592089 /DB_XREF=UI-M-CD0-ayi-e-10-0-UI.s1 /CLONE=UI-M-CD0-ayi-e-10-0-UI /FEA=FLmRNA /CNT=60 /TID=Mm.43278.4 /TIER=Stack /STK=17 /UG=Mm.43278 /LL=56177 /UG_GENE=Olfm1 /UG_TITLE=olfactomedin 1 /FL=gb:D78265.1
1423222_at	154.7	P	0.000244	0.3	I	0.000774	119	P	0.000244	gb:AK014979.1 /DB_XREF=gi:12853129 /FEA=FLmRNA /CNT=77 /TID=Mm.44529.1 /TIER=Stack /STK=11 /UG=Mm.44529 /LL=67252 /UG_GENE=2810452G09Rik /UG_TITLE=RIKEN cDNA 2810452G09 gene /DEF=Mus musculus adult male testis cDNA, RIKEN full-length enriched library, clone:4921529F13:homolog to ADENYLYL CYCLASE-ASSOCIATED PROTEIN 2 (CAP), full insert sequence. /FL=gb:NM_026056.1
1454926_at	602.5	P	0.000244	0.3	I	2e-05	472.4	P	0.000244	gb:AV327549 /DB_XREF=gi:16395662 /DB_XREF=AV327549 /CLONE=6330419K15 /FEA=EST /CNT=41 /TID=Mm.23531.1 /TIER=Stack /STK=35 /UG=Mm.23531 /LL=98465 /UG_GENE=AI852220 /UG_TITLE=expressed sequence AI852220
1436548_at	117.4	P	0.000244	0.3	I	0.001336	98.5	P	0.000244	gb:AW108427 /DB_XREF=gi:6079227 /DB_XREF=um30e07.x1 /CLONE=IMAGE:2236068 /FEA=EST /CNT=14 /TID=Mm.83624.1 /TIER=Stack /STK=8 /UG=Mm.83624 /UG_TITLE=ESTs, Weakly similar to S12207 hypothetical protein (M.musculus)
1454906_at	75.3	P	0.000244	0.3	I	0.000552	65.3	P	0.000244	gb:BB266455 /DB_XREF=gi:16400349 /DB_XREF=BB266455 /CLONE=A830025K23 /FEA=EST /CNT=88 /TID=Mm.4093.2 /TIER=Stack /STK=36 /UG=Mm.4093 /LL=21974 /UG_GENE=Top2b /UG_TITLE=topoisomerase (DNA) II beta
1426713_s_at	232.9	P	0.000244	0.3	I	0.000346	175	P	0.000244	gb:BM238943 /DB_XREF=gi:17874213 /DB_XREF=K0526B04-3 /CLONE=K0526B04 /FEA=mRNA /CNT=345 /TID=Mm.154511.1 /TIER=Stack /STK=57 /UG=Mm.154511 /UG_TITLE=M.musculus mRNA for glutamyl-tRNA synthetase
1445691_at	100.1	P	0.000244	0.3	I	2.7e-05	77.3	P	0.000244	gb:AW121426 /DB_XREF=gi:6096759 /DB_XREF=UI-M-BH2.2-aon-b-09-0-UI.s1 /CLONE=UI-M-BH2.2-aon-b-09-0-UI /FEA=EST /CNT=3 /TID=Mm.76707.1 /TIER=ConsEnd /STK=2 /UG=Mm.76707 /UG_TITLE=ESTs
1457092_at	207.8	P	0.000244	0.3	I	3.5e-05	153.1	P	0.000244	gb:AW121549 /DB_XREF=gi:6096882 /DB_XREF=UI-M-BH2.2-aop-e-11-0-UI.s1 /CLONE=UI-M-BH2.2-aop-e-11-0-UI /FEA=EST /CNT=7 /TID=Mm.54173.1 /TIER=ConsEnd /STK=5 /UG=Mm.54173 /UG_TITLE=ESTs
1454757_s_at	374.3	P	0.000244	0.3	I	2e-05	282.3	P	0.000732	gb:AW554405 /DB_XREF=gi:7199840 /DB_XREF=L0240D11-3 /CLONE=L0240D11 /FEA=EST /CNT=89 /TID=Mm.2121.2 /TIER=Stack /STK=53 /UG=Mm.2121 /LL=68627 /UG_GENE=1110013J02Rik /UG_TITLE=RIKEN cDNA 1110013J02 gene
1418340_at	237.9	P	0.000732	0.3	I	0.000189	207.8	P	0.001221	gb:NM_010185.1 /DB_XREF=gi:6753829 /GEN=Fcer1g /FEA=FLmRNA /CNT=42 /TID=Mm.22673.1 /TIER=FL+Stack /STK=25 /UG=Mm.22673 /LL=14127 /DEF=Mus musculus Fc receptor, IgE, high affinity I, gamma polypeptide (Fcer1g), mRNA. /PROD=Fc receptor, IgE, high affinity I, gammapolypeptide /FL=gb:NM_010185.1 gb:J05020.1
1442075_at	55.6	P	0.000732	0.3	I	0.000865	49.6	P	0.008057	gb:BE991175 /DB_XREF=gi:10670412 /DB_XREF=UI-M-BZ1-bdr-h-03-0-UI.s1 /CLONE=UI-M-BZ1-bdr-h-03-0-UI /FEA=EST /CNT=8 /TID=Mm.19269.1 /TIER=ConsEnd /STK=3 /UG=Mm.19269 /LL=102027 /UG_GENE=AI314604 /UG_TITLE=expressed sequence AI314604
1446050_at	10.4	P	0.000244	0.3	I	0.000552	7.3	P	0.010742	gb:BG074383 /DB_XREF=gi:12556952 /DB_XREF=H3134D11-3 /CLONE=H3134D11 /FEA=EST /CNT=2 /TID=Mm.182716.1 /TIER=ConsEnd /STK=2 /UG=Mm.182716 /UG_TITLE=ESTs
1438231_at	96.3	P	0.000244	0.3	I	0.001201	76	P	0.000244	gb:BB376288 /DB_XREF=gi:9089102 /DB_XREF=BB376288 /CLONE=C130084H02 /FEA=EST /CNT=32 /TID=Mm.187748.1 /TIER=Stack /STK=11 /UG=Mm.187748 /LL=101094 /UG_GENE=AI449000 /UG_TITLE=expressed sequence AI449000
1456389_at	62.4	P	0.000244	0.3	I	2e-05	46	P	0.001221	gb:BB244754 /DB_XREF=gi:16355340 /DB_XREF=BB244754 /CLONE=A730004G10 /FEA=EST /CNT=57 /TID=Mm.33497.1 /TIER=Stack /STK=10 /UG=Mm.33497 /UG_TITLE=ESTs
1440417_at	54.9	P	0.023926	0.3	I	0.001336	44.3	P	0.023926	gb:BG918834 /DB_XREF=gi:14299310 /DB_XREF=602819331F1 /CLONE=IMAGE:4948423 /FEA=EST /CNT=6 /TID=Mm.122725.1 /TIER=ConsEnd /STK=5 /UG=Mm.122725 /LL=52016 /UG_GENE=D19Ertd409e /UG_TITLE=DNA segment, Chr 19, ERATO Doi 409, expressed
1424611_x_at	54.5	P	0.000732	0.3	I	0.000552	40.8	P	0.000244	gb:BC015285.1 /DB_XREF=gi:15929723 /FEA=FLmRNA /CNT=61 /TID=Mm.35564.1 /TIER=FL+Stack /STK=23 /UG=Mm.35564 /DEF=Mus musculus, Similar to hypothetical protein, clone MGC:18890 IMAGE:4239390, mRNA, complete cds. /PROD=Similar to hypothetical protein /FL=gb:BC015285.1
1452134_at	132.7	P	0.001953	0.3	I	0.000865	96.9	P	0.00415	gb:BB398778 /DB_XREF=gi:16412402 /DB_XREF=BB398778 /CLONE=C330011D11 /FEA=FLmRNA /CNT=158 /TID=Mm.32126.1 /TIER=Stack /STK=8 /UG=Mm.32126 /LL=72392 /UG_GENE=3010001K23Rik /UG_TITLE=RIKEN cDNA 3010001K23 gene /FL=gb:BC005542.1
1418127_a_at	176.8	P	0.000244	0.3	I	0.000389	135.6	P	0.000244	gb:BC003292.1 /DB_XREF=gi:13097002 /FEA=FLmRNA /CNT=91 /TID=Mm.30050.1 /TIER=FL+Stack /STK=29 /UG=Mm.30050 /LL=26926 /UG_GENE=Pdcd8 /DEF=Mus musculus, programmed cell death 8 (apoptosis inducing factor), clone MGC:5706 IMAGE:3500037, mRNA, complete cds. /PROD=programmed cell death 8 (apoptosis inducingfactor) /FL=gb:AF100927.1 gb:BC003292.1 gb:NM_012019.1
1437079_at	268.8	P	0.000244	0.3	I	2.7e-05	215.6	P	0.000244	gb:AV334638 /DB_XREF=gi:15406411 /DB_XREF=AV334638 /CLONE=6330562L03 /FEA=EST /CNT=125 /TID=Mm.91919.3 /TIER=Stack /STK=26 /UG=Mm.91919 /LL=107368 /UG_GENE=AW228944 /UG_TITLE=expressed sequence AW228944
1425425_a_at	42.5	P	0.000244	0.3	I	2.7e-05	34.1	P	0.000244	gb:BC004048.1 /DB_XREF=gi:13278500 /FEA=FLmRNA /CNT=3 /TID=Mm.32831.2 /TIER=FL /STK=2 /UG=Mm.32831 /LL=24117 /UG_GENE=Wif1 /DEF=Mus musculus, clone MGC:7686 IMAGE:3497155, mRNA, complete cds. /PROD=Unknown (protein for MGC:7686) /FL=gb:BC004048.1
1450174_at	25.2	P	0.000732	0.3	I	0.000492	20	P	0.000732	gb:NM_021464.1 /DB_XREF=gi:10946855 /GEN=Ptprt /FEA=FLmRNA /CNT=23 /TID=Mm.29220.1 /TIER=FL /STK=2 /UG=Mm.29220 /LL=19281 /DEF=Mus musculus protein tyrosine phosphatase, receptor type, T (Ptprt), mRNA. /PROD=protein tyrosine phosphatase, receptor type, T /FL=gb:NM_021464.1 gb:AF152556.4 gb:AY026862.1 gb:AF162856.2 gb:AF244125.1 gb:AF162857.1
1451315_at	116.3	P	0.000244	0.3	I	0.000214	99.7	P	0.000244	gb:BC011109.1 /DB_XREF=gi:15029775 /FEA=FLmRNA /CNT=60 /TID=Mm.46529.1 /TIER=FL+Stack /STK=38 /UG=Mm.46529 /LL=76547 /UG_GENE=2610511E22Rik /DEF=Mus musculus, RIKEN cDNA 2610511E22 gene, clone MGC:19384 IMAGE:2654288, mRNA, complete cds. /PROD=RIKEN cDNA 2610511E22 gene /FL=gb:BC011109.1
1438735_at	98.4	P	0.000244	0.3	I	0.000241	80	P	0.000732	gb:BB053418 /DB_XREF=gi:16259669 /DB_XREF=BB053418 /CLONE=6720463B03 /FEA=EST /CNT=39 /TID=Mm.34366.1 /TIER=Stack /STK=9 /UG=Mm.34366 /UG_TITLE=ESTs, Highly similar to HBV pX associated protein-8 (Homo sapiens) (H.sapiens)
1416148_at	462	P	0.000244	0.3	I	0.000214	376.6	P	0.000732	gb:BC019120.1 /DB_XREF=gi:17512295 /FEA=FLmRNA /CNT=221 /TID=Mm.197518.1 /TIER=FL+Stack /STK=121 /UG=Mm.197518 /LL=114128 /UG_GENE=Laptm4b /DEF=Mus musculus, lysosomal-associated protein transmembrane 4B, clone MGC:29407 IMAGE:4507607, mRNA, complete cds. /PROD=lysosomal-associated protein transmembrane 4B /FL=gb:BC019120.1 gb:NM_033521.1 gb:AF317418.1
1430068_at	95	P	0.000732	0.3	I	6e-05	72.2	P	0.000732	gb:BB356045 /DB_XREF=gi:9067873 /DB_XREF=BB356045 /CLONE=C030011L09 /FEA=mRNA /CNT=7 /TID=Mm.126426.1 /TIER=ConsEnd /STK=4 /UG=Mm.126426 /LL=77316 /UG_GENE=C030011L09Rik /UG_TITLE=RIKEN cDNA C030011L09 gene
1417133_at	244.9	P	0.000244	0.3	I	2.3e-05	204.5	P	0.000244	gb:NM_008885.1 /DB_XREF=gi:6679394 /GEN=Pmp22 /FEA=FLmRNA /CNT=95 /TID=Mm.1237.1 /TIER=FL+Stack /STK=55 /UG=Mm.1237 /LL=18858 /DEF=Mus musculus peripheral myelin protein, 22 kDa (Pmp22), mRNA. /PROD=peripheral myelin protein, 22 kDa /FL=gb:BC010765.1 gb:M32240.1 gb:NM_008885.1
1434295_at	237.7	P	0.000244	0.3	I	2e-05	172.8	P	0.000244	gb:BE691356 /DB_XREF=gi:10078980 /DB_XREF=ut14a12.x1 /CLONE=IMAGE:3327838 /FEA=EST /CNT=43 /TID=Mm.35674.1 /TIER=Stack /STK=36 /UG=Mm.35674 /UG_TITLE=ESTs
1443865_at	119.6	P	0.000244	0.3	I	0.000189	98.2	P	0.000244	gb:BQ174589 /DB_XREF=gi:20350080 /DB_XREF=UI-M-DJ2-bvy-j-07-0-UI.s1 /CLONE=UI-M-DJ2-bvy-j-07-0-UI /FEA=EST /CNT=14 /TID=Mm.45112.1 /TIER=ConsEnd /STK=2 /UG=Mm.45112 /UG_TITLE=ESTs
1439843_at	183	P	0.000244	0.3	I	0.000114	161.8	P	0.000244	gb:AI840829 /DB_XREF=gi:5475042 /DB_XREF=UI-M-AH0-adb-d-09-0-UI.s1 /CLONE=UI-M-AH0-adb-d-09-0-UI /FEA=EST /CNT=11 /TID=Mm.45058.1 /TIER=ConsEnd /STK=6 /UG=Mm.45058 /UG_TITLE=ESTs
1438526_at	38.8	P	0.000732	0.3	I	0.001651	24.7	P	0.001953	gb:BB025325 /DB_XREF=gi:16257922 /DB_XREF=BB025325 /CLONE=5330427M13 /FEA=EST /CNT=11 /TID=Mm.132031.1 /TIER=Stack /STK=10 /UG=Mm.132031 /UG_TITLE=ESTs
1453324_at	50.4	P	0.001953	0.3	I	0.001336	38.6	P	0.01416	gb:BF459399 /DB_XREF=gi:11525568 /DB_XREF=UI-M-BZ1-bmc-h-09-0-UI.s1 /CLONE=UI-M-BZ1-bmc-h-09-0-UI /FEA=mRNA /CNT=9 /TID=Mm.35878.1 /TIER=ConsEnd /STK=6 /UG=Mm.35878 /LL=76155 /UG_GENE=6330509M23Rik /UG_TITLE=RIKEN cDNA 6330509M23 gene
1423859_a_at	3991.8	P	0.000244	0.3	I	0.000966	3433.5	P	0.000244	gb:AB006361.1 /DB_XREF=gi:2317285 /FEA=FLmRNA /CNT=130 /TID=Mm.1008.1 /TIER=FL+Stack /STK=89 /UG=Mm.1008 /LL=19215 /UG_GENE=Ptgds /DEF=Mus musculus mRNA for prostaglandin D synthetase, complete cds. /PROD=prostaglandin D synthetase /FL=gb:AB006361.1
1421396_at	158.3	P	0.000244	0.3	I	3.5e-05	130.7	P	0.000244	gb:M69196.1 /DB_XREF=gi:199781 /GEN=PC1 /FEA=FLmRNA /CNT=9 /TID=Mm.1333.1 /TIER=FL /STK=2 /UG=Mm.1333 /LL=18548 /DEF=Mouse prohormone cleavage enzyme (mPC1) mRNA, complete cds. /PROD=prohormone cleavage enzyme /FL=gb:NM_013628.1 gb:M58589.1 gb:M69196.1
1436098_at	41	P	0.001221	0.3	I	0.001201	25.1	P	0.001953	gb:BB667452 /DB_XREF=gi:16398901 /DB_XREF=BB667452 /CLONE=C730014L11 /FEA=EST /CNT=17 /TID=Mm.27370.1 /TIER=Stack /STK=11 /UG=Mm.27370 /UG_TITLE=ESTs
1438050_x_at	49.1	P	0.000244	0.3	I	0.000389	46.9	P	0.000244	gb:BG966742 /DB_XREF=gi:14354379 /DB_XREF=602834610F1 /CLONE=IMAGE:4988882 /FEA=EST /CNT=19 /TID=Mm.212712.4 /TIER=Stack /STK=12 /UG=Mm.212712 /LL=15598 /UG_GENE=Iap /UG_TITLE=intracisternal A particles
1447640_s_at	139.4	P	0.000244	0.3	I	0.000101	108.6	P	0.000244	gb:BB554874 /DB_XREF=gi:9641240 /DB_XREF=BB554874 /CLONE=E330015M24 /FEA=EST /CNT=2 /TID=Mm.137604.1 /TIER=ConsEnd /STK=2 /UG=Mm.137604 /UG_TITLE=ESTs
1458163_at	176.9	P	0.000244	0.3	I	6.8e-05	136.3	P	0.000244	gb:AV328953 /DB_XREF=gi:15406345 /DB_XREF=AV328953 /CLONE=6330445J02 /FEA=EST /CNT=3 /TID=Mm.214754.1 /TIER=ConsEnd /STK=3 /UG=Mm.214754 /UG_TITLE=ESTs, Weakly similar to ZINC FINGER PROTEIN MFG-1 (M.musculus)
1447156_at	54.2	P	0.000244	0.3	I	0.001201	47.9	P	0.000244	gb:AI746579 /DB_XREF=gi:5124843 /DB_XREF=ul08g11.x1 /CLONE=IMAGE:2076260 /FEA=EST /CNT=2 /TID=Mm.110445.1 /TIER=ConsEnd /STK=2 /UG=Mm.110445 /UG_TITLE=ESTs
1443075_at	44.3	P	0.001221	0.3	I	8.8e-05	41.9	P	0.005859	gb:AW556334 /DB_XREF=gi:7201763 /DB_XREF=L0266H07-3 /CLONE=L0266H07 /FEA=EST /CNT=3 /TID=Mm.218689.1 /TIER=ConsEnd /STK=3 /UG=Mm.218689 /UG_TITLE=ESTs
1438200_at	194.2	P	0.000732	0.3	I	0.000692	162.9	P	0.000732	gb:BB065799 /DB_XREF=gi:16259889 /DB_XREF=BB065799 /CLONE=8030446E18 /FEA=EST /CNT=49 /TID=Mm.45563.1 /TIER=Stack /STK=11 /UG=Mm.45563 /LL=98668 /UG_GENE=AW121680 /UG_TITLE=expressed sequence AW121680
1428820_at	53.4	P	0.001221	0.3	I	0.000966	44.8	P	0.008057	gb:BB464192 /DB_XREF=gi:16426977 /DB_XREF=BB464192 /CLONE=D130086I05 /FEA=mRNA /CNT=122 /TID=Mm.143877.1 /TIER=Stack /STK=16 /UG=Mm.143877 /LL=71438 /UG_GENE=5530600P05Rik /UG_TITLE=RIKEN cDNA 5530600P05 gene
1426061_x_at	114	P	0.001953	0.3	I	0.001336	86.9	P	0.001953	gb:BC007159.1 /DB_XREF=gi:13938088 /FEA=FLmRNA /CNT=1 /TID=Mm.212861.1 /TIER=FL /STK=1 /UG=Mm.212861 /DEF=Mus musculus, Similar to L1 repeat, Tf subfamily, member 30, clone MGC:7372 IMAGE:3487559, mRNA, complete cds. /PROD=Similar to L1 repeat, Tf subfamily, member 30 /FL=gb:BC007159.1
1438059_at	173.4	P	0.000244	0.3	I	7.8e-05	158.8	P	0.000244	gb:BM116248 /DB_XREF=gi:17079266 /DB_XREF=L0833B11-3 /CLONE=L0833B11 /FEA=EST /CNT=17 /TID=Mm.57415.1 /TIER=Stack /STK=12 /UG=Mm.57415 /UG_TITLE=ESTs
1434052_at	182.8	P	0.000244	0.3	I	8.8e-05	150.5	P	0.000244	gb:AV327193 /DB_XREF=gi:15406295 /DB_XREF=AV327193 /CLONE=6330417G15 /FEA=EST /CNT=49 /TID=Mm.39934.1 /TIER=Stack /STK=45 /UG=Mm.39934 /LL=102562 /UG_GENE=AI593442 /UG_TITLE=expressed sequence AI593442
1442887_at	35.1	P	0.001953	0.3	I	0.001486	34	P	0.005859	gb:BQ175060 /DB_XREF=gi:20350552 /DB_XREF=UI-M-DJ2-bwd-k-15-0-UI.s1 /CLONE=UI-M-DJ2-bwd-k-15-0-UI /FEA=EST /CNT=4 /TID=Mm.41836.1 /TIER=ConsEnd /STK=3 /UG=Mm.41836 /LL=98471 /UG_GENE=AI853363 /UG_TITLE=expressed sequence AI853363
1421594_a_at	186.3	P	0.000244	0.3	I	0.001336	150.5	P	0.000244	gb:NM_031394.1 /DB_XREF=gi:13878230 /GEN=Sytl2 /FEA=FLmRNA /CNT=4 /TID=Mm.26751.1 /TIER=FL /STK=2 /UG=Mm.26751 /LL=83671 /DEF=Mus musculus synaptotagmin-like 2 (Sytl2), mRNA. /PROD=synaptotagmin-like 2 /FL=gb:NM_031394.1 gb:AB057754.1
1424609_a_at	301.1	P	0.000244	0.3	I	2e-05	221.5	P	0.000244	gb:BM225255 /DB_XREF=gi:17786778 /DB_XREF=K0208G08-3 /CLONE=K0208G08 /FEA=FLmRNA /CNT=74 /TID=Mm.182434.2 /TIER=Stack /STK=12 /UG=Mm.182434 /UG_TITLE=Mus musculus, Similar to RIKEN cDNA 1700066C05 gene, clone MGC:28125 IMAGE:3980327, mRNA, complete cds /FL=gb:BC020078.1
1454713_s_at	436.4	P	0.000732	0.3	I	2.3e-05	316.7	P	0.001221	gb:BG072171 /DB_XREF=gi:12554740 /DB_XREF=H3107E11-3 /CLONE=H3107E11 /FEA=EST /CNT=67 /TID=Mm.18603.2 /TIER=Stack /STK=64 /UG=Mm.18603 /LL=15186 /UG_GENE=Hdc /UG_TITLE=histidine decarboxylase cluster
1419063_at	553.2	P	0.000244	0.3	I	2e-05	410.4	P	0.000244	gb:BC016885.1 /DB_XREF=gi:16877241 /FEA=FLmRNA /CNT=39 /TID=Mm.5160.1 /TIER=FL+Stack /STK=14 /UG=Mm.5160 /LL=22239 /UG_GENE=Ugt8 /DEF=Mus musculus, UDP-glucuronosyltransferase 8, clone MGC:18397 IMAGE:4223057, mRNA, complete cds. /PROD=UDP-glucuronosyltransferase 8 /FL=gb:BC016885.1 gb:NM_011674.1
1417071_s_at	95.2	P	0.000244	0.3	I	0.000438	86.1	P	0.000244	gb:NM_133969.1 /DB_XREF=gi:19527189 /GEN=AW111961 /FEA=FLmRNA /CNT=101 /TID=Mm.1554.1 /TIER=FL+Stack /STK=58 /UG=Mm.1554 /LL=102294 /DEF=Mus musculus expressed sequence AW111961 (AW111961), mRNA. /PROD=expressed sequence AW111961 /FL=gb:AB056457.1 gb:NM_133969.1
1433757_a_at	56.5	P	0.000244	0.3	I	0.000114	46.4	P	0.000244	gb:BB025231 /DB_XREF=gi:15403453 /DB_XREF=BB025231 /CLONE=5330427C19 /FEA=EST /CNT=76 /TID=Mm.22330.4 /TIER=Stack /STK=63 /UG=Mm.22330 /LL=64652 /UG_GENE=Nisch /UG_TITLE=nischarin
1458637_x_at	31.8	P	0.000244	0.3	I	0.000273	24.9	P	0.001221	gb:BE690666 /DB_XREF=gi:10078290 /DB_XREF=uw57d06.x1 /CLONE=IMAGE:3466091 /FEA=EST /CNT=4 /TID=Mm.139273.1 /TIER=ConsEnd /STK=2 /UG=Mm.139273 /UG_TITLE=ESTs
1450998_at	47.8	P	0.000244	0.4	I	0.000147	32.2	P	0.000244	gb:AK013583.1 /DB_XREF=gi:12851000 /GEN=Zfp110 /FEA=FLmRNA /CNT=72 /TID=Mm.171708.1 /TIER=Stack /STK=20 /UG=Mm.171708 /LL=65020 /UG_TITLE=zinc finger protein 110 /DEF=Mus musculus adult male hippocampus cDNA, RIKEN full-length enriched library, clone:2900024E01:zinc finger protein 110, full insert sequence. /FL=gb:BC006657.1 gb:NM_022981.1
1447745_at	59.1	P	0.000732	0.4	I	0.001201	45.9	P	0.000732	gb:AW489155 /DB_XREF=gi:7059425 /DB_XREF=UI-M-BH3-asi-g-06-0-UI.s1 /CLONE=UI-M-BH3-asi-g-06-0-UI /FEA=EST /CNT=2 /TID=Mm.76749.1 /TIER=ConsEnd /STK=2 /UG=Mm.76749 /UG_TITLE=ESTs
1437231_at	71.9	P	0.000732	0.4	I	0.000492	66.3	P	0.000732	gb:AV246497 /DB_XREF=gi:16387108 /DB_XREF=AV246497 /CLONE=4832410J21 /FEA=EST /CNT=22 /TID=Mm.49728.1 /TIER=Stack /STK=22 /UG=Mm.49728 /UG_TITLE=ESTs
1437279_x_at	6.9	P	0.00415	0.4	I	0.000438	3.5	M	0.056152	gb:BB533095 /DB_XREF=gi:9585024 /DB_XREF=BB533095 /CLONE=E030028F02 /FEA=EST /CNT=21 /TID=Mm.2580.2 /TIER=Stack /STK=21 /UG=Mm.2580 /LL=20969 /UG_GENE=Sdc1 /UG_TITLE=syndecan 1
1417924_at	155.4	P	0.001953	0.4	I	0.000692	125.4	P	0.001953	gb:BQ174935 /DB_XREF=gi:20350427 /DB_XREF=UI-M-DJ2-bwb-b-02-0-UI.s1 /CLONE=UI-M-DJ2-bwb-b-02-0-UI /FEA=FLmRNA /CNT=51 /TID=Mm.3392.1 /TIER=ConsEnd /STK=1 /UG=Mm.3392 /LL=18481 /UG_GENE=Pak3 /UG_TITLE=p21 (CDKN1A)-activated kinase 3 /FL=gb:AF082297.1 gb:NM_008778.1 gb:U39738.1
1438774_s_at	84	P	0.000244	0.4	I	0.000865	64.6	P	0.000244	gb:AW702170 /DB_XREF=gi:7586320 /DB_XREF=uq98h02.x1 /CLONE=IMAGE:2939187 /FEA=EST /CNT=12 /TID=Mm.32041.3 /TIER=Stack /STK=9 /UG=Mm.32041 /LL=70974 /UG_GENE=4931406N15Rik /UG_TITLE=RIKEN cDNA 4931406N15 gene
1452762_at	230.6	P	0.000244	0.4	I	0.000147	196.2	P	0.000244	gb:AK018466.1 /DB_XREF=gi:12858179 /FEA=mRNA /CNT=65 /TID=Mm.99916.1 /TIER=Stack /STK=48 /UG=Mm.99916 /LL=71506 /UG_GENE=8430436O14Rik /UG_TITLE=RIKEN cDNA 8430436O14 gene /DEF=Mus musculus 16 days embryo lung cDNA, RIKEN full-length enriched library, clone:8430436O14:unclassifiable transcript, full insert sequence.
1427663_a_at	156.2	P	0.000244	0.4	I	0.000214	114.8	P	0.000244	gb:BG921314 /DB_XREF=gi:14301790 /DB_XREF=602824164F1 /CLONE=IMAGE:4953087 /FEA=mRNA /CNT=2 /TID=Mm.9488.3 /TIER=ConsEnd /STK=0 /UG=Mm.9488 /LL=12750 /UG_GENE=Clk4 /UG_TITLE=CDC like kinase 4
1430136_at	232.7	P	0.000244	0.4	I	0.000114	186	P	0.000244	gb:AK002958.1 /DB_XREF=gi:12833319 /FEA=mRNA /CNT=13 /TID=Mm.45836.1 /TIER=ConsEnd /STK=3 /UG=Mm.45836 /LL=108069 /UG_GENE=Gprc1c /UG_TITLE=G protein-coupled receptor, family C, group 1, member C /DEF=Mus musculus adult male brain cDNA, RIKEN full-length enriched library, clone:0710001G23:G protein coupled receptor, family C, group 1, member C, full insert sequence.
1439048_at	501.1	P	0.000244	0.4	I	2e-05	365.6	P	0.000244	gb:BQ174746 /DB_XREF=gi:20350238 /DB_XREF=UI-M-DJ2-bwb-k-02-0-UI.s1 /CLONE=UI-M-DJ2-bwb-k-02-0-UI /FEA=EST /CNT=23 /TID=Mm.101514.1 /TIER=Stack /STK=8 /UG=Mm.101514 /UG_TITLE=ESTs
1422748_at	89.4	P	0.000244	0.4	I	8.8e-05	79.6	P	0.000732	gb:NM_015753.1 /DB_XREF=gi:7657694 /GEN=Zfhx1b /FEA=FLmRNA /CNT=37 /TID=Mm.37676.1 /TIER=FL+Stack /STK=15 /UG=Mm.37676 /LL=24136 /DEF=Mus musculus zinc finger homeobox 1b (Zfhx1b), mRNA. /PROD=zinc finger homeobox 1b /FL=gb:NM_015753.1 gb:AF033116.1
1457157_at	52.9	P	0.000244	0.4	I	0.000241	39.5	P	0.000244	gb:BB247624 /DB_XREF=gi:16355574 /DB_XREF=BB247624 /CLONE=A730020G09 /FEA=EST /CNT=6 /TID=Mm.215653.1 /TIER=ConsEnd /STK=5 /UG=Mm.215653 /UG_TITLE=ESTs
1435396_at	503.8	P	0.000244	0.4	I	2e-05	384.6	P	0.000244	gb:BM218509 /DB_XREF=gi:17778051 /DB_XREF=C0912A01-3 /CLONE=C0912A01 /FEA=EST /CNT=42 /TID=Mm.25378.1 /TIER=Stack /STK=17 /UG=Mm.25378 /LL=97823 /UG_GENE=C85317 /UG_TITLE=expressed sequence C85317
1456759_at	97.5	P	0.000732	0.4	I	0.000966	67.5	P	0.001221	gb:BE953888 /DB_XREF=gi:10595858 /DB_XREF=UI-M-CC1-azz-c-10-0-UI.s1 /CLONE=UI-M-CC1-azz-c-10-0-UI /FEA=EST /CNT=13 /TID=Mm.39812.1 /TIER=ConsEnd /STK=7 /UG=Mm.39812 /UG_TITLE=ESTs
1423754_at	400.7	P	0.000244	0.4	I	0.00013	332.5	P	0.000244	gb:BC010291.1 /DB_XREF=gi:16307487 /FEA=FLmRNA /CNT=207 /TID=Mm.141021.1 /TIER=FL+Stack /STK=126 /UG=Mm.141021 /LL=66141 /UG_GENE=1110004C05Rik /DEF=Mus musculus, RIKEN cDNA 1110004C05 gene, clone MGC:11751 IMAGE:3152819, mRNA, complete cds. /PROD=RIKEN cDNA 1110004C05 gene /FL=gb:BC010291.1 gb:AY082484.1
1427076_at	163.8	P	0.001221	0.4	I	0.000241	127.4	P	0.001953	gb:L20315.1 /DB_XREF=gi:431419 /FEA=mRNA /CNT=92 /TID=Mm.3999.1 /TIER=Stack /STK=19 /UG=Mm.3999 /LL=17476 /UG_GENE=Mpeg1 /DEF=Mus musculus MPS1 gene and mRNA, 3end. /PROD=MPS1 protein
1457743_at	174.9	P	0.000244	0.4	I	5.2e-05	131.3	P	0.000244	gb:BQ175190 /DB_XREF=gi:20350682 /DB_XREF=UI-M-DJ2-bwd-f-24-0-UI.s1 /CLONE=UI-M-DJ2-bwd-f-24-0-UI /FEA=EST /CNT=6 /TID=Mm.36396.1 /TIER=ConsEnd /STK=3 /UG=Mm.36396 /LL=105221 /UG_GENE=AI842293 /UG_TITLE=expressed sequence AI842293
1435120_at	50.3	P	0.000244	0.4	I	0.001651	46.1	P	0.000244	gb:AV300631 /DB_XREF=gi:15405916 /DB_XREF=AV300631 /CLONE=5730485H06 /FEA=EST /CNT=21 /TID=Mm.48676.1 /TIER=Stack /STK=20 /UG=Mm.48676 /UG_TITLE=ESTs
1437675_at	92.9	P	0.001953	0.4	I	0.000774	76.5	P	0.001953	gb:BB522674 /DB_XREF=gi:16443708 /DB_XREF=BB522674 /CLONE=D930008O12 /FEA=EST /CNT=16 /TID=Mm.131102.1 /TIER=Stack /STK=15 /UG=Mm.131102 /UG_TITLE=ESTs
1428374_at	304.4	P	0.000244	0.4	I	6.8e-05	211.5	P	0.000244	gb:AK003758.1 /DB_XREF=gi:12834620 /FEA=mRNA /CNT=75 /TID=Mm.24411.1 /TIER=Stack /STK=47 /UG=Mm.24411 /LL=74780 /UG_GENE=1110017N23Rik /UG_TITLE=RIKEN cDNA 1110017N23 gene /DEF=Mus musculus 18 days embryo whole body cDNA, RIKEN full-length enriched library, clone:1110017N23:unclassifiable transcript, full insert sequence.
1417795_at	88.5	P	0.000244	0.4	I	0.000273	65.8	P	0.000244	gb:NM_007697.1 /DB_XREF=gi:6680935 /GEN=Chl1 /FEA=FLmRNA /CNT=75 /TID=Mm.1736.1 /TIER=FL+Stack /STK=36 /UG=Mm.1736 /LL=12661 /DEF=Mus musculus close homolog of L1 (Chl1), mRNA. /PROD=close homolog of L1 /FL=gb:NM_007697.1
1448147_at	105	P	0.000244	0.4	I	0.001077	90	P	0.000244	gb:NM_013869.2 /DB_XREF=gi:14389428 /GEN=Tnfrsf19 /FEA=FLmRNA /CNT=220 /TID=Mm.21526.1 /TIER=FL+Stack /STK=169 /UG=Mm.21526 /LL=29820 /DEF=Mus musculus tumor necrosis factor receptor superfamily, member 19 (Tnfrsf19), mRNA. /PROD=tumor necrosis factor receptor superfamily,member 19 /FL=gb:AF167552.1 gb:AB040432.1 gb:NM_013869.2 gb:AF173166.1
1429900_at	86.5	P	0.000732	0.4	I	0.001201	61.8	P	0.000732	gb:BM241296 /DB_XREF=gi:17876566 /DB_XREF=K0615A02-3 /CLONE=K0615A02 /FEA=mRNA /CNT=10 /TID=Mm.109877.1 /TIER=ConsEnd /STK=6 /UG=Mm.109877 /LL=76671 /UG_GENE=5330406M23Rik /UG_TITLE=RIKEN cDNA 5330406M23 gene
1428541_at	142.8	P	0.000732	0.4	I	0.000307	99	P	0.001221	gb:BE944524 /DB_XREF=gi:10522283 /DB_XREF=UI-M-BH3-avu-h-03-0-UI.s1 /CLONE=UI-M-BH3-avu-h-03-0-UI /FEA=mRNA /CNT=129 /TID=Mm.24652.1 /TIER=Stack /STK=20 /UG=Mm.24652 /LL=67415 /UG_GENE=3321401G04Rik /UG_TITLE=RIKEN cDNA 3321401G04 gene
1451542_at	290	P	0.000244	0.4	I	0.00013	226.2	P	0.000244	gb:AY037837.1 /DB_XREF=gi:15822597 /FEA=FLmRNA /CNT=51 /TID=Mm.22438.2 /TIER=FL+Stack /STK=10 /UG=Mm.22438 /LL=66970 /UG_GENE=Ssbp2 /DEF=Mus musculus sequence specific single-stranded DNA-binding protein 2 mRNA, complete cds. /PROD=sequence specific single-stranded DNA-bindingprotein 2 /FL=gb:AY037837.1
1428877_at	573.8	P	0.000244	0.4	I	3e-05	423.8	P	0.000244	gb:BM942773 /DB_XREF=gi:19402636 /DB_XREF=UI-M-CG0p-bdg-g-06-0-UI.r1 /CLONE=UI-M-CG0p-bdg-g-06-0-UI /FEA=mRNA /CNT=202 /TID=Mm.27600.1 /TIER=Stack /STK=21 /UG=Mm.27600 /LL=66661 /UG_GENE=5730576P14Rik /UG_TITLE=RIKEN cDNA 5730576P14 gene
1425662_at	91.4	P	0.000732	0.4	I	2.3e-05	70.9	P	0.000732	gb:AV348063 /DB_XREF=gi:16397107 /DB_XREF=AV348063 /CLONE=6430630M04 /FEA=FLmRNA /CNT=17 /TID=Mm.2046.1 /TIER=ConsEnd /STK=1 /UG=Mm.2046 /LL=71891 /UG_GENE=2310010M10Rik /UG_TITLE=RIKEN cDNA 2310010M10 gene /FL=gb:BC006901.1
1436362_x_at	167.6	P	0.000244	0.4	I	8.8e-05	138.6	P	0.000244	gb:AA798895 /DB_XREF=gi:2861850 /DB_XREF=vv94e07.r1 /CLONE=IMAGE:1230084 /FEA=EST /CNT=14 /TID=Mm.220953.2 /TIER=Stack /STK=9 /UG=Mm.220953 /UG_TITLE=Mus musculus, clone IMAGE:4206769, mRNA
1420937_at	139.9	P	0.000244	0.4	I	4e-05	98.8	P	0.000244	gb:BM239527 /DB_XREF=gi:17874785 /DB_XREF=K0535G11-3 /CLONE=K0535G11 /FEA=FLmRNA /CNT=140 /TID=Mm.716.1 /TIER=Stack /STK=18 /UG=Mm.716 /LL=51786 /UG_GENE=Cpsf2 /UG_TITLE=cleavage and polyadenylation specific factor 2, 100kD subunit /FL=gb:NM_016856.1 gb:AF012822.1 gb:BC013628.1
1440728_at	39.5	P	0.000244	0.4	I	0.000389	34.6	P	0.001953	gb:BB283560 /DB_XREF=gi:8984009 /DB_XREF=BB283560 /CLONE=A930102K08 /FEA=EST /CNT=5 /TID=Mm.132443.1 /TIER=ConsEnd /STK=5 /UG=Mm.132443 /UG_TITLE=ESTs
1420546_at	193.5	P	0.000244	0.4	I	0.000692	139.3	P	0.000244	gb:NM_009377.1 /DB_XREF=gi:6678336 /GEN=Th /FEA=FLmRNA /CNT=10 /TID=Mm.1292.1 /TIER=FL /STK=4 /UG=Mm.1292 /LL=21823 /DEF=Mus musculus tyrosine hydroxylase (Th), mRNA. /PROD=tyrosine hydroxylase /FL=gb:NM_009377.1 gb:M69200.1
1434653_at	43.6	P	0.000244	0.4	I	0.001651	52.1	P	0.000732	gb:AV026976 /DB_XREF=gi:15431480 /DB_XREF=AV026976 /CLONE=1300003N05 /FEA=EST /CNT=63 /TID=Mm.21613.1 /TIER=Stack /STK=27 /UG=Mm.21613 /LL=19229 /UG_GENE=Ptk2b /UG_TITLE=protein tyrosine kinase 2 beta
1432713_at	52.5	P	0.000732	0.4	I	7.8e-05	44.6	P	0.000732	gb:AV348551 /DB_XREF=gi:6389610 /DB_XREF=AV348551 /CLONE=6430709C05 /FEA=mRNA /CNT=2 /TID=Mm.159722.1 /TIER=ConsEnd /STK=1 /UG=Mm.159722 /LL=76240 /UG_GENE=6430709C05Rik /UG_TITLE=RIKEN cDNA 6430709C05 gene
1440691_at	101.2	P	0.000244	0.4	I	0.000189	85.1	P	0.000244	gb:AV373767 /DB_XREF=gi:15412257 /DB_XREF=AV373767 /CLONE=9130001H23 /FEA=EST /CNT=5 /TID=Mm.97979.1 /TIER=ConsEnd /STK=5 /UG=Mm.97979 /UG_TITLE=ESTs
1420484_a_at	500.8	P	0.000244	0.4	I	3e-05	390.2	P	0.000244	gb:NM_011707.1 /DB_XREF=gi:6755986 /GEN=Vtn /FEA=FLmRNA /CNT=90 /TID=Mm.3667.1 /TIER=FL /STK=4 /UG=Mm.3667 /LL=22370 /DEF=Mus musculus vitronectin (Vtn), mRNA. /PROD=vitronectin /FL=gb:AF440693.1 gb:M77123.1 gb:BC012690.1 gb:NM_011707.1
1460666_a_at	67.3	P	0.000244	0.4	I	0.000167	51.2	P	0.000244	gb:NM_010096.1 /DB_XREF=gi:6753705 /GEN=Ebf3 /FEA=FLmRNA /CNT=2 /TID=Mm.30282.1 /TIER=FL /STK=2 /UG=Mm.30282 /LL=13593 /DEF=Mus musculus early B-cell factor 3 (Ebf3), mRNA. /PROD=early B-cell factor 3 /FL=gb:NM_010096.1 gb:U92704.1
1421322_a_at	73.8	P	0.000244	0.4	I	0.000865	54.5	P	0.000732	gb:NM_008394.1 /DB_XREF=gi:6680473 /GEN=Isgf3g /FEA=FLmRNA /CNT=8 /TID=Mm.2032.1 /TIER=FL /STK=2 /UG=Mm.2032 /LL=16391 /DEF=Mus musculus interferon dependent positive acting transcription factor 3 gamma (Isgf3g), mRNA. /PROD=interferon dependent positive actingtranscription factor 3 gamma /FL=gb:NM_008394.1 gb:BC005435.1 gb:U51992.1
1453456_at	78.7	P	0.000732	0.4	I	2.7e-05	57	P	0.00293	gb:BM117709 /DB_XREF=gi:17080727 /DB_XREF=L0855B05-3 /CLONE=L0855B05 /FEA=mRNA /CNT=4 /TID=Mm.158938.1 /TIER=ConsEnd /STK=3 /UG=Mm.158938 /LL=73080 /UG_GENE=2900084O13Rik /UG_TITLE=RIKEN cDNA 2900084O13 gene
1426937_at	30.9	P	0.000244	0.4	I	0.001486	14.5	P	0.000244	gb:BG866356 /DB_XREF=gi:14216896 /DB_XREF=602785167F1 /CLONE=IMAGE:4911352 /FEA=mRNA /CNT=92 /TID=Mm.63262.1 /TIER=ConsEnd /STK=0 /UG=Mm.63262 /LL=70717 /UG_GENE=6330406I15Rik /UG_TITLE=RIKEN cDNA 6330406I15 gene
1417381_at	496.7	P	0.000244	0.4	I	2e-05	378.6	P	0.000244	gb:NM_007572.1 /DB_XREF=gi:6671649 /GEN=C1qa /FEA=FLmRNA /CNT=119 /TID=Mm.370.1 /TIER=FL+Stack /STK=46 /UG=Mm.370 /LL=12259 /DEF=Mus musculus complement component 1, q subcomponent, alpha polypeptide (C1qa), mRNA. /PROD=complement component 1, q subcomponent, alphapolypeptide /FL=gb:BC002086.1 gb:NM_007572.1
1429003_at	211.9	P	0.000244	0.4	I	0.000865	167.8	P	0.000244	gb:C79000 /DB_XREF=gi:2519330 /DB_XREF=C79000 /CLONE=J0058H02 /FEA=mRNA /CNT=61 /TID=Mm.27094.1 /TIER=Stack /STK=12 /UG=Mm.27094 /LL=66354 /UG_GENE=2310008B08Rik /UG_TITLE=RIKEN cDNA 2310008B08 gene
1452030_a_at	195	P	0.000244	0.4	I	2e-05	144.2	P	0.000244	gb:BB822465 /DB_XREF=gi:16995094 /DB_XREF=BB822465 /CLONE=G830018P03 /FEA=FLmRNA /CNT=257 /TID=Mm.31051.1 /TIER=Stack /STK=9 /UG=Mm.31051 /LL=74326 /UG_GENE=2610003J05Rik /UG_TITLE=RIKEN cDNA 2610003J05 gene /FL=gb:AF441128.1
1422327_s_at	68.1	P	0.000244	0.4	I	0.001201	52.5	P	0.000244	gb:NM_019468.1 /DB_XREF=gi:13937388 /GEN=G6pd2 /FEA=FLmRNA /CNT=1 /TID=Mm.56918.1 /TIER=FL /STK=1 /UG=Mm.56918 /LL=14380 /DEF=Mus musculus glucose-6-phosphate dehydrogenase 2 (G6pd2), mRNA. /PROD=glucose-6-phosphate dehydrogenase 2 /FL=gb:NM_019468.1
1427236_a_at	178.1	P	0.000244	0.4	I	3e-05	142.5	P	0.000244	gb:BB295149 /DB_XREF=gi:16401802 /DB_XREF=BB295149 /CLONE=B130034M13 /FEA=mRNA /CNT=96 /TID=Mm.10878.1 /TIER=Stack /STK=47 /UG=Mm.10878 /LL=69188 /UG_GENE=1810033J14Rik /UG_TITLE=RIKEN cDNA 1810033J14 gene
1440373_at	36.5	P	0.018555	0.4	I	0.000865	25.7	P	0.037598	gb:BB041057 /DB_XREF=gi:16258642 /DB_XREF=BB041057 /CLONE=6030453I15 /FEA=EST /CNT=7 /TID=Mm.131488.1 /TIER=ConsEnd /STK=5 /UG=Mm.131488 /UG_TITLE=ESTs
1440219_at	44.8	P	0.000244	0.4	I	0.001336	36	P	0.000244	gb:BG075356 /DB_XREF=gi:12557925 /DB_XREF=H3146C07-3 /CLONE=H3146C07 /FEA=EST /CNT=12 /TID=Mm.100597.1 /TIER=ConsEnd /STK=5 /UG=Mm.100597 /UG_TITLE=ESTs
1431300_at	91.1	P	0.000244	0.4	I	0.000966	77.2	P	0.000244	gb:AK014022.1 /DB_XREF=gi:12851642 /FEA=mRNA /CNT=5 /TID=Mm.214528.1 /TIER=ConsEnd /STK=0 /UG=Mm.214528 /LL=73094 /UG_GENE=3110007P09Rik /UG_TITLE=RIKEN cDNA 3110007P09 gene /DEF=Mus musculus 13 days embryo head cDNA, RIKEN full-length enriched library, clone:3110007P09:hypothetical protein, full insert sequence.
1459537_at	24.5	P	0.001221	0.4	I	0.001201	18.9	P	0.037598	gb:BM218851 /DB_XREF=gi:17778497 /DB_XREF=C0916G04-3 /CLONE=C0916G04 /FEA=EST /CNT=2 /TID=Mm.218425.1 /TIER=ConsEnd /STK=2 /UG=Mm.218425 /UG_TITLE=ESTs
1435265_at	56	P	0.000244	0.4	I	0.000692	42.2	P	0.000732	gb:BF466929 /DB_XREF=gi:11536112 /DB_XREF=UI-M-CG0p-brb-f-07-0-UI.s1 /CLONE=UI-M-CG0p-brb-f-07-0-UI /FEA=EST /CNT=27 /TID=Mm.25683.1 /TIER=Stack /STK=18 /UG=Mm.25683 /UG_TITLE=ESTs
1422644_at	79.6	P	0.000244	0.4	I	2.7e-05	70.6	P	0.000244	gb:NM_015825.1 /DB_XREF=gi:7657557 /GEN=Sh3bgr /FEA=FLmRNA /CNT=53 /TID=Mm.28638.1 /TIER=FL+Stack /STK=22 /UG=Mm.28638 /LL=50795 /DEF=Mus musculus SH3-binding domain glutamic acid-rich protein (Sh3bgr), mRNA. /PROD=SH3-binding domain glutamic acid-rich protein /FL=gb:NM_015825.1
1438214_at	169.9	P	0.000244	0.4	I	2e-05	140.5	P	0.000244	gb:BB483226 /DB_XREF=gi:16441010 /DB_XREF=BB483226 /CLONE=D430019F04 /FEA=EST /CNT=36 /TID=Mm.202349.1 /TIER=Stack /STK=11 /UG=Mm.202349 /LL=105840 /UG_GENE=AI447310 /UG_TITLE=expressed sequence AI447310
1425382_a_at	170.4	P	0.000244	0.4	I	0.000389	127.4	P	0.000244	gb:U48399.1 /DB_XREF=gi:1808953 /GEN=mMIWC3 /FEA=FLmRNA /CNT=7 /TID=Mm.184351.1 /TIER=FL /STK=2 /UG=Mm.184351 /LL=11829 /DEF=Mus musculus mercurial-insensitive water channel 3 (mMIWC3) mRNA, complete cds. /PROD=mercurial-insensitive water channel 3 /FL=gb:U48398.1 gb:U48399.1
1442477_at	14.6	P	0.010742	0.4	I	0.001651	11.9	P	0.037598	gb:BG072427 /DB_XREF=gi:12554996 /DB_XREF=H3110D06-3 /CLONE=H3110D06 /FEA=EST /CNT=4 /TID=Mm.17686.1 /TIER=ConsEnd /STK=3 /UG=Mm.17686 /UG_TITLE=ESTs
1443745_s_at	14.7	P	0.000244	0.4	I	0.000865	11	P	0.000732	gb:AV020965 /DB_XREF=gi:4797957 /DB_XREF=AV020965 /CLONE=1190021A20 /FEA=EST /CNT=3 /TID=Mm.199008.1 /TIER=ConsEnd /STK=3 /UG=Mm.199008 /LL=100868 /UG_GENE=AV020965 /UG_TITLE=expressed sequence AV020965
1455840_at	229.4	P	0.000244	0.4	I	3e-05	169.1	P	0.000244	gb:BM230524 /DB_XREF=gi:17793767 /DB_XREF=K0296G12-3 /CLONE=K0296G12 /FEA=EST /CNT=62 /TID=Mm.17258.1 /TIER=Stack /STK=39 /UG=Mm.17258 /LL=97319 /UG_GENE=C86120 /UG_TITLE=expressed sequence C86120
1454653_at	150.7	P	0.000732	0.4	I	7.8e-05	109	P	0.000732	gb:BB274531 /DB_XREF=gi:16400799 /DB_XREF=BB274531 /CLONE=A830088I10 /FEA=EST /CNT=92 /TID=Mm.65597.1 /TIER=Stack /STK=92 /UG=Mm.65597 /UG_TITLE=ESTs, Weakly similar to CNE6_MOUSE COPINE VI (NEURONAL-COPINE) (N-COPINE) (M.musculus)
1442121_at	42	P	0.000244	0.4	I	0.000552	24.4	P	0.001953	gb:BB234224 /DB_XREF=gi:8914079 /DB_XREF=BB234224 /CLONE=A630048D05 /FEA=EST /CNT=6 /TID=Mm.208400.1 /TIER=ConsEnd /STK=3 /UG=Mm.208400 /UG_TITLE=ESTs
1434955_at	91.9	P	0.000244	0.4	I	0.000865	70.9	P	0.000244	gb:BB134696 /DB_XREF=gi:15408454 /DB_XREF=BB134696 /CLONE=9830117L23 /FEA=EST /CNT=35 /TID=Mm.26735.1 /TIER=Stack /STK=22 /UG=Mm.26735 /LL=102358 /UG_GENE=BB085186 /UG_TITLE=expressed sequence BB085186
1437784_at	45.3	P	0.000244	0.4	I	0.000189	53.8	P	0.001221	gb:AW550878 /DB_XREF=gi:7196306 /DB_XREF=L0070E11-3 /CLONE=L0070E11 /FEA=EST /CNT=21 /TID=Mm.133407.1 /TIER=Stack /STK=14 /UG=Mm.133407 /UG_TITLE=ESTs
1453172_at	157.2	P	0.001953	0.4	I	4e-05	125.8	P	0.00293	gb:BE533039 /DB_XREF=gi:9761684 /DB_XREF=601235078F1 /CLONE=IMAGE:3598986 /FEA=mRNA /CNT=45 /TID=Mm.46007.1 /TIER=Stack /STK=17 /UG=Mm.46007 /LL=69775 /UG_GENE=1600002I10Rik /UG_TITLE=RIKEN cDNA 1600002I10 gene
1442561_at	165	P	0.000244	0.4	I	0.000438	137.5	P	0.000732	gb:BG073012 /DB_XREF=gi:12555581 /DB_XREF=H3117F03-3 /CLONE=H3117F03 /FEA=EST /CNT=4 /TID=Mm.171385.1 /TIER=ConsEnd /STK=3 /UG=Mm.171385 /UG_TITLE=ESTs
1433672_at	170	P	0.000244	0.4	I	0.000492	135.2	P	0.000732	gb:AV119970 /DB_XREF=gi:16382396 /DB_XREF=AV119970 /CLONE=2610306O06 /FEA=EST /CNT=80 /TID=Mm.23128.1 /TIER=Stack /STK=74 /UG=Mm.23128 /UG_TITLE=ESTs, Weakly similar to protein Htf9C (M.musculus)
1436876_at	183.8	P	0.000244	0.4	I	0.000618	157	P	0.000732	gb:AV337421 /DB_XREF=gi:16396460 /DB_XREF=AV337421 /CLONE=6430400M18 /FEA=EST /CNT=46 /TID=Mm.100348.1 /TIER=Stack /STK=40 /UG=Mm.100348 /LL=52882 /UG_GENE=D13Bwg1146e /UG_TITLE=DNA segment, Chr 13, Brigham & Womens Genetics 1146 expressed
1439175_at	73.3	P	0.001953	0.4	I	0.000438	55.5	P	0.005859	gb:BB131938 /DB_XREF=gi:15408405 /DB_XREF=BB131938 /CLONE=9630056I19 /FEA=EST /CNT=10 /TID=Mm.184021.1 /TIER=Stack /STK=8 /UG=Mm.184021 /UG_TITLE=ESTs
1420989_at	73.5	P	0.000244	0.4	I	0.00013	46.3	P	0.000244	gb:BB825968 /DB_XREF=gi:17004211 /DB_XREF=BB825968 /CLONE=G830040K03 /FEA=FLmRNA /CNT=31 /TID=Mm.133623.1 /TIER=Stack /STK=10 /UG=Mm.133623 /LL=66756 /UG_GENE=4933411K20Rik /UG_TITLE=RIKEN cDNA 4933411K20 gene /FL=gb:NM_025747.1
1437640_at	363.4	P	0.000244	0.4	I	2e-05	271.6	P	0.000244	gb:BB258560 /DB_XREF=gi:8951393 /DB_XREF=BB258560 /CLONE=A730085E16 /FEA=EST /CNT=30 /TID=Mm.44182.1 /TIER=Stack /STK=15 /UG=Mm.44182 /UG_TITLE=ESTs
1453550_a_at	24.7	P	0.000244	0.4	I	0.000389	19.6	P	0.008057	gb:AK011187.1 /DB_XREF=gi:12847145 /FEA=mRNA /CNT=3 /TID=Mm.147529.2 /TIER=ConsEnd /STK=2 /UG=Mm.147529 /LL=67420 /UG_GENE=3732409C05Rik /UG_TITLE=RIKEN cDNA 3732409C05 gene /DEF=Mus musculus 10 days embryo whole body cDNA, RIKEN full-length enriched library, clone:2600011M19:related to MALE STERILITY PROTEIN 2-LIKE PROTEIN, full insert sequence.
1422825_at	1825.6	P	0.000244	0.4	I	2e-05	1367	P	0.000244	gb:NM_013732.1 /DB_XREF=gi:7304944 /GEN=Cart-pending /FEA=FLmRNA /CNT=40 /TID=Mm.75498.1 /TIER=FL+Stack /STK=10 /UG=Mm.75498 /LL=27220 /DEF=Mus musculus cocaine and amphetamine regulated transcript (Cart-pending), mRNA. /PROD=cocaine and amphetamine regulated transcript /FL=gb:NM_013732.1
1417699_at	245.9	P	0.000244	0.4	I	0.000692	183.1	P	0.000244	gb:AV325174 /DB_XREF=gi:16395443 /DB_XREF=AV325174 /CLONE=6330401E03 /FEA=FLmRNA /CNT=101 /TID=Mm.24632.1 /TIER=Stack /STK=10 /UG=Mm.24632 /LL=98053 /UG_GENE=C76800 /UG_TITLE=expressed sequence C76800 /FL=gb:BC023081.1 gb:NM_133801.1
1447609_at	64.2	P	0.000732	0.4	I	0.000214	49.7	P	0.001953	gb:BB298720 /DB_XREF=gi:8999425 /DB_XREF=BB298720 /CLONE=B230003F14 /FEA=EST /CNT=2 /TID=Mm.149405.1 /TIER=ConsEnd /STK=2 /UG=Mm.149405 /UG_TITLE=ESTs
1438895_at	63.9	P	0.000244	0.4	I	0.000552	45.5	P	0.000244	gb:AW545973 /DB_XREF=gi:7191440 /DB_XREF=L0002E10-3 /CLONE=L0002E10 /FEA=EST /CNT=9 /TID=Mm.33280.1 /TIER=Stack /STK=9 /UG=Mm.33280 /UG_TITLE=ESTs
1438948_x_at	36.1	P	0.000244	0.4	I	0.000346	24.6	P	0.000244	gb:AV101079 /DB_XREF=gi:5248627 /DB_XREF=AV101079 /CLONE=2410071K12 /FEA=EST /CNT=9 /TID=Mm.1508.3 /TIER=Stack /STK=9 /UG=Mm.1508 /LL=12257 /UG_GENE=Bzrp /UG_TITLE=benzodiazepine receptor, peripheral
1448823_at	104.5	P	0.000244	0.4	I	0.000114	74.8	P	0.000244	gb:BC006640.1 /DB_XREF=gi:13879329 /FEA=FLmRNA /CNT=130 /TID=Mm.465.2 /TIER=FL+Stack /STK=37 /UG=Mm.465 /LL=20315 /UG_GENE=Sdf1 /DEF=Mus musculus, stromal cell derived factor 1, clone MGC:6119 IMAGE:3483088, mRNA, complete cds. /PROD=stromal cell derived factor 1 /FL=gb:L12029.1 gb:NM_021704.1 gb:D43804.1 gb:BC006640.1
1421698_a_at	61.3	P	0.000244	0.4	I	0.000346	48.2	P	0.000732	gb:NM_007733.1 /DB_XREF=gi:6680965 /GEN=Col19a1 /FEA=FLmRNA /CNT=2 /TID=Mm.6252.1 /TIER=FL /STK=2 /UG=Mm.6252 /LL=12823 /DEF=Mus musculus procollagen, type XIX, alpha 1 (Col19a1), mRNA. /PROD=procollagen, type XIX, alpha 1 /FL=gb:AB000636.1 gb:NM_007733.1
1416382_at	111.1	P	0.010742	0.4	I	0.000307	87.8	P	0.01416	gb:NM_009982.1 /DB_XREF=gi:6753553 /GEN=Ctsc /FEA=FLmRNA /CNT=280 /TID=Mm.684.1 /TIER=FL+Stack /STK=93 /UG=Mm.684 /LL=13032 /DEF=Mus musculus cathepsin C (Ctsc), mRNA. /PROD=cathepsin C /FL=gb:U74683.3 gb:NM_009982.1 gb:U89269.1
1440699_at	61.9	P	0.000732	0.4	I	4e-05	48	P	0.00293	gb:BB189640 /DB_XREF=gi:15409500 /DB_XREF=BB189640 /CLONE=A330055K22 /FEA=EST /CNT=5 /TID=Mm.121905.1 /TIER=ConsEnd /STK=5 /UG=Mm.121905 /UG_TITLE=ESTs, Highly similar to S68868 microtubule-associated protein 2 - rat (R.norvegicus)
1454592_at	27.1	P	0.001953	0.4	I	0.000167	20.5	P	0.00293	gb:AK020412.1 /DB_XREF=gi:12860991 /FEA=mRNA /CNT=1 /TID=Mm.159871.1 /TIER=ConsEnd /STK=0 /UG=Mm.159871 /LL=77244 /UG_GENE=9430012M22Rik /UG_TITLE=RIKEN cDNA 9430012M22 gene /DEF=Mus musculus 12 days embryo embryonic body between diaphragm region and neck cDNA, RIKEN full-length enriched library, clone:9430012M22:unclassifiable, full insert sequence.
1455439_a_at	236.8	P	0.001221	0.4	I	6.8e-05	192.7	P	0.001221	gb:AI642438 /DB_XREF=gi:4720913 /DB_XREF=vt04e09.x1 /CLONE=IMAGE:1162120 /FEA=EST /CNT=17 /TID=Mm.43831.3 /TIER=Stack /STK=13 /UG=Mm.43831 /LL=16852 /UG_GENE=Lgals1 /UG_TITLE=lectin, galactose binding, soluble 1
1418760_at	135.3	P	0.000244	0.4	I	0.000492	91.9	P	0.000244	gb:AK012056.1 /DB_XREF=gi:12848557 /GEN=Mdt1 /FEA=FLmRNA /CNT=173 /TID=Mm.219462.1 /TIER=Stack /STK=24 /UG=Mm.219462 /LL=17252 /UG_TITLE=cell line MC9.IL4 derived transcript 1 /DEF=Mus musculus 10 days embryo whole body cDNA, RIKEN full-length enriched library, clone:2610319N22:cell line MC9.IL4 derived transcript 1, full insert sequence. /FL=gb:BC018261.1 gb:AB035959.1 gb:AB030503.1 gb:AF474027.…
1443949_at	30.4	P	0.010742	0.4	I	6e-05	20.6	P	0.023926	gb:BB107628 /DB_XREF=gi:16261557 /DB_XREF=BB107628 /CLONE=9530006N05 /FEA=EST /CNT=8 /TID=Mm.24932.1 /TIER=ConsEnd /STK=2 /UG=Mm.24932 /LL=97788 /UG_GENE=C76940 /UG_TITLE=expressed sequence C76940
1423760_at	104.1	P	0.000244	0.4	I	0.000552	83.9	P	0.000244	gb:BC005676.1 /DB_XREF=gi:13542980 /FEA=FLmRNA /CNT=195 /TID=Mm.24138.1 /TIER=FL+Stack /STK=125 /UG=Mm.24138 /LL=12505 /UG_GENE=Cd44 /DEF=Mus musculus, Similar to Cell surface glycoprotein CD44 (hyaluronate binding protein), clone MGC:11407 IMAGE:3153835, mRNA, complete cds. /PROD=Similar to Cell surface glycoprotein CD44(hyaluronate binding protein) /FL=gb:J05163.1 gb:M30655.1 gb:BC005676.1 gb:M…
1457639_at	74.3	P	0.000732	0.4	I	0.000966	56.6	P	0.001953	gb:AI849595 /DB_XREF=gi:5493501 /DB_XREF=UI-M-AH1-agr-e-11-0-UI.s1 /CLONE=UI-M-AH1-agr-e-11-0-UI /FEA=EST /CNT=4 /TID=Mm.40876.1 /TIER=ConsEnd /STK=4 /UG=Mm.40876 /UG_TITLE=ESTs
1460077_at	148.8	P	0.000244	0.4	I	0.000774	102.3	P	0.000244	gb:BB466388 /DB_XREF=gi:16427232 /DB_XREF=BB466388 /CLONE=D230008L23 /FEA=EST /CNT=11 /TID=Mm.196615.1 /TIER=ConsEnd /STK=3 /UG=Mm.196615 /LL=28186 /UG_GENE=D16Ium21e /UG_TITLE=DNA segment, Chr 16, Indiana University Medical 21, expressed
1440628_at	217.4	P	0.000244	0.4	I	4e-05	158.4	P	0.000244	gb:BB309880 /DB_XREF=gi:16402571 /DB_XREF=BB309880 /CLONE=B230312N01 /FEA=EST /CNT=5 /TID=Mm.131971.1 /TIER=ConsEnd /STK=5 /UG=Mm.131971 /UG_TITLE=ESTs
1458663_at	12	P	0.005859	0.4	I	0.001651	5.3	A	0.095215	gb:AI552833 /DB_XREF=gi:4485196 /DB_XREF=mm29a12.y1 /CLONE=IMAGE:522910 /FEA=EST /CNT=4 /TID=Mm.125445.1 /TIER=ConsEnd /STK=2 /UG=Mm.125445 /UG_TITLE=ESTs, Weakly similar to simple repeat sequence-containing transcript (Mus musculus) (M.musculus)
1454587_at	60.7	P	0.000244	0.4	I	0.000114	42.7	P	0.000244	gb:AK020396.1 /DB_XREF=gi:12860969 /FEA=mRNA /CNT=1 /TID=Mm.159872.1 /TIER=ConsEnd /STK=0 /UG=Mm.159872 /LL=77245 /UG_GENE=9330199C07Rik /UG_TITLE=RIKEN cDNA 9330199C07 gene /DEF=Mus musculus adult male diencephalon cDNA, RIKEN full-length enriched library, clone:9330199C07:unclassifiable, full insert sequence.
1427528_a_at	79.4	P	0.001221	0.4	I	0.000241	59.9	P	0.001953	gb:X79084.1 /DB_XREF=gi:607137 /FEA=mRNA /CNT=7 /TID=Mm.4806.3 /TIER=ConsEnd /STK=0 /UG=Mm.4806 /LL=13841 /UG_GENE=Epha7 /DEF=M.musculus mRNA for kinase 1, truncated variant 2. /PROD=developmental kinase 1
1426360_at	155.4	P	0.000244	0.4	I	0.000273	112.3	P	0.000244	gb:BI107105 /DB_XREF=gi:14557998 /DB_XREF=602894529F1 /CLONE=IMAGE:5039694 /FEA=FLmRNA /CNT=181 /TID=Mm.193073.1 /TIER=Stack /STK=16 /UG=Mm.193073 /UG_TITLE=Mus musculus, Similar to KIAA0663 gene product, clone MGC:6929 IMAGE:2811511, mRNA, complete cds /FL=gb:BC005786.1
1443166_at	46.7	P	0.000244	0.4	I	0.00013	37.2	P	0.001953	gb:BB440867 /DB_XREF=gi:16424690 /DB_XREF=BB440867 /CLONE=D030024C09 /FEA=EST /CNT=3 /TID=Mm.209168.1 /TIER=ConsEnd /STK=3 /UG=Mm.209168 /UG_TITLE=ESTs
1454671_at	542.5	P	0.000244	0.4	I	2.7e-05	409.5	P	0.000244	gb:BB005488 /DB_XREF=gi:16214909 /DB_XREF=BB005488 /CLONE=4732466K09 /FEA=EST /CNT=130 /TID=Mm.30221.1 /TIER=Stack /STK=78 /UG=Mm.30221 /UG_TITLE=ESTs, Highly similar to INSULIN-INDUCED GROWTH RESPONSE PROTEIN CL-6 (R.norvegicus)
1438259_at	16.7	P	0.001953	0.4	I	0.000492	7.7	P	0.001221	gb:BB228907 /DB_XREF=gi:8899552 /DB_XREF=BB228907 /CLONE=A630018M19 /FEA=EST /CNT=15 /TID=Mm.65979.1 /TIER=Stack /STK=11 /UG=Mm.65979 /UG_TITLE=ESTs
1434376_at	155.4	P	0.000244	0.4	I	0.000865	117.5	P	0.000244	gb:AW146109 /DB_XREF=gi:6167845 /DB_XREF=um37c10.x1 /CLONE=IMAGE:2247474 /FEA=EST /CNT=87 /TID=Mm.200904.1 /TIER=Stack /STK=33 /UG=Mm.200904 /LL=99339 /UG_GENE=AW146109 /UG_TITLE=expressed sequence AW146109
1442370_at	63.3	P	0.000244	0.4	I	0.000189	46.4	P	0.000244	gb:BB267006 /DB_XREF=gi:16400397 /DB_XREF=BB267006 /CLONE=A830028E23 /FEA=EST /CNT=6 /TID=Mm.215021.1 /TIER=ConsEnd /STK=3 /UG=Mm.215021 /UG_TITLE=ESTs
1455966_s_at	73.8	P	0.000244	0.4	I	0.000692	47.8	P	0.000244	gb:BG070110 /DB_XREF=gi:12552679 /DB_XREF=H3083G06-3 /CLONE=H3083G06 /FEA=EST /CNT=29 /TID=Mm.35006.2 /TIER=Stack /STK=22 /UG=Mm.35006 /LL=70642 /UG_GENE=5730530J16Rik /UG_TITLE=RIKEN cDNA 5730530J16 gene
1422124_a_at	50.7	P	0.000244	0.4	I	0.001336	35.3	P	0.000244	gb:NM_011210.1 /DB_XREF=gi:6755243 /GEN=Ptprc /FEA=FLmRNA /CNT=6 /TID=Mm.143846.1 /TIER=FL /STK=1 /UG=Mm.143846 /LL=19264 /DEF=Mus musculus protein tyrosine phosphatase, receptor type, C (Ptprc), mRNA. /PROD=protein tyrosine phosphatase, receptor type, C /FL=gb:NM_011210.1
1440066_at	43.1	P	0.000244	0.4	I	0.000273	43.3	P	0.001953	gb:BB531653 /DB_XREF=gi:16445955 /DB_XREF=BB531653 /CLONE=E030018G13 /FEA=EST /CNT=6 /TID=Mm.131445.1 /TIER=ConsEnd /STK=6 /UG=Mm.131445 /UG_TITLE=ESTs
1443037_at	78.6	P	0.001221	0.4	I	3e-05	58.5	P	0.005859	gb:BB183534 /DB_XREF=gi:16270250 /DB_XREF=BB183534 /CLONE=A230106P21 /FEA=EST /CNT=3 /TID=Mm.121623.1 /TIER=ConsEnd /STK=3 /UG=Mm.121623 /UG_TITLE=ESTs
1449999_a_at	47.5	P	0.00293	0.4	I	3e-05	35.8	P	0.005859	gb:NM_009784.1 /DB_XREF=gi:6753233 /GEN=Cacna2d1 /FEA=FLmRNA /CNT=3 /TID=Mm.30841.1 /TIER=FL /STK=3 /UG=Mm.30841 /LL=12293 /DEF=Mus musculus calcium channel, voltage-dependent, alpha2delta subunit 1 (Cacna2d1), mRNA. /PROD=calcium channel, voltage-dependent, alpha2deltasubunit 1 /FL=gb:U73484.1 gb:U73487.1 gb:NM_009784.1
1444746_at	191.2	P	0.000244	0.4	I	6.8e-05	143.2	P	0.000244	gb:BM195033 /DB_XREF=gi:17746331 /DB_XREF=C0301D05-3 /CLONE=C0301D05 /FEA=EST /CNT=4 /TID=Mm.153754.1 /TIER=ConsEnd /STK=2 /UG=Mm.153754 /UG_TITLE=ESTs, Weakly similar to TYROSINE-PROTEIN KINASE JAK3 (M.musculus)
1424607_a_at	288.9	P	0.000244	0.4	I	0.000101	222.4	P	0.000244	gb:BC020078.1 /DB_XREF=gi:18043256 /FEA=FLmRNA /CNT=74 /TID=Mm.182434.2 /TIER=FL+Stack /STK=23 /UG=Mm.182434 /DEF=Mus musculus, Similar to RIKEN cDNA 1700066C05 gene, clone MGC:28125 IMAGE:3980327, mRNA, complete cds. /PROD=Similar to RIKEN cDNA 1700066C05 gene /FL=gb:BC020078.1
1428393_at	657.8	P	0.000244	0.4	I	2e-05	478.4	P	0.000244	gb:AK003046.1 /DB_XREF=gi:12833458 /FEA=mRNA /CNT=74 /TID=Mm.40663.1 /TIER=Stack /STK=45 /UG=Mm.40663 /LL=68404 /UG_GENE=Nrn-pending /UG_TITLE=neuritin /DEF=Mus musculus adult male brain cDNA, RIKEN full-length enriched library, clone:0710008J23:neuritin, full insert sequence.
1418189_s_at	1762.5	P	0.000244	0.4	I	3.5e-05	1277.4	P	0.000244	gb:AA560093 /DB_XREF=gi:2331558 /DB_XREF=vl29d03.r1 /CLONE=IMAGE:973637 /FEA=FLmRNA /CNT=85 /TID=Mm.218611.1 /TIER=ConsEnd /STK=0 /UG=Mm.218611 /LL=54409 /UG_GENE=Ramp2 /UG_TITLE=receptor (calcitonin) activity modifying protein 2 /FL=gb:AF146523.1 gb:AF209906.1 gb:NM_019444.1
1438444_at	30.9	P	0.008057	0.4	I	0.000692	23.1	P	0.01416	gb:AV381832 /DB_XREF=gi:16398365 /DB_XREF=AV381832 /CLONE=9230119C07 /FEA=EST /CNT=17 /TID=Mm.99812.1 /TIER=Stack /STK=10 /UG=Mm.99812 /UG_TITLE=ESTs
1445804_at	89.4	P	0.000244	0.4	I	6.8e-05	64.5	P	0.000244	gb:BB667304 /DB_XREF=gi:16398753 /DB_XREF=BB667304 /CLONE=7120464N03 /FEA=EST /CNT=3 /TID=Mm.208406.1 /TIER=ConsEnd /STK=2 /UG=Mm.208406 /UG_TITLE=ESTs
1441369_at	76.1	P	0.000244	0.4	I	2e-05	61.2	P	0.000732	gb:BB329116 /DB_XREF=gi:16403904 /DB_XREF=BB329116 /CLONE=B530033N09 /FEA=EST /CNT=5 /TID=Mm.188961.1 /TIER=ConsEnd /STK=4 /UG=Mm.188961 /UG_TITLE=ESTs
1443018_at	77.8	P	0.000732	0.4	I	2.7e-05	49.6	P	0.000732	gb:BB051952 /DB_XREF=gi:15404053 /DB_XREF=BB051952 /CLONE=6720436M04 /FEA=EST /CNT=3 /TID=Mm.213227.1 /TIER=ConsEnd /STK=3 /UG=Mm.213227 /UG_TITLE=ESTs
1455137_at	359.4	P	0.000244	0.4	I	0.000618	272.5	P	0.000244	gb:AW536472 /DB_XREF=gi:7178889 /DB_XREF=G0104H06-3 /CLONE=G0104H06 /FEA=EST /CNT=54 /TID=Mm.11007.1 /TIER=Stack /STK=23 /UG=Mm.11007 /UG_TITLE=ESTs, Weakly similar to S42368 guanine nucleotide releasing factor homolog - Caenorhabditis elegans (C.elegans)
1451612_at	67.8	P	0.000244	0.4	I	0.000492	49.4	P	0.000244	gb:BC027262.1 /DB_XREF=gi:20072672 /FEA=FLmRNA /CNT=8 /TID=Mm.192991.1 /TIER=FL /STK=5 /UG=Mm.192991 /DEF=Mus musculus, Similar to metallothionein 1, clone MGC:27821 IMAGE:3483861, mRNA, complete cds. /PROD=Similar to metallothionein 1 /FL=gb:BC027262.1
1422272_at	25.2	M	0.056152	0.4	I	0.001486	15.2	A	0.129639	gb:NM_008835.1 /DB_XREF=gi:6679308 /GEN=Phxr4 /FEA=FLmRNA /CNT=2 /TID=Mm.41972.1 /TIER=FL /STK=1 /UG=Mm.41972 /LL=18689 /DEF=Mus musculus per-hexamer repeat gene 4 (Phxr4), mRNA. /PROD=per-hexamer repeat gene 4 /FL=gb:NM_008835.1
1417653_at	450.1	P	0.000244	0.4	I	0.000101	341.5	P	0.000244	gb:NM_013645.1 /DB_XREF=gi:7949118 /GEN=Pva /FEA=FLmRNA /CNT=87 /TID=Mm.2766.1 /TIER=FL+Stack /STK=39 /UG=Mm.2766 /LL=19293 /DEF=Mus musculus parvalbumin (Pva), mRNA. /PROD=parvalbumin /FL=gb:NM_013645.1 gb:BC027424.1
1436444_at	94.9	P	0.000244	0.4	I	0.000307	77.2	P	0.000244	gb:AV319257 /DB_XREF=gi:16394830 /DB_XREF=AV319257 /CLONE=6030405A18 /FEA=EST /CNT=10 /TID=Mm.51187.1 /TIER=Stack /STK=9 /UG=Mm.51187 /UG_TITLE=ESTs
1450339_a_at	42.4	P	0.00293	0.4	I	0.000966	36.1	P	0.00415	gb:NM_021399.1 /DB_XREF=gi:10946745 /GEN=Bcl11b /FEA=FLmRNA /CNT=2 /TID=Mm.116831.1 /TIER=FL /STK=2 /UG=Mm.116831 /LL=58208 /DEF=Mus musculus B-cell lymphomaleukaemia 11B (Bcl11b), mRNA. /PROD=B-cell lymphomaleukaemia 11B /FL=gb:AF186019.1 gb:NM_021399.1
1429735_at	62.1	P	0.000244	0.4	I	0.000492	45.3	P	0.000244	gb:BM941198 /DB_XREF=gi:19400350 /DB_XREF=UI-M-BZ1-bkx-b-05-0-UI.r1 /CLONE=UI-M-BZ1-bkx-b-05-0-UI /FEA=mRNA /CNT=25 /TID=Mm.130694.1 /TIER=Stack /STK=9 /UG=Mm.130694 /LL=66145 /UG_GENE=1110003F05Rik /UG_TITLE=RIKEN cDNA 1110003F05 gene
1420500_at	56.9	P	0.000244	0.4	I	0.001201	42	P	0.000244	gb:NM_007869.1 /DB_XREF=gi:7106294 /GEN=Dnajc1 /FEA=FLmRNA /CNT=60 /TID=Mm.18237.1 /TIER=FL /STK=4 /UG=Mm.18237 /LL=13418 /DEF=Mus musculus DnaJ (Hsp40) homolog, subfamily C, member 1 (Dnajc1), mRNA. /PROD=DnaJ (Hsp40) homolog, subfamily C, member 1 /FL=gb:L16953.1 gb:NM_007869.1
1448499_a_at	106.2	P	0.000244	0.4	I	0.001336	77.1	P	0.000244	gb:NM_007940.1 /DB_XREF=gi:6679664 /GEN=Ephx2 /FEA=FLmRNA /CNT=154 /TID=Mm.15295.1 /TIER=FL+Stack /STK=66 /UG=Mm.15295 /LL=13850 /DEF=Mus musculus epoxide hydrolase 2, cytoplasmic (Ephx2), mRNA. /PROD=epoxide hydrolase 2, cytoplasmic /FL=gb:BC015087.1 gb:L05781.1 gb:NM_007940.1
1429870_at	117.8	P	0.000732	0.4	I	2.7e-05	88.8	P	0.001953	gb:BB021125 /DB_XREF=gi:15403371 /DB_XREF=BB021125 /CLONE=5330404O20 /FEA=mRNA /CNT=8 /TID=Mm.132525.1 /TIER=ConsEnd /STK=7 /UG=Mm.132525 /LL=78708 /UG_GENE=C630040K21Rik /UG_TITLE=RIKEN cDNA C630040K21 gene
1455098_a_at	216.2	P	0.000244	0.4	I	0.000167	175.9	P	0.000244	gb:BB251864 /DB_XREF=gi:8944610 /DB_XREF=BB251864 /CLONE=A730048G24 /FEA=EST /CNT=26 /TID=Mm.3667.3 /TIER=Stack /STK=25 /UG=Mm.3667 /LL=22370 /UG_GENE=Vtn /UG_TITLE=vitronectin
1421530_a_at	48.3	P	0.023926	0.4	I	0.000966	39.8	P	0.022217	gb:NM_008174.1 /DB_XREF=gi:6680104 /GEN=Gprc1h /FEA=FLmRNA /CNT=5 /TID=Mm.8001.1 /TIER=FL /STK=2 /UG=Mm.8001 /LL=14823 /DEF=Mus musculus G protein-coupled receptor, family C, group 1, member H (Gprc1h), mRNA. /PROD=G protein-coupled receptor, family C, group 1,member H /FL=gb:NM_008174.1 gb:U17252.1
1460368_at	15.8	P	0.00293	0.4	I	0.001077	12.2	A	0.095215	gb:AB059357.1 /DB_XREF=gi:15991073 /GEN=mDLG6A /FEA=FLmRNA /CNT=25 /TID=Mm.101838.1 /TIER=FL+Stack /STK=10 /UG=Mm.101838 /DEF=Mus musculus mRNA for mDLG6A, complete cds. /PROD=mDLG6A /FL=gb:AB059358.1 gb:AB059357.1
1457842_at	62.6	P	0.00415	0.4	I	3.5e-05	50.2	P	0.008057	gb:AV154022 /DB_XREF=gi:16383232 /DB_XREF=AV154022 /CLONE=2900059H17 /FEA=EST /CNT=5 /TID=Mm.65063.1 /TIER=ConsEnd /STK=3 /UG=Mm.65063 /UG_TITLE=ESTs
1427329_a_at	30	P	0.00293	0.4	I	0.000241	24.3	M	0.056152	gb:AI326478 /DB_XREF=gi:4060907 /DB_XREF=mn86h06.x1 /CLONE=IMAGE:551003 /FEA=mRNA /CNT=194 /TID=Mm.28362.2 /TIER=Stack /STK=8 /UG=Mm.28362 /LL=104790 /UG_GENE=AI326478 /UG_TITLE=expressed sequence AI326478
1451796_s_at	267.1	P	0.000244	0.4	I	0.000389	189.5	P	0.000244	gb:AF109137.1 /DB_XREF=gi:4008135 /GEN=Hdc /FEA=FLmRNA /CNT=19 /TID=Mm.210341.1 /TIER=FL /STK=1 /UG=Mm.210341 /LL=15188 /DEF=Mus musculus histidine decarboxylase (Hdc) mRNA, complete cds. /PROD=histidine decarboxylase /FL=gb:AF109137.1
1431146_a_at	70.6	P	0.000244	0.4	I	0.000865	52.5	P	0.000244	gb:AK004559.1 /DB_XREF=gi:12835810 /FEA=mRNA /CNT=10 /TID=Mm.80748.2 /TIER=ConsEnd /STK=0 /UG=Mm.80748 /LL=66871 /UG_GENE=1200003E11Rik /UG_TITLE=RIKEN cDNA 1200003E11 gene /DEF=Mus musculus adult male lung cDNA, RIKEN full-length enriched library, clone:1200003E11:homolog to COPINE-LIKE PROTEIN KIAA1599, full insert sequence.
1441072_at	111.9	P	0.000732	0.4	I	0.000492	78.2	P	0.000732	gb:BB353142 /DB_XREF=gi:9064970 /DB_XREF=BB353142 /CLONE=B930092J19 /FEA=EST /CNT=6 /TID=Mm.181602.1 /TIER=ConsEnd /STK=4 /UG=Mm.181602 /UG_TITLE=ESTs
1445090_at	24.8	P	0.001953	0.4	I	3.5e-05	21.7	P	0.018555	gb:BG075351 /DB_XREF=gi:12557920 /DB_XREF=H3146C01-3 /CLONE=H3146C01 /FEA=EST /CNT=3 /TID=Mm.182793.1 /TIER=ConsEnd /STK=2 /UG=Mm.182793 /UG_TITLE=ESTs
1423825_at	81.8	P	0.00293	0.4	I	0.000147	60.2	P	0.005859	gb:BM935974 /DB_XREF=gi:19395126 /DB_XREF=UI-M-BZ1-bdq-c-02-0-UI.r1 /CLONE=UI-M-BZ1-bdq-c-02-0-UI /FEA=FLmRNA /CNT=236 /TID=Mm.6766.1 /TIER=Stack /STK=12 /UG=Mm.6766 /LL=68151 /UG_GENE=5031439A09Rik /UG_TITLE=RIKEN cDNA 5031439A09 gene /FL=gb:BC018381.1
1438403_s_at	682.9	P	0.000244	0.4	I	0.000618	460.1	P	0.001221	gb:BF537798 /DB_XREF=gi:11625166 /DB_XREF=602053404F1 /CLONE=IMAGE:4192561 /FEA=EST /CNT=31 /TID=Mm.218611.2 /TIER=Stack /STK=10 /UG=Mm.218611 /LL=54409 /UG_GENE=Ramp2 /UG_TITLE=receptor (calcitonin) activity modifying protein 2
1459734_at	15.8	P	0.01416	0.4	I	0.000214	9.6	A	0.111572	gb:BB737833 /DB_XREF=gi:16136983 /DB_XREF=BB737833 /CLONE=F430015O20 /FEA=EST /CNT=2 /TID=Mm.212401.1 /TIER=ConsEnd /STK=2 /UG=Mm.212401 /UG_TITLE=ESTs
1421028_a_at	31	P	0.000244	0.4	I	0.001077	29.2	P	0.000732	gb:AI595932 /DB_XREF=gi:4604980 /DB_XREF=uk20d09.x1 /CLONE=IMAGE:1969553 /FEA=FLmRNA /CNT=41 /TID=Mm.24001.1 /TIER=Stack /STK=16 /UG=Mm.24001 /LL=17260 /UG_GENE=Mef2c /UG_TITLE=myocyte enhancer factor 2C /FL=gb:NM_025282.1
1431197_at	50.3	P	0.000732	0.4	I	0.000114	41	P	0.001953	gb:BB641782 /DB_XREF=gi:16476870 /DB_XREF=BB641782 /CLONE=A830049L23 /FEA=mRNA /CNT=7 /TID=Mm.175403.1 /TIER=ConsEnd /STK=0 /UG=Mm.175403 /LL=70260 /UG_GENE=2010110I21Rik /UG_TITLE=RIKEN cDNA 2010110I21 gene
1446537_at	38.8	P	0.000244	0.4	I	0.000865	28.8	P	0.000244	gb:BB162318 /DB_XREF=gi:16268683 /DB_XREF=BB162318 /CLONE=A130066K21 /FEA=EST /CNT=2 /TID=Mm.215494.1 /TIER=ConsEnd /STK=2 /UG=Mm.215494 /UG_TITLE=ESTs
1415859_at	341.1	P	0.000244	0.4	I	3.5e-05	242	P	0.000244	gb:BB858329 /DB_XREF=gi:17099783 /DB_XREF=BB858329 /CLONE=G370050E07 /FEA=FLmRNA /CNT=444 /TID=Mm.22776.1 /TIER=Stack /STK=14 /UG=Mm.22776 /LL=56347 /UG_GENE=Eif3s8 /UG_TITLE=eukaryotic translation initiation factor 3, subunit 8 (110 kDa) /FL=gb:BC025032.1 gb:BC024855.1 gb:U67328.1 gb:NM_019646.1
1433266_at	30.8	P	0.000244	0.4	I	0.000865	13.3	P	0.000244	gb:AK013094.1 /DB_XREF=gi:12850240 /FEA=mRNA /CNT=1 /TID=Mm.158341.1 /TIER=ConsEnd /STK=0 /UG=Mm.158341 /LL=70241 /UG_GENE=2810416A17Rik /UG_TITLE=RIKEN cDNA 2810416A17 gene /DEF=Mus musculus 10, 11 days embryo whole body cDNA, RIKEN full-length enriched library, clone:2810416A17:unclassifiable transcript, full insert sequence.
1435227_at	135	P	0.000732	0.4	I	0.000214	98.9	P	0.001953	gb:BM117007 /DB_XREF=gi:17080025 /DB_XREF=L0845A04-3 /CLONE=L0845A04 /FEA=EST /CNT=47 /TID=Mm.41159.1 /TIER=Stack /STK=18 /UG=Mm.41159 /UG_TITLE=ESTs
1448213_at	109.6	P	0.000244	0.4	I	2.7e-05	84.3	P	0.000244	gb:NM_010730.1 /DB_XREF=gi:6754569 /GEN=Anxa1 /FEA=FLmRNA /CNT=354 /TID=Mm.14860.1 /TIER=FL+Stack /STK=129 /UG=Mm.14860 /LL=16952 /DEF=Mus musculus annexin A1 (Anxa1), mRNA. /PROD=lipocortin 1 /FL=gb:BC004594.1 gb:BC002289.1 gb:NM_010730.1
1438752_at	91.9	P	0.000732	0.4	I	0.000147	73.3	P	0.001221	gb:AV327739 /DB_XREF=gi:16395716 /DB_XREF=AV327739 /CLONE=6330436F12 /FEA=EST /CNT=12 /TID=Mm.74679.1 /TIER=Stack /STK=9 /UG=Mm.74679 /UG_TITLE=ESTs
1437213_at	48.5	P	0.000244	0.4	I	4.6e-05	40.6	P	0.001221	gb:BG070110 /DB_XREF=gi:12552679 /DB_XREF=H3083G06-3 /CLONE=H3083G06 /FEA=EST /CNT=29 /TID=Mm.35006.2 /TIER=Stack /STK=22 /UG=Mm.35006 /LL=70642 /UG_GENE=5730530J16Rik /UG_TITLE=RIKEN cDNA 5730530J16 gene
1460498_a_at	64.3	P	0.000244	0.4	I	0.000492	41.9	P	0.000244	gb:BI685030 /DB_XREF=gi:15647658 /DB_XREF=603310009F1 /CLONE=IMAGE:5345930 /FEA=mRNA /CNT=5 /TID=Mm.140761.3 /TIER=ConsEnd /STK=0 /UG=Mm.140761 /LL=13002 /UG_GENE=Dnajc5 /UG_TITLE=DnaJ (Hsp40) homolog, subfamily C, member 5
1442707_at	50.9	P	0.008057	0.4	I	0.001201	30.8	P	0.023926	gb:BI134616 /DB_XREF=gi:14584904 /DB_XREF=UI-M-BH3-brt-h-11-0-UI.s1 /CLONE=UI-M-BH3-brt-h-11-0-UI /FEA=EST /CNT=4 /TID=Mm.101749.1 /TIER=ConsEnd /STK=3 /UG=Mm.101749 /UG_TITLE=ESTs
1456683_at	47.5	P	0.000732	0.4	I	0.001486	40.5	P	0.001953	gb:BM200011 /DB_XREF=gi:17753122 /DB_XREF=C0204D08-3 /CLONE=C0204D08 /FEA=EST /CNT=9 /TID=Mm.80600.1 /TIER=Stack /STK=8 /UG=Mm.80600 /UG_TITLE=ESTs
1457142_at	23.7	P	0.000244	0.4	I	0.000273	13.3	P	0.018555	gb:BB667731 /DB_XREF=gi:16399180 /DB_XREF=BB667731 /CLONE=C730036B16 /FEA=EST /CNT=10 /TID=Mm.131089.1 /TIER=ConsEnd /STK=5 /UG=Mm.131089 /UG_TITLE=ESTs
1439622_at	30.1	P	0.000244	0.4	I	2e-05	25.2	P	0.00293	gb:AV291679 /DB_XREF=gi:16392407 /DB_XREF=AV291679 /CLONE=5430408M01 /FEA=EST /CNT=8 /TID=Mm.36661.1 /TIER=ConsEnd /STK=7 /UG=Mm.36661 /LL=101131 /UG_GENE=AI586137 /UG_TITLE=expressed sequence AI586137
1455857_a_at	61.1	P	0.000244	0.4	I	6.8e-05	43.8	P	0.000244	gb:BF466486 /DB_XREF=gi:11535669 /DB_XREF=UI-M-CG0p-bqz-a-12-0-UI.s1 /CLONE=UI-M-CG0p-bqz-a-12-0-UI /FEA=EST /CNT=43 /TID=Mm.32870.2 /TIER=Stack /STK=35 /UG=Mm.32870 /LL=76338 /UG_GENE=1500012D09Rik /UG_TITLE=RIKEN cDNA 1500012D09 gene
1434800_at	440.5	P	0.000244	0.4	I	6e-05	330.2	P	0.000244	gb:BQ175909 /DB_XREF=gi:20351401 /DB_XREF=UI-M-DJ2-bwf-f-06-0-UI.s1 /CLONE=UI-M-DJ2-bwf-f-06-0-UI /FEA=EST /CNT=27 /TID=Mm.39888.1 /TIER=Stack /STK=25 /UG=Mm.39888 /LL=101678 /UG_GENE=AI850768 /UG_TITLE=expressed sequence AI850768
1429906_at	64.5	P	0.000244	0.4	I	0.000346	46.2	P	0.000244	gb:AV348640 /DB_XREF=gi:15406665 /DB_XREF=AV348640 /CLONE=6430710A17 /FEA=mRNA /CNT=8 /TID=Mm.80290.1 /TIER=ConsEnd /STK=6 /UG=Mm.80290 /LL=77966 /UG_GENE=A930035E12Rik /UG_TITLE=RIKEN cDNA A930035E12 gene
1436127_at	143.8	P	0.000732	0.4	I	0.001201	109.8	P	0.000244	gb:AI854101 /DB_XREF=gi:5498007 /DB_XREF=UI-M-BH0-ajw-c-04-0-UI.s1 /CLONE=UI-M-BH0-ajw-c-04-0-UI /FEA=EST /CNT=13 /TID=Mm.40241.1 /TIER=Stack /STK=11 /UG=Mm.40241 /UG_TITLE=ESTs, Highly similar to CRFB MOUSE CORTICOTROPIN-RELEASING FACTOR BINDING PROTEIN PRECURSOR (M.musculus)
1448891_at	150.1	P	0.000732	0.4	I	2e-05	107.1	P	0.000732	gb:BC016551.1 /DB_XREF=gi:16741468 /FEA=FLmRNA /CNT=73 /TID=Mm.45173.1 /TIER=FL+Stack /STK=33 /UG=Mm.45173 /LL=80891 /UG_GENE=Msr2 /DEF=Mus musculus, macrophage scavenger receptor 2, clone MGC:28009 IMAGE:3602803, mRNA, complete cds. /PROD=macrophage scavenger receptor 2 /FL=gb:NM_030707.1 gb:AF329486.1 gb:BC016551.1 gb:AF302046.1 gb:AB028174.1
1422842_at	107.2	P	0.000244	0.4	I	0.001077	78.2	P	0.000244	gb:C88269 /DB_XREF=gi:2920226 /DB_XREF=C88269 /CLONE=J0259D03 /FEA=FLmRNA /CNT=219 /TID=Mm.3065.1 /TIER=Stack /STK=17 /UG=Mm.3065 /LL=24128 /UG_GENE=Xrn2 /UG_TITLE=5-3 exoribonuclease 2 /FL=gb:BC004028.1 gb:NM_011917.1 gb:D38517.1
1440455_at	77.2	P	0.000244	0.4	I	0.000214	53.2	P	0.000244	gb:AI848599 /DB_XREF=gi:5492545 /DB_XREF=UI-M-AH1-agv-b-05-0-UI.s1 /CLONE=UI-M-AH1-agv-b-05-0-UI /FEA=EST /CNT=6 /TID=Mm.22965.1 /TIER=ConsEnd /STK=5 /UG=Mm.22965 /LL=100222 /UG_GENE=AI848599 /UG_TITLE=expressed sequence AI848599
1437726_x_at	207.5	P	0.000244	0.4	I	2.3e-05	133.8	P	0.000244	gb:BB111335 /DB_XREF=gi:8763903 /DB_XREF=BB111335 /CLONE=9530029K06 /FEA=EST /CNT=15 /TID=Mm.2570.3 /TIER=Stack /STK=15 /UG=Mm.2570 /LL=12260 /UG_GENE=C1qb /UG_TITLE=complement component 1, q subcomponent, beta polypeptide
1423261_at	63	P	0.001221	0.4	I	0.000307	32.4	P	0.00415	gb:BB426248 /DB_XREF=gi:16423663 /DB_XREF=BB426248 /CLONE=C630001B03 /FEA=FLmRNA /CNT=37 /TID=Mm.11819.1 /TIER=Stack /STK=21 /UG=Mm.11819 /LL=78896 /UG_GENE=1500015O10Rik /UG_TITLE=RIKEN cDNA 1500015O10 gene /FL=gb:BC002254.1 gb:NM_024283.1
1436888_at	105.1	P	0.000244	0.4	I	6.8e-05	71.8	P	0.000244	gb:AV322710 /DB_XREF=gi:16395214 /DB_XREF=AV322710 /CLONE=6230401I09 /FEA=EST /CNT=89 /TID=Mm.39408.1 /TIER=Stack /STK=38 /UG=Mm.39408 /UG_TITLE=ESTs, Highly similar to HEN2 MOUSE HELIX-LOOP-HELIX PROTEIN 2 (M.musculus)
1425661_at	59.3	P	0.00415	0.4	I	6.8e-05	39.5	P	0.005859	gb:BC006901.1 /DB_XREF=gi:13905209 /FEA=FLmRNA /CNT=17 /TID=Mm.2046.1 /TIER=FL /STK=1 /UG=Mm.2046 /LL=71891 /UG_GENE=2310010M10Rik /DEF=Mus musculus, Similar to protein kinase NYD-SP15, clone MGC:11946 IMAGE:3600168, mRNA, complete cds. /PROD=Similar to protein kinase NYD-SP15 /FL=gb:BC006901.1
1423824_at	126.4	P	0.000244	0.4	I	0.000346	97.8	P	0.000244	gb:BC018381.1 /DB_XREF=gi:17390893 /FEA=FLmRNA /CNT=236 /TID=Mm.6766.1 /TIER=FL+Stack /STK=98 /UG=Mm.6766 /LL=68151 /UG_GENE=5031439A09Rik /DEF=Mus musculus, RIKEN cDNA 5031439A09 gene, clone MGC:25946 IMAGE:4237619, mRNA, complete cds. /PROD=RIKEN cDNA 5031439A09 gene /FL=gb:BC018381.1
1456787_at	20.3	P	0.00293	0.4	I	0.000389	12.4	P	0.01416	gb:BM220188 /DB_XREF=gi:17780210 /DB_XREF=C0936F08-3 /CLONE=C0936F08 /FEA=EST /CNT=9 /TID=Mm.169436.1 /TIER=ConsEnd /STK=7 /UG=Mm.169436 /UG_TITLE=ESTs
1433919_at	499.1	P	0.000244	0.4	I	2e-05	362.4	P	0.000732	gb:AV302111 /DB_XREF=gi:16393451 /DB_XREF=AV302111 /CLONE=5730499G19 /FEA=EST /CNT=59 /TID=Mm.51340.2 /TIER=Stack /STK=52 /UG=Mm.51340 /LL=65255 /UG_GENE=Asb4 /UG_TITLE=ankyrin repeat and SOCS box-containing protein 4
1441498_at	79.3	P	0.000244	0.4	I	0.000389	52.1	P	0.001953	gb:AW546318 /DB_XREF=gi:7191726 /DB_XREF=L0006F02-3 /CLONE=L0006F02 /FEA=EST /CNT=4 /TID=Mm.102808.1 /TIER=ConsEnd /STK=4 /UG=Mm.102808 /UG_TITLE=ESTs
1440589_at	91.3	P	0.000244	0.4	I	3e-05	67.7	P	0.000732	gb:BB079283 /DB_XREF=gi:16260510 /DB_XREF=BB079283 /CLONE=9330157G16 /FEA=EST /CNT=5 /TID=Mm.148672.1 /TIER=ConsEnd /STK=5 /UG=Mm.148672 /UG_TITLE=ESTs
1430187_at	65.2	P	0.000244	0.4	I	0.001651	39	P	0.000244	gb:AK018216.1 /DB_XREF=gi:12857829 /FEA=mRNA /CNT=7 /TID=Mm.23140.1 /TIER=ConsEnd /STK=3 /UG=Mm.23140 /LL=76165 /UG_GENE=6330516O17Rik /UG_TITLE=RIKEN cDNA 6330516O17 gene /DEF=Mus musculus adult male medulla oblongata cDNA, RIKEN full-length enriched library, clone:6330516O17:hypothetical protein, full insert sequence.
1421508_at	93	P	0.000244	0.4	I	0.000214	71.7	P	0.000244	gb:NM_011855.2 /DB_XREF=gi:7657412 /GEN=Odz1 /FEA=FLmRNA /CNT=6 /TID=Mm.42037.1 /TIER=FL /STK=2 /UG=Mm.42037 /LL=23963 /DEF=Mus musculus odd Ozten-m homolog 1 (Drosophila) (Odz1), mRNA. /PROD=odd Ozten-m homolog 1 (Drosophila) /FL=gb:AB025410.1 gb:NM_011855.2
1440425_at	157.4	P	0.000244	0.4	I	5.2e-05	115.9	P	0.000244	gb:BB377181 /DB_XREF=gi:16407592 /DB_XREF=BB377181 /CLONE=C130088G02 /FEA=EST /CNT=6 /TID=Mm.156671.1 /TIER=ConsEnd /STK=5 /UG=Mm.156671 /UG_TITLE=ESTs
1439426_x_at	91.7	P	0.018555	0.4	I	0.000147	45.8	P	0.030273	gb:AV058500 /DB_XREF=gi:5158247 /DB_XREF=AV058500 /CLONE=1810054A05 /FEA=EST /CNT=8 /TID=Mm.45436.3 /TIER=Stack /STK=8 /UG=Mm.45436 /LL=17105 /UG_GENE=Lyzs /UG_TITLE=lysozyme
1417831_at	78.3	P	0.000732	0.5	I	2.3e-05	62.8	P	0.000732	gb:AI875533 /DB_XREF=gi:5549582 /DB_XREF=uk49d11.x1 /CLONE=IMAGE:1972341 /FEA=FLmRNA /CNT=128 /TID=Mm.26412.1 /TIER=Stack /STK=28 /UG=Mm.26412 /LL=24061 /UG_GENE=Smc1l1 /UG_TITLE=SMC (structural maintenance of chromosomes 1)-like 1 (S. cerevisiae) /FL=gb:AF047600.1 gb:NM_019710.1
1431569_a_at	241.5	P	0.000732	0.5	I	0.000552	163.2	P	0.001221	gb:AK012406.1 /DB_XREF=gi:12849129 /FEA=mRNA /CNT=2 /TID=Mm.32727.2 /TIER=ConsEnd /STK=1 /UG=Mm.32727 /LL=72585 /UG_GENE=2700050C12Rik /UG_TITLE=RIKEN cDNA 2700050C12 gene /DEF=Mus musculus 11 days embryo whole body cDNA, RIKEN full-length enriched library, clone:2700050C12:BRAIN CDNA, CLONE MNCB-0671, full insert sequence.
1458290_at	61.5	P	0.000244	0.5	I	0.001336	42.2	P	0.000244	gb:BM208579 /DB_XREF=gi:17764803 /DB_XREF=C0630G12-3 /CLONE=C0630G12 /FEA=EST /CNT=3 /TID=Mm.214710.1 /TIER=ConsEnd /STK=3 /UG=Mm.214710 /UG_TITLE=ESTs
1416411_at	49.7	P	0.000732	0.5	I	0.001651	34.1	P	0.000732	gb:NM_008183.1 /DB_XREF=gi:6680120 /GEN=Gstm2 /FEA=FLmRNA /CNT=135 /TID=Mm.14601.1 /TIER=FL+Stack /STK=91 /UG=Mm.14601 /LL=14863 /DEF=Mus musculus glutathione S-transferase, mu 2 (Gstm2), mRNA. /PROD=glutathione-S-transferase, mu 2 /FL=gb:J04696.1 gb:NM_008183.1
1442893_at	65.2	P	0.001221	0.5	I	0.000101	48.7	P	0.000732	gb:BB040120 /DB_XREF=gi:16258581 /DB_XREF=BB040120 /CLONE=6030447F02 /FEA=EST /CNT=4 /TID=Mm.208875.1 /TIER=ConsEnd /STK=3 /UG=Mm.208875 /UG_TITLE=ESTs
1458053_at	46.2	P	0.000244	0.5	I	0.000692	38.2	P	0.001953	gb:BB051811 /DB_XREF=gi:16259598 /DB_XREF=BB051811 /CLONE=6720435E11 /FEA=EST /CNT=3 /TID=Mm.212066.1 /TIER=ConsEnd /STK=3 /UG=Mm.212066 /UG_TITLE=ESTs
1458309_at	37.4	P	0.001221	0.5	I	0.001832	23.7	P	0.001953	gb:BM122422 /DB_XREF=gi:17106190 /DB_XREF=L0509F09-3 /CLONE=L0509F09 /FEA=EST /CNT=3 /TID=Mm.214364.1 /TIER=ConsEnd /STK=3 /UG=Mm.214364 /UG_TITLE=ESTs
1439850_at	108.8	P	0.001953	0.5	I	8.8e-05	76.9	P	0.00415	gb:BB310805 /DB_XREF=gi:16402651 /DB_XREF=BB310805 /CLONE=B230318A01 /FEA=EST /CNT=10 /TID=Mm.131965.1 /TIER=ConsEnd /STK=6 /UG=Mm.131965 /UG_TITLE=ESTs, Weakly similar to zinc finger protein 61 (Mus musculus) (M.musculus)
1436359_at	69.9	P	0.000732	0.5	I	0.000307	49.6	P	0.000732	gb:BF471533 /DB_XREF=gi:11540716 /DB_XREF=UI-M-BH3-avt-e-11-0-UI.r1 /CLONE=UI-M-BH3-avt-e-11-0-UI /FEA=EST /CNT=15 /TID=Mm.143446.1 /TIER=Stack /STK=9 /UG=Mm.143446 /UG_TITLE=ESTs
1437434_a_at	106.5	P	0.000732	0.5	I	3.5e-05	74.4	P	0.000732	gb:BM241735 /DB_XREF=gi:17877005 /DB_XREF=K0621D10-3 /CLONE=K0621D10 /FEA=EST /CNT=19 /TID=Mm.6766.2 /TIER=Stack /STK=18 /UG=Mm.6766 /LL=68151 /UG_GENE=5031439A09Rik /UG_TITLE=RIKEN cDNA 5031439A09 gene
1435267_at	62.4	P	0.000244	0.5	I	0.001201	46.8	P	0.000244	gb:BB041868 /DB_XREF=gi:16258700 /DB_XREF=BB041868 /CLONE=6030458H09 /FEA=EST /CNT=22 /TID=Mm.205686.1 /TIER=Stack /STK=18 /UG=Mm.205686 /UG_TITLE=ESTs
1436465_at	170	P	0.000244	0.5	I	6e-05	132	P	0.000244	gb:BE947032 /DB_XREF=gi:10524791 /DB_XREF=UI-M-BH3-awm-a-10-0-UI.s1 /CLONE=UI-M-BH3-awm-a-10-0-UI /FEA=EST /CNT=10 /TID=Mm.70794.1 /TIER=Stack /STK=9 /UG=Mm.70794 /UG_TITLE=ESTs
1451569_at	22	P	0.005615	0.5	I	0.001651	22	P	0.018555	gb:AU066920 /DB_XREF=gi:4967657 /DB_XREF=AU066920 /CLONE=MNCb-2722 /FEA=FLmRNA /CNT=73 /TID=Mm.3535.1 /TIER=Stack /STK=30 /UG=Mm.3535 /LL=22026 /UG_GENE=Nr2c2 /UG_TITLE=nuclear receptor subfamily 2, group C, member 2 /FL=gb:U11688.1
1433209_at	35.4	P	0.000244	0.5	I	2e-05	27.5	P	0.00293	gb:AK008743.1 /DB_XREF=gi:12843127 /FEA=mRNA /CNT=1 /TID=Mm.158366.1 /TIER=ConsEnd /STK=0 /UG=Mm.158366 /LL=70386 /UG_GENE=2210017G18Rik /UG_TITLE=RIKEN cDNA 2210017G18 gene /DEF=Mus musculus adult male stomach cDNA, RIKEN full-length enriched library, clone:2210017G18:unclassifiable transcript, full insert sequence.
1446670_at	31.8	P	0.000732	0.5	I	0.000966	26.7	P	0.00415	gb:BM241206 /DB_XREF=gi:17876476 /DB_XREF=K0613F11-3 /CLONE=K0613F11 /FEA=EST /CNT=2 /TID=Mm.215836.1 /TIER=ConsEnd /STK=2 /UG=Mm.215836 /UG_TITLE=ESTs
1442867_at	38.5	P	0.000244	0.5	I	0.000774	24.2	P	0.000244	gb:BQ174216 /DB_XREF=gi:20349707 /DB_XREF=UI-M-DJ2-bvw-m-07-0-UI.s1 /CLONE=UI-M-DJ2-bvw-m-07-0-UI /FEA=EST /CNT=4 /TID=Mm.194351.1 /TIER=ConsEnd /STK=3 /UG=Mm.194351 /UG_TITLE=ESTs
1418293_at	182.5	P	0.000244	0.5	I	6.8e-05	130.2	P	0.000244	gb:NM_008332.1 /DB_XREF=gi:6680362 /GEN=Ifit2 /FEA=FLmRNA /CNT=58 /TID=Mm.2036.1 /TIER=FL+Stack /STK=26 /UG=Mm.2036 /LL=15958 /DEF=Mus musculus interferon-induced protein with tetratricopeptide repeats 2 (Ifit2), mRNA. /PROD=interferon-induced protein withtetratricopeptide repeats 2 /FL=gb:NM_008332.1 gb:U43085.1
1455858_x_at	705.6	P	0.000732	0.5	I	3e-05	512.5	P	0.000244	gb:BB020616 /DB_XREF=gi:8192723 /DB_XREF=BB020616 /CLONE=5330402N14 /FEA=EST /CNT=35 /TID=Mm.21878.5 /TIER=Stack /STK=35 /UG=Mm.21878 /LL=18976 /UG_GENE=Pomc1 /UG_TITLE=pro-opiomelanocortin-alpha
1457781_at	68.7	P	0.000732	0.5	I	0.000241	47.2	P	0.000732	gb:BG063584 /DB_XREF=gi:12546147 /DB_XREF=H3009A10-3 /CLONE=H3009A10 /FEA=EST /CNT=5 /TID=Mm.167218.1 /TIER=ConsEnd /STK=3 /UG=Mm.167218 /UG_TITLE=ESTs
1456122_at	36.1	P	0.000244	0.5	I	2e-05	21.1	P	0.000732	gb:BM196783 /DB_XREF=gi:17748742 /DB_XREF=C0337E01-3 /CLONE=C0337E01 /FEA=EST /CNT=18 /TID=Mm.138343.1 /TIER=Stack /STK=15 /UG=Mm.138343 /UG_TITLE=ESTs
1447922_at	74.7	P	0.001953	0.5	I	0.000966	57.6	P	0.00293	gb:BB362499 /DB_XREF=gi:9074327 /DB_XREF=BB362499 /CLONE=C130011K05 /FEA=EST /CNT=2 /TID=Mm.151449.1 /TIER=ConsEnd /STK=2 /UG=Mm.151449 /UG_TITLE=ESTs
1447047_at	20	P	0.000244	0.5	I	0.000618	13.7	P	0.010742	gb:AW124751 /DB_XREF=gi:6100281 /DB_XREF=UI-M-BH2.1-aqa-e-05-0-UI.s1 /CLONE=UI-M-BH2.1-aqa-e-05-0-UI /FEA=EST /CNT=2 /TID=Mm.151114.1 /TIER=ConsEnd /STK=2 /UG=Mm.151114 /UG_TITLE=ESTs
1457990_at	160.4	P	0.000244	0.5	I	0.000273	116.1	P	0.000244	gb:BB080832 /DB_XREF=gi:15407581 /DB_XREF=BB080832 /CLONE=9330165B21 /FEA=EST /CNT=5 /TID=Mm.39232.1 /TIER=ConsEnd /STK=3 /UG=Mm.39232 /UG_TITLE=ESTs
1456911_at	35.7	P	0.001953	0.5	I	0.001077	31.4	P	0.01416	gb:BB831639 /DB_XREF=gi:17009882 /DB_XREF=BB831639 /CLONE=G930018E16 /FEA=EST /CNT=8 /TID=Mm.214961.1 /TIER=ConsEnd /STK=6 /UG=Mm.214961 /UG_TITLE=ESTs, Weakly similar to T00386 hypothetical protein KIAA0627 (H.sapiens)
1426060_at	116.9	P	0.001953	0.5	I	0.001651	82.9	P	0.00293	gb:BC007159.1 /DB_XREF=gi:13938088 /FEA=FLmRNA /CNT=1 /TID=Mm.212861.1 /TIER=FL /STK=1 /UG=Mm.212861 /DEF=Mus musculus, Similar to L1 repeat, Tf subfamily, member 30, clone MGC:7372 IMAGE:3487559, mRNA, complete cds. /PROD=Similar to L1 repeat, Tf subfamily, member 30 /FL=gb:BC007159.1
1417270_at	48.1	P	0.000244	0.5	I	0.000346	29.7	P	0.000244	gb:AK016611.1 /DB_XREF=gi:12855440 /GEN=Wdr12 /FEA=FLmRNA /CNT=115 /TID=Mm.87293.1 /TIER=ConsEnd /STK=1 /UG=Mm.87293 /LL=57750 /UG_TITLE=WD repeat domain 12 /DEF=Mus musculus adult male testis cDNA, RIKEN full-length enriched library, clone:4933402C23:WD repeat domain 12, full insert sequence. /FL=gb:BC004748.1 gb:AF239765.1 gb:NM_021312.1 gb:AY059431.1
1445148_at	47.8	P	0.001221	0.5	I	4.6e-05	36.3	P	0.008057	gb:BB041366 /DB_XREF=gi:16258657 /DB_XREF=BB041366 /CLONE=6030455G18 /FEA=EST /CNT=3 /TID=Mm.210283.1 /TIER=ConsEnd /STK=2 /UG=Mm.210283 /UG_TITLE=ESTs
1444198_at	131.7	P	0.000244	0.5	I	4e-05	83.5	P	0.000244	gb:BM117570 /DB_XREF=gi:17080588 /DB_XREF=L0853D02-3 /CLONE=L0853D02 /FEA=EST /CNT=5 /TID=Mm.214466.1 /TIER=ConsEnd /STK=2 /UG=Mm.214466 /UG_TITLE=ESTs
1425926_a_at	22.4	P	0.001953	0.5	I	0.001201	13.6	P	0.046143	gb:BC017609.1 /DB_XREF=gi:17160873 /FEA=FLmRNA /CNT=2 /TID=Mm.134516.1 /TIER=FL /STK=1 /UG=Mm.134516 /DEF=Mus musculus, clone MGC:27657 IMAGE:4527414, mRNA, complete cds. /PROD=Unknown (protein for MGC:27657) /FL=gb:BC017609.1
1446504_at	21.6	P	0.000732	0.5	I	0.000774	14.1	P	0.000244	gb:BB207830 /DB_XREF=gi:15409912 /DB_XREF=BB207830 /CLONE=A430084M10 /FEA=EST /CNT=2 /TID=Mm.207949.1 /TIER=ConsEnd /STK=2 /UG=Mm.207949 /UG_TITLE=ESTs, Highly similar to S12207 hypothetical protein (M.musculus)
1439874_at	39.2	P	0.008057	0.5	I	0.001651	25.3	A	0.080566	gb:BB075161 /DB_XREF=gi:16260268 /DB_XREF=BB075161 /CLONE=9330102E08 /FEA=EST /CNT=8 /TID=Mm.44610.1 /TIER=ConsEnd /STK=6 /UG=Mm.44610 /UG_TITLE=ESTs
1447478_at	46.6	P	0.000244	0.5	I	6.8e-05	37.4	P	0.000244	gb:BB802543 /DB_XREF=gi:16972166 /DB_XREF=BB802543 /CLONE=G630047H19 /FEA=EST /CNT=2 /TID=Mm.214384.1 /TIER=ConsEnd /STK=2 /UG=Mm.214384 /UG_TITLE=ESTs
1443127_at	87.7	P	0.000244	0.5	I	0.000346	71.7	P	0.000244	gb:BB127374 /DB_XREF=gi:16262345 /DB_XREF=BB127374 /CLONE=9630021D06 /FEA=EST /CNT=3 /TID=Mm.209789.1 /TIER=ConsEnd /STK=3 /UG=Mm.209789 /UG_TITLE=ESTs
1423547_at	127	P	0.000244	0.5	I	2e-05	83.1	P	0.000244	gb:AW208566 /DB_XREF=gi:6514506 /DB_XREF=uo61c09.x1 /CLONE=IMAGE:2647024 /FEA=FLmRNA /CNT=267 /TID=Mm.45436.1 /TIER=Stack /STK=11 /UG=Mm.45436 /LL=17105 /UG_GENE=Lyzs /UG_TITLE=lysozyme /FL=gb:BC002069.1 gb:NM_017372.1
1455937_at	78.4	P	0.000244	0.5	I	6e-05	60.1	P	0.000244	gb:BB085030 /DB_XREF=gi:8650810 /DB_XREF=BB085030 /CLONE=9330197A21 /FEA=EST /CNT=25 /TID=Mm.63119.1 /TIER=Stack /STK=24 /UG=Mm.63119 /UG_TITLE=ESTs
1456512_at	70.8	P	0.000732	0.5	I	0.000147	51.3	P	0.001953	gb:AV174487 /DB_XREF=gi:15404726 /DB_XREF=AV174487 /CLONE=5730410K02 /FEA=EST /CNT=12 /TID=Mm.94537.1 /TIER=Stack /STK=9 /UG=Mm.94537 /UG_TITLE=ESTs, Moderately similar to T42667 hypothetical protein DKFZp434B0417.1 (H.sapiens)
1453302_at	47.8	P	0.008057	0.5	I	0.000774	35.8	A	0.080566	gb:AK015245.1 /DB_XREF=gi:12853505 /FEA=mRNA /CNT=14 /TID=Mm.34611.1 /TIER=ConsEnd /STK=7 /UG=Mm.34611 /LL=74626 /UG_GENE=4930429O20Rik /UG_TITLE=RIKEN cDNA 4930429O20 gene /DEF=Mus musculus adult male testis cDNA, RIKEN full-length enriched library, clone:4930429O20:hypothetical protein, full insert sequence.
1458010_at	59.5	P	0.000244	0.5	I	2e-05	42.2	P	0.000732	gb:BG074974 /DB_XREF=gi:12557543 /DB_XREF=H3141F07-3 /CLONE=H3141F07 /FEA=EST /CNT=4 /TID=Mm.182757.1 /TIER=ConsEnd /STK=3 /UG=Mm.182757 /UG_TITLE=ESTs
1444531_at	72.1	P	0.000244	0.5	I	0.001077	46.1	P	0.000244	gb:AI847438 /DB_XREF=gi:5491344 /DB_XREF=UI-M-AI1-afs-b-02-0-UI.s1 /CLONE=UI-M-AI1-afs-b-02-0-UI /FEA=EST /CNT=4 /TID=Mm.40499.1 /TIER=ConsEnd /STK=2 /UG=Mm.40499 /UG_TITLE=ESTs
1437796_at	70.4	P	0.00293	0.5	I	0.000389	48.7	P	0.023926	gb:BB077283 /DB_XREF=gi:16260404 /DB_XREF=BB077283 /CLONE=9330134N15 /FEA=EST /CNT=15 /TID=Mm.102037.1 /TIER=Stack /STK=14 /UG=Mm.102037 /UG_TITLE=ESTs
1444895_at	29.6	P	0.00293	0.5	I	0.001486	25.2	P	0.030273	gb:BG070615 /DB_XREF=gi:12553184 /DB_XREF=H3089C04-3 /CLONE=H3089C04 /FEA=EST /CNT=3 /TID=Mm.172174.1 /TIER=ConsEnd /STK=2 /UG=Mm.172174 /UG_TITLE=ESTs
1419473_a_at	302.3	P	0.000244	0.5	I	5.2e-05	200.9	P	0.000244	gb:NM_031161.1 /DB_XREF=gi:13624300 /GEN=Cck /FEA=FLmRNA /CNT=36 /TID=Mm.2619.1 /TIER=FL+Stack /STK=9 /UG=Mm.2619 /LL=12424 /DEF=Mus musculus cholecystokinin (Cck), mRNA. /PROD=cholecystokinin /FL=gb:NM_031161.1
1419573_a_at	118.2	P	0.00293	0.5	I	4e-05	87.7	P	0.005859	gb:NM_008495.1 /DB_XREF=gi:6678681 /GEN=Lgals1 /FEA=FLmRNA /CNT=22 /TID=Mm.43831.1 /TIER=FL+Stack /STK=8 /UG=Mm.43831 /LL=16852 /DEF=Mus musculus lectin, galactose binding, soluble 1 (Lgals1), mRNA. /PROD=lectin, galactose binding, soluble 1 /FL=gb:NM_008495.1 gb:BC002063.1
1458586_at	30.8	P	0.000244	0.5	I	0.001832	23.7	P	0.000244	gb:BB447484 /DB_XREF=gi:16425184 /DB_XREF=BB447484 /CLONE=D030060M01 /FEA=EST /CNT=4 /TID=Mm.209204.1 /TIER=ConsEnd /STK=2 /UG=Mm.209204 /UG_TITLE=ESTs, Weakly similar to TYROSINE-PROTEIN KINASE JAK3 (M.musculus)
1430035_at	42	P	0.000244	0.5	I	0.000346	32.7	P	0.000732	gb:AK018415.1 /DB_XREF=gi:12858103 /FEA=mRNA /CNT=10 /TID=Mm.45539.1 /TIER=ConsEnd /STK=4 /UG=Mm.45539 /LL=71488 /UG_GENE=8430415E05Rik /UG_TITLE=RIKEN cDNA 8430415E05 gene /DEF=Mus musculus 16 days embryo lung cDNA, RIKEN full-length enriched library, clone:8430415E05:hypothetical protein, full insert sequence.
1447270_at	18	P	0.01416	0.5	I	0.000865	11.3	P	0.018555	gb:BM124643 /DB_XREF=gi:17108411 /DB_XREF=L0543A01-3 /CLONE=L0543A01 /FEA=EST /CNT=2 /TID=Mm.218086.1 /TIER=ConsEnd /STK=2 /UG=Mm.218086 /UG_TITLE=ESTs
1419256_at	183.6	P	0.000244	0.5	I	0.00013	121.9	P	0.000244	gb:BM213516 /DB_XREF=gi:17771438 /DB_XREF=C0837E11-3 /CLONE=C0837E11 /FEA=FLmRNA /CNT=171 /TID=Mm.123110.1 /TIER=Stack /STK=75 /UG=Mm.123110 /LL=20742 /UG_GENE=Spnb2 /UG_TITLE=beta-spectrin 2, non-erythrocytic /FL=gb:AF017112.1 gb:NM_009260.1
1457497_at	21.7	P	0.00293	0.5	I	6e-05	13.3	P	0.010742	gb:BB358710 /DB_XREF=gi:15411658 /DB_XREF=BB358710 /CLONE=C030032K10 /FEA=EST /CNT=4 /TID=Mm.208450.1 /TIER=ConsEnd /STK=4 /UG=Mm.208450 /UG_TITLE=ESTs
1449069_at	161.8	P	0.000244	0.5	I	0.001486	132.2	P	0.000244	gb:X98096.1 /DB_XREF=gi:2760485 /FEA=FLmRNA /CNT=157 /TID=Mm.417.1 /TIER=Stack /STK=14 /UG=Mm.417 /LL=22661 /UG_GENE=Zfp148 /DEF=M.musculus mRNA for G-rich box-binding protein. /PROD=G-rich box-binding protein /FL=gb:NM_011749.1 gb:BC026144.1 gb:AF316548.1 gb:U80078.1
1438033_at	38.9	P	0.000244	0.5	I	0.001486	26.5	P	0.000244	gb:BB530740 /DB_XREF=gi:9582669 /DB_XREF=BB530740 /CLONE=E030011I18 /FEA=EST /CNT=25 /TID=Mm.19258.2 /TIER=Stack /STK=12 /UG=Mm.19258 /LL=66951 /UG_GENE=2310028D20Rik /UG_TITLE=RIKEN cDNA 2310028D20 gene
1443175_at	123.9	P	0.000244	0.5	I	0.000167	88.2	P	0.000244	gb:BB466434 /DB_XREF=gi:16427234 /DB_XREF=BB466434 /CLONE=D230009B02 /FEA=EST /CNT=3 /TID=Mm.208474.1 /TIER=ConsEnd /STK=3 /UG=Mm.208474 /UG_TITLE=ESTs
1430675_at	64	P	0.000244	0.5	I	0.00013	51.6	P	0.000244	gb:BM932606 /DB_XREF=gi:19391758 /DB_XREF=UI-M-CG0p-bni-b-07-0-UI.r1 /CLONE=UI-M-CG0p-bni-b-07-0-UI /FEA=mRNA /CNT=6 /TID=Mm.76366.1 /TIER=ConsEnd /STK=1 /UG=Mm.76366 /LL=73001 /UG_GENE=2900055J20Rik /UG_TITLE=RIKEN cDNA 2900055J20 gene
1448626_at	160.4	P	0.000244	0.5	I	6e-05	100.3	P	0.000244	gb:NM_025876.1 /DB_XREF=gi:13385357 /GEN=2310066P17Rik /FEA=FLmRNA /CNT=75 /TID=Mm.74138.1 /TIER=FL+Stack /STK=52 /UG=Mm.74138 /LL=66971 /DEF=Mus musculus RIKEN cDNA 2310066P17 gene (2310066P17Rik), mRNA. /PROD=RIKEN cDNA 2310066P17 /FL=gb:NM_025876.1 gb:BC025132.1
1435770_at	75.1	P	0.000732	0.5	I	2e-05	58.5	P	0.000732	gb:BB215068 /DB_XREF=gi:15410117 /DB_XREF=BB215068 /CLONE=A530024L06 /FEA=EST /CNT=25 /TID=Mm.44400.1 /TIER=Stack /STK=13 /UG=Mm.44400 /LL=52837 /UG_GENE=D2Bwg1356e /UG_TITLE=DNA segment, Chr 2, Brigham & Womens Genetics 1356 expressed
1440534_at	190.7	P	0.000732	0.5	I	0.000214	145.9	P	0.000732	gb:BB177862 /DB_XREF=gi:16269851 /DB_XREF=BB177862 /CLONE=A230069K02 /FEA=EST /CNT=6 /TID=Mm.44791.1 /TIER=ConsEnd /STK=5 /UG=Mm.44791 /UG_TITLE=ESTs
1442109_at	15.4	P	0.000244	0.5	I	0.000101	11.3	P	0.030273	gb:BE989344 /DB_XREF=gi:10666631 /DB_XREF=UI-M-BZ1-bfr-o-05-0-UI.s1 /CLONE=UI-M-BZ1-bfr-o-05-0-UI /FEA=EST /CNT=6 /TID=Mm.88123.1 /TIER=ConsEnd /STK=3 /UG=Mm.88123 /UG_TITLE=ESTs, Moderately similar to S12207 hypothetical protein (M.musculus)
1416661_at	46.5	P	0.000244	0.5	I	2e-05	30.7	P	0.000244	gb:BB835796 /DB_XREF=gi:17014039 /DB_XREF=BB835796 /CLONE=G930038N11 /FEA=FLmRNA /CNT=376 /TID=Mm.2238.1 /TIER=Stack /STK=11 /UG=Mm.2238 /LL=13669 /UG_GENE=Eif3 /UG_TITLE=eukaryotic translation initiation factor 3 /FL=gb:U14172.1 gb:NM_010123.1
1443660_at	16.9	P	0.000732	0.5	I	0.000389	10.8	P	0.001953	gb:BB750724 /DB_XREF=gi:16154960 /DB_XREF=BB750724 /CLONE=G130201P20 /FEA=EST /CNT=3 /TID=Mm.210281.1 /TIER=ConsEnd /STK=3 /UG=Mm.210281 /UG_TITLE=ESTs, Weakly similar to POL2 MOUSE RETROVIRUS-RELATED POL POLYPROTEIN (M.musculus)
1439305_at	170.9	P	0.000244	0.5	I	2e-05	117.3	P	0.000244	gb:BB011750 /DB_XREF=gi:16257254 /DB_XREF=BB011750 /CLONE=4832415F17 /FEA=EST /CNT=8 /TID=Mm.131842.1 /TIER=Stack /STK=8 /UG=Mm.131842 /UG_TITLE=ESTs
1435915_at	15.9	P	0.008057	0.5	I	0.001832	11.9	P	0.030273	gb:BB771139 /DB_XREF=gi:16213078 /DB_XREF=BB771139 /CLONE=G370121C04 /FEA=EST /CNT=19 /TID=Mm.76692.1 /TIER=Stack /STK=12 /UG=Mm.76692 /LL=104500 /UG_GENE=AU020939 /UG_TITLE=expressed sequence AU020939
1439949_at	24.4	P	0.001953	0.5	I	0.001651	24.3	P	0.010742	gb:BG063622 /DB_XREF=gi:12546185 /DB_XREF=H3009E07-3 /CLONE=H3009E07 /FEA=EST /CNT=7 /TID=Mm.122305.1 /TIER=ConsEnd /STK=6 /UG=Mm.122305 /UG_TITLE=ESTs
1418188_a_at	812.7	P	0.000244	0.5	I	2.3e-05	553.8	P	0.000244	gb:AA560093 /DB_XREF=gi:2331558 /DB_XREF=vl29d03.r1 /CLONE=IMAGE:973637 /FEA=FLmRNA /CNT=85 /TID=Mm.218611.1 /TIER=ConsEnd /STK=0 /UG=Mm.218611 /LL=54409 /UG_GENE=Ramp2 /UG_TITLE=receptor (calcitonin) activity modifying protein 2 /FL=gb:AF146523.1 gb:AF209906.1 gb:NM_019444.1
1460101_at	79.3	P	0.000732	0.5	I	8.8e-05	55.4	P	0.000732	gb:BG076361 /DB_XREF=gi:12558930 /DB_XREF=H3158G11-3 /CLONE=H3158G11 /FEA=EST /CNT=3 /TID=Mm.170142.1 /TIER=ConsEnd /STK=3 /UG=Mm.170142 /UG_TITLE=ESTs
1438565_at	142	P	0.000244	0.5	I	7.8e-05	104.3	P	0.000244	gb:BB464727 /DB_XREF=gi:16427018 /DB_XREF=BB464727 /CLONE=D130094D22 /FEA=EST /CNT=19 /TID=Mm.103400.2 /TIER=Stack /STK=10 /UG=Mm.103400 /LL=100753 /UG_GENE=AI849226 /UG_TITLE=expressed sequence AI849226
1423422_at	255.5	P	0.000244	0.5	I	2e-05	186.5	P	0.000244	gb:AV113827 /DB_XREF=gi:15404426 /DB_XREF=AV113827 /CLONE=2610024N06 /FEA=FLmRNA /CNT=58 /TID=Mm.51340.1 /TIER=Stack /STK=37 /UG=Mm.51340 /LL=65255 /UG_GENE=Asb4 /UG_TITLE=ankyrin repeat and SOCS box-containing protein 4 /FL=gb:NM_023048.1
1443205_at	143.3	P	0.000732	0.5	I	0.00013	102.2	P	0.000732	gb:AU067727 /DB_XREF=gi:4968464 /DB_XREF=AU067727 /CLONE=MNCb-0893 /FEA=EST /CNT=3 /TID=Mm.38567.1 /TIER=ConsEnd /STK=3 /UG=Mm.38567 /LL=27785 /UG_GENE=D5Buc30e /UG_TITLE=DNA segment, Chr 5, Bucan 30 expressed
1427183_at	117.2	P	0.000244	0.5	I	2e-05	69.2	P	0.000244	gb:BC023060.1 /DB_XREF=gi:18606201 /FEA=mRNA /CNT=19 /TID=Mm.44176.1 /TIER=Stack /STK=11 /UG=Mm.44176 /DEF=Mus musculus, Similar to EGF-containing fibulin-like extracellular matrix protein 1, clone IMAGE:5357328, mRNA, partial cds. /PROD=Similar to EGF-containing fibulin-likeextracellular matrix protein 1
1442557_at	65.7	P	0.00293	0.5	I	2e-05	33.6	P	0.023926	gb:BB388293 /DB_XREF=gi:16408595 /DB_XREF=BB388293 /CLONE=C230056G22 /FEA=EST /CNT=4 /TID=Mm.167751.1 /TIER=ConsEnd /STK=3 /UG=Mm.167751 /UG_TITLE=ESTs
1429974_at	31.8	P	0.001221	0.5	I	0.001077	12.8	P	0.005859	gb:AK012980.1 /DB_XREF=gi:12850061 /FEA=mRNA /CNT=11 /TID=Mm.158789.1 /TIER=ConsEnd /STK=5 /UG=Mm.158789 /LL=72177 /UG_GENE=2810404D13Rik /UG_TITLE=RIKEN cDNA 2810404D13 gene /DEF=Mus musculus 10, 11 days embryo whole body cDNA, RIKEN full-length enriched library, clone:2810404D13:unclassifiable transcript, full insert sequence.
1457424_at	31.2	P	0.000244	0.5	I	3e-05	20.6	P	0.001953	gb:BB760085 /DB_XREF=gi:16206394 /DB_XREF=BB760085 /CLONE=G270124K15 /FEA=EST /CNT=5 /TID=Mm.188433.1 /TIER=ConsEnd /STK=4 /UG=Mm.188433 /UG_TITLE=ESTs
1423606_at	31.8	P	0.000244	0.5	I	0.000101	27.5	P	0.001221	gb:BI110565 /DB_XREF=gi:14561466 /DB_XREF=602896364F1 /CLONE=IMAGE:5026431 /FEA=FLmRNA /CNT=334 /TID=Mm.10681.1 /TIER=Stack /STK=8 /UG=Mm.10681 /LL=50706 /UG_GENE=Osf2-pending /UG_TITLE=osteoblast specific factor 2 (fasciclin I-like) /FL=gb:D13664.1 gb:NM_015784.1
1455831_at	365.8	P	0.000244	0.5	I	0.000241	235.4	P	0.000244	gb:BE985138 /DB_XREF=gi:10658139 /DB_XREF=UI-M-CG0p-bdh-h-07-0-UI.s1 /CLONE=UI-M-CG0p-bdh-h-07-0-UI /FEA=EST /CNT=86 /TID=Mm.142866.2 /TIER=Stack /STK=41 /UG=Mm.142866 /LL=233908 /UG_GENE=LOC233908 /UG_TITLE=pigpen
1457324_at	23.1	P	0.008057	0.5	I	0.000189	12.1	P	0.018555	gb:BM115786 /DB_XREF=gi:17078804 /DB_XREF=L0825E08-3 /CLONE=L0825E08 /FEA=EST /CNT=6 /TID=Mm.150755.1 /TIER=ConsEnd /STK=4 /UG=Mm.150755 /UG_TITLE=ESTs
1418345_at	44.3	P	0.001221	0.5	I	2.3e-05	31.7	P	0.005859	gb:NM_023517.1 /DB_XREF=gi:12963712 /GEN=Tnfsf13 /FEA=FLmRNA /CNT=47 /TID=Mm.54359.1 /TIER=FL+Stack /STK=25 /UG=Mm.54359 /LL=69583 /DEF=Mus musculus tumor necrosis factor (ligand) superfamily, member 13 (Tnfsf13), mRNA. /PROD=tumor necrosis factor (ligand) superfamily,member 13 /FL=gb:AF294825.1 gb:NM_023517.1
1418310_a_at	50.6	P	0.000244	0.5	I	2e-05	37.2	P	0.000732	gb:NM_020599.1 /DB_XREF=gi:10181109 /GEN=Rlbp1 /FEA=FLmRNA /CNT=39 /TID=Mm.41653.1 /TIER=FL+Stack /STK=26 /UG=Mm.41653 /LL=19771 /DEF=Mus musculus retinaldehyde binding protein 1 (Rlbp1), mRNA. /PROD=retinaldehyde-binding protein 1 /FL=gb:NM_020599.1
1440789_at	21.3	P	0.000244	0.5	I	2.3e-05	18	M	0.056152	gb:BB243938 /DB_XREF=gi:8936684 /DB_XREF=BB243938 /CLONE=A630098L07 /FEA=EST /CNT=5 /TID=Mm.131419.1 /TIER=ConsEnd /STK=5 /UG=Mm.131419 /UG_TITLE=ESTs
1452500_at	39.5	P	0.000244	0.5	I	0.000241	24.8	P	0.00415	gb:BC005497.1 /DB_XREF=gi:13529568 /FEA=mRNA /CNT=2 /TID=Mm.139078.2 /TIER=ConsEnd /STK=0 /UG=Mm.139078 /LL=192289 /UG_GENE=Tmlh /DEF=Mus musculus, Similar to hypothetical protein FLJ10727, clone IMAGE:3488159, mRNA, partial cds. /PROD=Similar to hypothetical protein FLJ10727
1448754_at	266.7	P	0.000244	0.5	I	2e-05	193.9	P	0.000244	gb:NM_011254.1 /DB_XREF=gi:6755299 /GEN=Rbp1 /FEA=FLmRNA /CNT=93 /TID=Mm.2450.1 /TIER=FL+Stack /STK=42 /UG=Mm.2450 /LL=19659 /DEF=Mus musculus retinol binding protein 1, cellular (Rbp1), mRNA. /PROD=retinol binding protein 1, cellular /FL=gb:BC018254.1 gb:NM_011254.1
1449578_at	17.2	P	0.000244	0.5	I	0.000273	10.1	P	0.010742	gb:AW536705 /DB_XREF=gi:7179122 /DB_XREF=G0107G09-3 /CLONE=G0107G09 /FEA=FLmRNA /CNT=92 /TID=Mm.45286.1 /TIER=Stack /STK=45 /UG=Mm.45286 /LL=114741 /UG_GENE=Supt16h /UG_TITLE=suppressor of Ty 16 homolog (S.cerevisiae) /FL=gb:NM_033618.1 gb:BC012433.1 gb:AF323667.1
1453185_at	114	P	0.000244	0.5	I	0.000966	64.1	P	0.000244	gb:BM239370 /DB_XREF=gi:17874640 /DB_XREF=K0533D02-3 /CLONE=K0533D02 /FEA=mRNA /CNT=93 /TID=Mm.100117.1 /TIER=Stack /STK=15 /UG=Mm.100117 /LL=66625 /UG_GENE=5730406M06Rik /UG_TITLE=RIKEN cDNA 5730406M06 gene
1452187_at	94.9	P	0.00293	0.5	I	4e-05	71.6	P	0.010742	gb:BB541007 /DB_XREF=gi:9612230 /DB_XREF=BB541007 /CLONE=E130111K11 /FEA=mRNA /CNT=151 /TID=Mm.46706.1 /TIER=Stack /STK=9 /UG=Mm.46706 /UG_TITLE=Mus musculus, clone IMAGE:3491703, mRNA, partial cds
1428948_at	19.2	P	0.000244	0.5	I	0.001486	12.2	P	0.00293	gb:BE952741 /DB_XREF=gi:10593522 /DB_XREF=UI-M-BH4-azj-e-09-0-UI.s1 /CLONE=UI-M-BH4-azj-e-09-0-UI /FEA=mRNA /CNT=29 /TID=Mm.100108.1 /TIER=Stack /STK=16 /UG=Mm.100108 /LL=70528 /UG_GENE=5730414M22Rik /UG_TITLE=RIKEN cDNA 5730414M22 gene
1418496_at	50.5	P	0.000244	0.5	I	3e-05	33.2	P	0.000244	gb:NM_008259.1 /DB_XREF=gi:7106320 /GEN=Foxa1 /FEA=FLmRNA /CNT=34 /TID=Mm.4578.1 /TIER=FL+Stack /STK=23 /UG=Mm.4578 /LL=15375 /DEF=Mus musculus forkhead box A1 (Foxa1), mRNA. /PROD=forkhead box A1 /FL=gb:NM_008259.1 gb:U44752.1
1440224_at	31.6	P	0.010742	0.5	I	0.001651	20.8	M	0.056152	gb:BB077224 /DB_XREF=gi:16260399 /DB_XREF=BB077224 /CLONE=9330133O14 /FEA=EST /CNT=15 /TID=Mm.138433.1 /TIER=ConsEnd /STK=5 /UG=Mm.138433 /UG_TITLE=ESTs
1416468_at	762.3	P	0.000244	0.6	I	2e-05	519.7	P	0.000244	gb:NM_013467.1 /DB_XREF=gi:7304880 /GEN=Aldh1a1 /FEA=FLmRNA /CNT=197 /TID=Mm.4514.1 /TIER=FL+Stack /STK=87 /UG=Mm.4514 /LL=11668 /DEF=Mus musculus aldehyde dehydrogenase family 1, subfamily A1 (Aldh1a1), mRNA. /PROD=alcohol dehydrogenase family 1, subfamily A1 /FL=gb:NM_013467.1 gb:M74570.1
1416482_at	317.9	P	0.000244	0.6	I	2.3e-05	255.7	P	0.000244	gb:BQ257627 /DB_XREF=gi:20458380 /DB_XREF=NISC_kp04c07.q2 /CLONE=IMAGE:5408269 /FEA=FLmRNA /CNT=416 /TID=Mm.3679.1 /TIER=Stack /STK=9 /UG=Mm.3679 /LL=22129 /UG_GENE=Ttc3 /UG_TITLE=tetratricopeptide repeat domain /FL=gb:NM_009441.1 gb:AB008516.1
1435959_at	42.7	P	0.000244	0.6	I	0.000241	18.7	P	0.000244	gb:BM246535 /DB_XREF=gi:17881805 /DB_XREF=K0739E07-3 /CLONE=K0739E07 /FEA=EST /CNT=16 /TID=Mm.41321.2 /TIER=Stack /STK=12 /UG=Mm.41321 /LL=76117 /UG_GENE=5830480G12Rik /UG_TITLE=RIKEN cDNA 5830480G12 gene
1416966_at	54	P	0.000732	0.6	I	0.000492	31.8	P	0.005859	gb:BC014762.1 /DB_XREF=gi:15928574 /FEA=FLmRNA /CNT=107 /TID=Mm.20839.1 /TIER=FL+Stack /STK=62 /UG=Mm.20839 /LL=19879 /UG_GENE=Roct /DEF=Mus musculus, reduced in osteosclerosis transporter, clone MGC:25962 IMAGE:4239544, mRNA, complete cds. /PROD=reduced in osteosclerosis transporter /FL=gb:AF078869.1 gb:BC014762.1 gb:NM_031194.1
1443878_at	15.3	P	0.018555	0.6	I	0.000966	11.2	A	0.303711	gb:BB306768 /DB_XREF=gi:15411329 /DB_XREF=BB306768 /CLONE=B230209H17 /FEA=EST /CNT=10 /TID=Mm.166568.1 /TIER=ConsEnd /STK=2 /UG=Mm.166568 /UG_TITLE=ESTs, Weakly similar to T23314 hypothetical protein T14G10.2 - Caenorhabditis elegans (C.elegans)
1458830_at	124.2	P	0.000244	0.6	I	2e-05	85.1	P	0.000244	gb:BB023508 /DB_XREF=gi:16257828 /DB_XREF=BB023508 /CLONE=5330415N16 /FEA=EST /CNT=3 /TID=Mm.110150.1 /TIER=ConsEnd /STK=2 /UG=Mm.110150 /UG_TITLE=ESTs
1460097_at	42.6	P	0.00293	0.6	I	0.000774	23.2	P	0.010742	gb:BB392770 /DB_XREF=gi:16409081 /DB_XREF=BB392770 /CLONE=C230080H17 /FEA=EST /CNT=4 /TID=Mm.220304.1 /TIER=ConsEnd /STK=3 /UG=Mm.220304 /UG_TITLE=ESTs
1438778_at	76.9	P	0.000244	0.6	I	0.000552	54.9	P	0.000244	gb:BB083574 /DB_XREF=gi:16260749 /DB_XREF=BB083574 /CLONE=9330183L06 /FEA=EST /CNT=11 /TID=Mm.131808.1 /TIER=Stack /STK=9 /UG=Mm.131808 /UG_TITLE=ESTs
1448734_at	51.1	P	0.000244	0.6	I	0.001832	33.4	P	0.000732	gb:NM_007752.1 /DB_XREF=gi:6680996 /GEN=Cp /FEA=FLmRNA /CNT=332 /TID=Mm.13787.1 /TIER=FL+Stack /STK=43 /UG=Mm.13787 /LL=12870 /DEF=Mus musculus ceruloplasmin (Cp), mRNA. /PROD=ceruloplasmin /FL=gb:U49430.1 gb:NM_007752.1
1449494_at	252.2	P	0.000244	0.6	I	2e-05	159.5	P	0.000244	gb:AY026947.1 /DB_XREF=gi:13027786 /FEA=FLmRNA /CNT=16 /TID=Mm.46735.1 /TIER=FL+Stack /STK=9 /UG=Mm.46735 /LL=67295 /UG_GENE=Rab3c /DEF=Mus musculus small GTP-binding protein Rab3C mRNA, complete cds. /PROD=small GTP-binding protein Rab3C /FL=gb:AF312037.1 gb:NM_023852.1 gb:AY026947.1
1435708_at	50.7	P	0.000244	0.6	I	2.3e-05	35.7	P	0.000244	gb:BB355415 /DB_XREF=gi:16405709 /DB_XREF=BB355415 /CLONE=C030005N15 /FEA=EST /CNT=16 /TID=Mm.150627.1 /TIER=Stack /STK=14 /UG=Mm.150627 /UG_TITLE=ESTs
1455393_at	39.7	P	0.001221	0.6	I	2e-05	24.8	P	0.00415	gb:BB009037 /DB_XREF=gi:15403220 /DB_XREF=BB009037 /CLONE=4732487C09 /FEA=EST /CNT=42 /TID=Mm.13787.2 /TIER=Stack /STK=14 /UG=Mm.13787 /LL=12870 /UG_GENE=Cp /UG_TITLE=ceruloplasmin
1419282_at	28.3	P	0.000732	0.6	I	0.001486	26.2	P	0.005859	gb:U50712.1 /DB_XREF=gi:1477581 /GEN=MCP-5 /FEA=FLmRNA /CNT=27 /TID=Mm.867.1 /TIER=FL+Stack /STK=11 /UG=Mm.867 /LL=20293 /DEF=Mus musculus monocyte chemoattractant protein-5 precursor (MCP-5) mRNA, complete cds. /PROD=monocyte chemoattractant protein-5 precursor /FL=gb:U66670.1 gb:U50712.1 gb:AF065937.1 gb:NM_011331.1 gb:AF065936.1 gb:AF065935.1 gb:AF065934.1 gb:AF065938.1
1430791_at	74.4	P	0.010742	0.6	I	2.3e-05	50.1	P	0.01416	gb:BB261763 /DB_XREF=gi:16400008 /DB_XREF=BB261763 /CLONE=A730099O13 /FEA=mRNA /CNT=5 /TID=Mm.158440.1 /TIER=ConsEnd /STK=1 /UG=Mm.158440 /LL=70753 /UG_GENE=6330415B21Rik /UG_TITLE=RIKEN cDNA 6330415B21 gene
1439702_at	38.1	P	0.000244	0.6	I	0.000167	25.4	P	0.000244	gb:BB026411 /DB_XREF=gi:16257973 /DB_XREF=BB026411 /CLONE=5330432O11 /FEA=EST /CNT=7 /TID=Mm.214546.1 /TIER=ConsEnd /STK=7 /UG=Mm.214546 /UG_TITLE=ESTs
1444492_at	54.3	P	0.000244	0.6	I	0.000101	29.8	P	0.000244	gb:BB027241 /DB_XREF=gi:8204383 /DB_XREF=BB027241 /CLONE=5330436O13 /FEA=EST /CNT=4 /TID=Mm.212869.1 /TIER=ConsEnd /STK=2 /UG=Mm.212869 /UG_TITLE=ESTs
1457886_at	16.6	P	0.000244	0.6	I	0.000189	11.1	P	0.000244	gb:BG075804 /DB_XREF=gi:12558373 /DB_XREF=H3152A06-3 /CLONE=H3152A06 /FEA=EST /CNT=4 /TID=Mm.182831.1 /TIER=ConsEnd /STK=3 /UG=Mm.182831 /UG_TITLE=ESTs
1438020_at	11.4	P	0.001221	0.6	I	0.000552	7.4	P	0.010742	gb:BB036951 /DB_XREF=gi:15403718 /DB_XREF=BB036951 /CLONE=5930421M24 /FEA=EST /CNT=35 /TID=Mm.94336.1 /TIER=Stack /STK=12 /UG=Mm.94336 /LL=105399 /UG_GENE=BB099155 /UG_TITLE=expressed sequence BB099155
1447342_at	18.7	P	0.001953	0.6	I	0.000692	18.7	P	0.008057	gb:BB751335 /DB_XREF=gi:16155571 /DB_XREF=BB751335 /CLONE=G130205B07 /FEA=EST /CNT=2 /TID=Mm.207662.1 /TIER=ConsEnd /STK=2 /UG=Mm.207662 /UG_TITLE=ESTs
1450876_at	20.3	P	0.00293	0.6	I	0.000774	10.8	P	0.007813	gb:AI987976 /DB_XREF=gi:5819770 /DB_XREF=um09g12.x1 /CLONE=IMAGE:2182630 /FEA=FLmRNA /CNT=86 /TID=Mm.8655.1 /TIER=Stack /STK=38 /UG=Mm.8655 /LL=12628 /UG_GENE=Cfh /UG_TITLE=complement component factor h /FL=gb:M12660.1 gb:NM_009888.1
1458779_at	176.8	P	0.000244	0.6	I	2e-05	113.6	P	0.000244	gb:BB127279 /DB_XREF=gi:16262340 /DB_XREF=BB127279 /CLONE=9630020J23 /FEA=EST /CNT=3 /TID=Mm.207411.1 /TIER=ConsEnd /STK=2 /UG=Mm.207411 /UG_TITLE=ESTs
1436996_x_at	246.2	P	0.000732	0.6	I	0.000167	170.2	P	0.000244	gb:AV066625 /DB_XREF=gi:5186453 /DB_XREF=AV066625 /CLONE=2010110G11 /FEA=EST /CNT=31 /TID=Mm.45436.2 /TIER=Stack /STK=31 /UG=Mm.45436 /LL=17105 /UG_GENE=Lyzs /UG_TITLE=lysozyme
1458099_at	17.7	P	0.000244	0.6	I	0.000189	9.9	P	0.000732	gb:BB291417 /DB_XREF=gi:16401463 /DB_XREF=BB291417 /CLONE=B130004P22 /FEA=EST /CNT=3 /TID=Mm.214692.1 /TIER=ConsEnd /STK=3 /UG=Mm.214692 /UG_TITLE=ESTs
1440339_at	21.3	P	0.000244	0.6	I	0.000346	15.8	P	0.000244	gb:AW910504 /DB_XREF=gi:8075746 /DB_XREF=ur84c08.x1 /CLONE=IMAGE:3156974 /FEA=EST /CNT=7 /TID=Mm.23500.1 /TIER=ConsEnd /STK=5 /UG=Mm.23500 /LL=73762 /UG_GENE=4833416E15Rik /UG_TITLE=RIKEN cDNA 4833416E15 gene
1416625_at	132.4	P	0.000244	0.6	I	4e-05	81.6	P	0.000244	gb:NM_009776.1 /DB_XREF=gi:6753217 /GEN=Serping1 /FEA=FLmRNA /CNT=192 /TID=Mm.38888.1 /TIER=FL+Stack /STK=77 /UG=Mm.38888 /LL=12258 /DEF=Mus musculus serine (or cysteine) proteinase inhibitor, clade G (C1 inhibitor), member 1 (Serping1), mRNA. /PROD=complement component 1 inhibitor /FL=gb:AF010254.1 gb:BC002026.1 gb:NM_009776.1
1440015_at	50.5	P	0.000244	0.6	I	3e-05	45.1	P	0.000732	gb:BB528896 /DB_XREF=gi:16445504 /DB_XREF=BB528896 /CLONE=D930048P11 /FEA=EST /CNT=6 /TID=Mm.130762.1 /TIER=ConsEnd /STK=6 /UG=Mm.130762 /UG_TITLE=ESTs
1434109_at	55.2	P	0.000732	0.6	I	0.000774	48	P	0.000244	gb:AV291265 /DB_XREF=gi:16392381 /DB_XREF=AV291265 /CLONE=5430401P15 /FEA=EST /CNT=95 /TID=Mm.24472.1 /TIER=Stack /STK=42 /UG=Mm.24472 /LL=102379 /UG_GENE=AA408038 /UG_TITLE=expressed sequence AA408038
1439195_at	12.6	P	0.000732	0.6	I	0.000618	8.1	P	0.001221	gb:BB471698 /DB_XREF=gi:16427956 /DB_XREF=BB471698 /CLONE=D230040E15 /FEA=EST /CNT=11 /TID=Mm.119153.1 /TIER=Stack /STK=8 /UG=Mm.119153 /UG_TITLE=ESTs
1458298_at	48.1	P	0.001953	0.6	I	0.000346	36.1	P	0.008057	gb:AI462674 /DB_XREF=gi:4316704 /DB_XREF=vb62c08.x1 /CLONE=IMAGE:761582 /FEA=EST /CNT=3 /TID=Mm.71049.1 /TIER=ConsEnd /STK=3 /UG=Mm.71049 /UG_TITLE=ESTs
1423860_at	4194.6	P	0.000244	0.6	I	2e-05	2617.6	P	0.000244	gb:AB006361.1 /DB_XREF=gi:2317285 /FEA=FLmRNA /CNT=130 /TID=Mm.1008.1 /TIER=FL+Stack /STK=89 /UG=Mm.1008 /LL=19215 /UG_GENE=Ptgds /DEF=Mus musculus mRNA for prostaglandin D synthetase, complete cds. /PROD=prostaglandin D synthetase /FL=gb:AB006361.1
1445531_at	41.1	P	0.000732	0.6	I	0.00013	26.6	P	0.005859	gb:BB179947 /DB_XREF=gi:8839030 /DB_XREF=BB179947 /CLONE=A230081I05 /FEA=EST /CNT=3 /TID=Mm.212917.1 /TIER=ConsEnd /STK=2 /UG=Mm.212917 /UG_TITLE=ESTs
1447025_at	18.2	P	0.000244	0.6	I	0.001201	14	P	0.00415	gb:BE981615 /DB_XREF=gi:10650901 /DB_XREF=UI-M-CG0p-bcv-c-01-0-UI.s1 /CLONE=UI-M-CG0p-bcv-c-01-0-UI /FEA=EST /CNT=2 /TID=Mm.151269.1 /TIER=ConsEnd /STK=2 /UG=Mm.151269 /UG_TITLE=ESTs
1458307_at	24.7	P	0.001221	0.6	I	0.001201	17.8	P	0.018555	gb:BE992834 /DB_XREF=gi:10674340 /DB_XREF=UI-M-BZ1-bjb-b-05-0-UI.s1 /CLONE=UI-M-BZ1-bjb-b-05-0-UI /FEA=EST /CNT=3 /TID=Mm.188407.1 /TIER=ConsEnd /STK=3 /UG=Mm.188407 /UG_TITLE=ESTs
1443271_at	64.7	P	0.000244	0.6	I	0.000189	42.3	P	0.000244	gb:BB455080 /DB_XREF=gi:16425923 /DB_XREF=BB455080 /CLONE=D130036A06 /FEA=EST /CNT=3 /TID=Mm.209014.1 /TIER=ConsEnd /STK=3 /UG=Mm.209014 /UG_TITLE=ESTs
1441187_at	29.6	P	0.000244	0.6	I	0.001832	23	P	0.000244	gb:BB070287 /DB_XREF=gi:8580285 /DB_XREF=BB070287 /CLONE=8030490B12 /FEA=EST /CNT=5 /TID=Mm.183654.1 /TIER=ConsEnd /STK=4 /UG=Mm.183654 /UG_TITLE=ESTs
1421180_at	90.7	P	0.000244	0.6	I	2e-05	61.3	P	0.008057	gb:NM_025681.1 /DB_XREF=gi:13385141 /GEN=Lix1 /FEA=FLmRNA /CNT=17 /TID=Mm.13130.1 /TIER=FL /STK=2 /UG=Mm.13130 /LL=66643 /DEF=Mus musculus limb expression 1 homolog (chicken) (Lix1), mRNA. /PROD=limb expression 1 homolog (chicken) /FL=gb:AF351204.1 gb:NM_025681.1
1415904_at	64.3	P	0.000732	0.6	I	0.000114	43.6	P	0.000732	gb:NM_008509.1 /DB_XREF=gi:6678709 /GEN=Lpl /FEA=FLmRNA /CNT=419 /TID=Mm.1514.1 /TIER=FL+Stack /STK=23 /UG=Mm.1514 /LL=16956 /DEF=Mus musculus lipoprotein lipase (Lpl), mRNA. /PROD=lipoprotein lipase /FL=gb:BC003305.1 gb:NM_008509.1
1458697_at	129.2	P	0.000244	0.6	I	2e-05	92.7	P	0.000244	gb:AW492692 /DB_XREF=gi:7062973 /DB_XREF=UI-M-BH3-ath-e-03-0-UI.s1 /CLONE=UI-M-BH3-ath-e-03-0-UI /FEA=EST /CNT=4 /TID=Mm.102111.1 /TIER=ConsEnd /STK=2 /UG=Mm.102111 /UG_TITLE=ESTs
1443744_at	28.2	P	0.000244	0.6	I	0.00013	17.9	P	0.001953	gb:BM942899 /DB_XREF=gi:19402762 /DB_XREF=UI-M-BZ1-bed-f-08-0-UI.r1 /CLONE=UI-M-BZ1-bed-f-08-0-UI /FEA=EST /CNT=3 /TID=Mm.188403.1 /TIER=ConsEnd /STK=3 /UG=Mm.188403 /UG_TITLE=ESTs
1417714_x_at	1206.2	P	0.001953	0.6	I	0.000241	773.2	P	0.001953	gb:NM_008218.1 /DB_XREF=gi:6680174 /GEN=Hba-a1 /FEA=FLmRNA /CNT=194 /TID=Mm.196110.1 /TIER=FL+Stack /STK=37 /UG=Mm.196110 /LL=15122 /DEF=Mus musculus hemoglobin alpha, adult chain 1 (Hba-a1), mRNA. /PROD=hemoglobin alpha, adult chain 1 /FL=gb:L75940.1 gb:NM_008218.1
1439970_at	30.3	P	0.010742	0.6	I	0.001077	14.4	A	0.111572	gb:BM247333 /DB_XREF=gi:17882603 /DB_XREF=K0800C08-3 /CLONE=K0800C08 /FEA=EST /CNT=11 /TID=Mm.169143.1 /TIER=ConsEnd /STK=6 /UG=Mm.169143 /UG_TITLE=ESTs, Moderately similar to S12207 hypothetical protein (M.musculus)
1457538_at	20.8	P	0.001953	0.6	I	0.000147	11.2	P	0.023926	gb:BB037066 /DB_XREF=gi:16258403 /DB_XREF=BB037066 /CLONE=5930422O12 /FEA=EST /CNT=4 /TID=Mm.131475.1 /TIER=ConsEnd /STK=4 /UG=Mm.131475 /UG_TITLE=ESTs
1424142_at	19.4	P	0.000244	0.6	I	0.000618	13.5	P	0.01416	gb:AV296697 /DB_XREF=gi:6328716 /DB_XREF=AV296697 /CLONE=5730443A03 /FEA=FLmRNA /CNT=110 /TID=Mm.46573.1 /TIER=Stack /STK=8 /UG=Mm.46573 /LL=67294 /UG_GENE=Ikbkap /UG_TITLE=inhibitor of kappa light polypeptide enhancer in B-cells, kinase complex-associated protein /FL=gb:AF387811.1 gb:AF367244.1
1428936_at	170.3	P	0.000244	0.6	I	0.000167	119.7	P	0.000244	gb:BF148888 /DB_XREF=gi:11030283 /DB_XREF=uy48e08.x1 /CLONE=IMAGE:3662822 /FEA=mRNA /CNT=245 /TID=Mm.103450.1 /TIER=Stack /STK=16 /UG=Mm.103450 /LL=67972 /UG_GENE=2810442I22Rik /UG_TITLE=RIKEN cDNA 2810442I22 gene
1452431_s_at	22.2	P	0.001953	0.6	I	0.00013	23.8	P	0.01416	gb:AF119253.1 /DB_XREF=gi:4884622 /GEN=H2-Ea /FEA=mRNA /CNT=20 /TID=Mm.15680.2 /TIER=ConsEnd /STK=0 /UG=Mm.15680 /LL=14968 /DEF=Mus musculus MHC class II antigen IE alpha (H2-Ea) mRNA, H2-Ea-nb1 allele, partial cds. /PROD=MHC class II antigen IE alpha
1460049_s_at	65.8	P	0.000244	0.6	I	3e-05	38.5	P	0.000732	gb:BB392676 /DB_XREF=gi:9115639 /DB_XREF=BB392676 /CLONE=C230080B21 /FEA=EST /CNT=5 /TID=Mm.213028.1 /TIER=ConsEnd /STK=5 /UG=Mm.213028 /UG_TITLE=ESTs
1447480_at	70	P	0.00293	0.6	I	0.000273	37.3	P	0.008057	gb:BB801162 /DB_XREF=gi:16970785 /DB_XREF=BB801162 /CLONE=G630034L13 /FEA=EST /CNT=2 /TID=Mm.213232.1 /TIER=ConsEnd /STK=2 /UG=Mm.213232 /UG_TITLE=ESTs
1423853_at	149.1	P	0.000244	0.6	I	5.2e-05	99.3	P	0.000732	gb:BC004791.1 /DB_XREF=gi:13435890 /FEA=FLmRNA /CNT=99 /TID=Mm.41638.1 /TIER=FL+Stack /STK=90 /UG=Mm.41638 /LL=76161 /UG_GENE=6330527O06Rik /DEF=Mus musculus, RIKEN cDNA 3110035N03 gene, clone MGC:8097 IMAGE:3588577, mRNA, complete cds. /PROD=RIKEN cDNA 3110035N03 gene /FL=gb:BC004791.1
1418296_at	121.5	P	0.000244	0.6	I	7.8e-05	67.2	P	0.000732	gb:NM_008761.2 /DB_XREF=gi:11612666 /GEN=Fxyd5 /FEA=FLmRNA /CNT=58 /TID=Mm.1870.1 /TIER=FL+Stack /STK=26 /UG=Mm.1870 /LL=18301 /DEF=Mus musculus FXYD domain-containing ion transport regulator 5 (Fxyd5), mRNA. /PROD=related to ion channel /FL=gb:U72680.1 gb:NM_008761.2
1437259_at	16.9	P	0.000244	0.6	I	0.001832	11.6	P	0.010742	gb:AV274006 /DB_XREF=gi:16390418 /DB_XREF=AV274006 /CLONE=4932415O19 /FEA=EST /CNT=30 /TID=Mm.66252.1 /TIER=Stack /STK=21 /UG=Mm.66252 /LL=98638 /UG_GENE=AV333884 /UG_TITLE=expressed sequence AV333884
1444693_at	35.7	P	0.023926	0.6	I	0.000552	23.9	P	0.023926	gb:BG069383 /DB_XREF=gi:12552040 /DB_XREF=H3076G04-3 /CLONE=H3076G04 /FEA=EST /CNT=4 /TID=Mm.173407.1 /TIER=ConsEnd /STK=2 /UG=Mm.173407 /UG_TITLE=ESTs
1440320_at	18.1	P	0.000244	0.6	I	0.000167	11.5	P	0.030273	gb:BB149299 /DB_XREF=gi:16267818 /DB_XREF=BB149299 /CLONE=9930121E23 /FEA=EST /CNT=7 /TID=Mm.33608.1 /TIER=ConsEnd /STK=5 /UG=Mm.33608 /UG_TITLE=ESTs
1437567_at	15.8	P	0.000732	0.6	I	0.001832	9.1	P	0.010742	gb:BB772341 /DB_XREF=gi:16214032 /DB_XREF=BB772341 /CLONE=G370141K18 /FEA=EST /CNT=19 /TID=Mm.33610.1 /TIER=Stack /STK=16 /UG=Mm.33610 /UG_TITLE=ESTs
1455034_at	137.7	P	0.000244	0.6	I	7.8e-05	94.3	P	0.001953	gb:BB703394 /DB_XREF=gi:16052229 /DB_XREF=BB703394 /CLONE=7420451N07 /FEA=EST /CNT=31 /TID=Mm.45081.1 /TIER=Stack /STK=28 /UG=Mm.45081 /UG_TITLE=ESTs
1455607_at	69	P	0.000244	0.6	I	2e-05	46.5	P	0.001221	gb:BG072958 /DB_XREF=gi:12555527 /DB_XREF=H3116H12-3 /CLONE=H3116H12 /FEA=EST /CNT=16 /TID=Mm.45191.1 /TIER=Stack /STK=10 /UG=Mm.45191 /LL=103488 /UG_GENE=AW742308 /UG_TITLE=expressed sequence AW742308
1429922_at	54.6	P	0.000244	0.6	I	2e-05	36.6	P	0.000244	gb:AK020721.1 /DB_XREF=gi:12861392 /FEA=mRNA /CNT=9 /TID=Mm.131978.1 /TIER=ConsEnd /STK=6 /UG=Mm.131978 /UG_TITLE=Mus musculus adult male hypothalamus cDNA, RIKEN full-length enriched library, clone:A230108N10:sodium channel, voltage-gated, type II, alpha polypeptide, full insert sequence /DEF=Mus musculus adult male hypothalamus cDNA, RIKEN full-length enriched library, clone:A230108N10:sodium c…
1440565_at	13.8	P	0.005859	0.6	I	0.001486	6.7	P	0.037598	gb:BB667512 /DB_XREF=gi:16398961 /DB_XREF=BB667512 /CLONE=C730020C12 /FEA=EST /CNT=5 /TID=Mm.212883.1 /TIER=ConsEnd /STK=5 /UG=Mm.212883 /UG_TITLE=ESTs
1454424_at	269.5	P	0.000244	0.6	I	2e-05	172.4	P	0.000244	gb:AK011729.1 /DB_XREF=gi:12848038 /FEA=mRNA /CNT=1 /TID=Mm.158830.1 /TIER=ConsEnd /STK=0 /UG=Mm.158830 /LL=72464 /UG_GENE=2610040L17Rik /UG_TITLE=RIKEN cDNA 2610040L17 gene /DEF=Mus musculus 10 days embryo whole body cDNA, RIKEN full-length enriched library, clone:2610040L17:unclassifiable transcript, full insert sequence.
1457557_at	49.3	P	0.001221	0.6	I	4e-05	30.4	P	0.00293	gb:BB378962 /DB_XREF=gi:16407772 /DB_XREF=BB378962 /CLONE=C130096L06 /FEA=EST /CNT=4 /TID=Mm.131850.1 /TIER=ConsEnd /STK=4 /UG=Mm.131850 /UG_TITLE=ESTs
1439333_at	68.7	P	0.000244	0.7	I	0.000692	47	P	0.000244	gb:BB078927 /DB_XREF=gi:15406978 /DB_XREF=BB078927 /CLONE=9330155M08 /FEA=EST /CNT=8 /TID=Mm.131635.1 /TIER=Stack /STK=8 /UG=Mm.131635 /UG_TITLE=ESTs
1420563_at	95.1	P	0.00415	0.7	I	6e-05	59.2	P	0.010742	gb:NM_016886.1 /DB_XREF=gi:8393312 /GEN=Gria3 /FEA=FLmRNA /CNT=11 /TID=Mm.42021.1 /TIER=FL /STK=4 /UG=Mm.42021 /LL=53623 /DEF=Mus musculus glutamate receptor, ionotropic, AMPA3 (alpha 3) (Gria3), mRNA. /PROD=glutamate receptor, ionotropic, AMPA3 (alpha3) /FL=gb:AF483495.1 gb:AB022342.1 gb:AF483494.1 gb:NM_016886.1
1426594_at	17.1	P	0.000732	0.7	I	7.8e-05	12	P	0.01416	gb:BG067753 /DB_XREF=gi:12550322 /DB_XREF=H3057G09-3 /CLONE=H3057G09 /FEA=FLmRNA /CNT=84 /TID=Mm.27789.2 /TIER=Stack /STK=11 /UG=Mm.27789 /UG_TITLE=Mus musculus GOBLIN mRNA for Golgi-associated band 4.1-like protein, complete cds /FL=gb:AB042027.1
1433578_at	53.4	P	0.000244	0.7	I	2e-05	37.6	P	0.000732	gb:BE824538 /DB_XREF=gi:10256772 /DB_XREF=C0501A05-3 /CLONE=C0501A05 /FEA=EST /CNT=91 /TID=Mm.100417.1 /TIER=Stack /STK=88 /UG=Mm.100417 /UG_TITLE=ESTs, Weakly similar to NTCP MOUSE SODIUMBILE ACID COTRANSPORTER (M.musculus)
1454510_at	35	P	0.01416	0.7	I	0.000774	13.4	A	0.080566	gb:AK013612.1 /DB_XREF=gi:12851045 /FEA=mRNA /CNT=1 /TID=Mm.158894.1 /TIER=ConsEnd /STK=0 /UG=Mm.158894 /LL=72854 /UG_GENE=2900034C19Rik /UG_TITLE=RIKEN cDNA 2900034C19 gene /DEF=Mus musculus adult male hippocampus cDNA, RIKEN full-length enriched library, clone:2900034C19:unclassifiable transcript, full insert sequence.
1419666_x_at	72.1	P	0.00293	0.7	I	2.7e-05	44.1	P	0.01416	gb:NM_019738.1 /DB_XREF=gi:9790144 /GEN=Nupr1 /FEA=FLmRNA /CNT=28 /TID=Mm.18742.1 /TIER=FL /STK=7 /UG=Mm.18742 /LL=56312 /DEF=Mus musculus nuclear protein 1 (Nupr1), mRNA. /PROD=p8 protein /FL=gb:AF131196.1 gb:NM_019738.1 gb:BC002109.1
1443179_at	34.2	P	0.000244	0.7	I	0.000307	22.5	P	0.000244	gb:BB087975 /DB_XREF=gi:16260959 /DB_XREF=BB087975 /CLONE=9430013J05 /FEA=EST /CNT=3 /TID=Mm.115100.1 /TIER=ConsEnd /STK=3 /UG=Mm.115100 /UG_TITLE=ESTs
1440694_at	8.1	P	0.001953	0.7	I	0.001486	8.8	P	0.001953	gb:BB523556 /DB_XREF=gi:16443840 /DB_XREF=BB523556 /CLONE=D930015F04 /FEA=EST /CNT=5 /TID=Mm.131537.1 /TIER=ConsEnd /STK=5 /UG=Mm.131537 /UG_TITLE=ESTs
1432432_a_at	272.3	P	0.000244	0.7	I	2e-05	148.3	P	0.000244	gb:AK012468.1 /DB_XREF=gi:12849233 /GEN=Rab3c /FEA=mRNA /CNT=1 /TID=Mm.46735.3 /TIER=ConsEnd /STK=0 /UG=Mm.46735 /LL=67295 /UG_TITLE=RAB3C, member RAS oncogene family /DEF=Mus musculus 11 days embryo whole body cDNA, RIKEN full-length enriched library, clone:2700062I01:RAB3C, member RAS oncogene family, full insert sequence.
1417494_a_at	106	P	0.008057	0.7	I	0.000552	77.6	P	0.030273	gb:NM_007752.1 /DB_XREF=gi:6680996 /GEN=Cp /FEA=FLmRNA /CNT=332 /TID=Mm.13787.1 /TIER=FL+Stack /STK=43 /UG=Mm.13787 /LL=12870 /DEF=Mus musculus ceruloplasmin (Cp), mRNA. /PROD=ceruloplasmin /FL=gb:U49430.1 gb:NM_007752.1
1451507_at	71	P	0.000244	0.7	I	2e-05	47.7	P	0.000244	gb:BB280300 /DB_XREF=gi:15411082 /DB_XREF=BB280300 /CLONE=A930025C09 /FEA=FLmRNA /CNT=127 /TID=Mm.24001.2 /TIER=Stack /STK=17 /UG=Mm.24001 /LL=17260 /UG_GENE=Mef2c /UG_TITLE=myocyte enhancer factor 2C /FL=gb:BC026841.1
1439999_at	25.5	P	0.000244	0.7	I	7.8e-05	16.9	P	0.000244	gb:BB432092 /DB_XREF=gi:15412072 /DB_XREF=BB432092 /CLONE=C630043M06 /FEA=EST /CNT=7 /TID=Mm.130852.1 /TIER=ConsEnd /STK=6 /UG=Mm.130852 /UG_TITLE=ESTs
1457898_at	39.7	P	0.000244	0.7	I	0.000389	28.4	P	0.000244	gb:BM243944 /DB_XREF=gi:17879214 /DB_XREF=K0704C08-3 /CLONE=K0704C08 /FEA=EST /CNT=4 /TID=Mm.185569.1 /TIER=ConsEnd /STK=3 /UG=Mm.185569 /UG_TITLE=ESTs
1440026_at	22.9	P	0.000732	0.7	I	5.2e-05	25.2	P	0.018555	gb:BM120634 /DB_XREF=gi:17088660 /DB_XREF=L0942B12-3 /CLONE=L0942B12 /FEA=EST /CNT=6 /TID=Mm.214553.1 /TIER=ConsEnd /STK=6 /UG=Mm.214553 /UG_TITLE=ESTs
1449241_at	79.9	P	0.000732	0.7	I	0.000114	48	P	0.00293	gb:NM_053105.1 /DB_XREF=gi:16716400 /GEN=Klhl1 /FEA=FLmRNA /CNT=20 /TID=Mm.133720.1 /TIER=FL+Stack /STK=18 /UG=Mm.133720 /LL=93688 /DEF=Mus musculus kelch-like 1 (Drosophila) (Klhl1), mRNA. /PROD=kelch-like 1 (Drosophila) /FL=gb:AF252281.1 gb:NM_053105.1
1424248_at	221.2	P	0.001221	0.7	I	2e-05	165.6	P	0.00293	gb:BC027107.1 /DB_XREF=gi:20073243 /FEA=FLmRNA /CNT=91 /TID=Mm.32794.1 /TIER=FL+Stack /STK=43 /UG=Mm.32794 /LL=74100 /UG_GENE=0710001E13Rik /DEF=Mus musculus, Similar to protein phosphatase 1, regulatory (inhibitor) subunit 1C, clone MGC:35587 IMAGE:5358309, mRNA, complete cds. /PROD=Similar to protein phosphatase 1, regulatory(inhibitor) subunit 1C /FL=gb:BC027107.1
1448475_at	62.2	P	0.000244	0.7	I	0.000552	30.3	P	0.000244	gb:NM_133859.1 /DB_XREF=gi:19527075 /GEN=2810002E22Rik /FEA=FLmRNA /CNT=127 /TID=Mm.27811.1 /TIER=FL+Stack /STK=68 /UG=Mm.27811 /LL=99543 /DEF=Mus musculus RIKEN cDNA 2810002E22 gene (2810002E22Rik), mRNA. /PROD=RIKEN cDNA 2810002E22 /FL=gb:BC005485.1 gb:NM_133859.1
1417618_at	48.9	P	0.00415	0.7	I	0.000552	28.5	P	0.01416	gb:NM_010582.1 /DB_XREF=gi:6754383 /GEN=Itih2 /FEA=FLmRNA /CNT=89 /TID=Mm.182043.1 /TIER=FL+Stack /STK=40 /UG=Mm.182043 /LL=16425 /DEF=Mus musculus inter-alpha trypsin inhibitor, heavy chain 2 (Itih2), mRNA. /PROD=inter-alpha trypsin inhibitor, heavy chain 2 /FL=gb:NM_010582.1
1438268_at	24	P	0.018555	0.7	I	0.001077	12.1	P	0.023926	gb:BB527789 /DB_XREF=gi:16444532 /DB_XREF=BB527789 /CLONE=D930043C02 /FEA=EST /CNT=21 /TID=Mm.216644.1 /TIER=Stack /STK=11 /UG=Mm.216644 /UG_TITLE=ESTs, Moderately similar to unnamed protein product (H.sapiens)
1436268_at	284.5	P	0.000732	0.7	I	2e-05	182.8	P	0.001953	gb:AI841578 /DB_XREF=gi:5475791 /DB_XREF=UI-M-AP0-abn-e-03-0-UI.s1 /CLONE=UI-M-AP0-abn-e-03-0-UI /FEA=EST /CNT=11 /TID=Mm.157859.1 /TIER=Stack /STK=10 /UG=Mm.157859 /UG_TITLE=ESTs
1429661_at	17.2	P	0.001221	0.7	I	6.8e-05	18.6	P	0.005859	gb:AV309262 /DB_XREF=gi:16394155 /DB_XREF=AV309262 /CLONE=5730578C21 /FEA=mRNA /CNT=24 /TID=Mm.73079.1 /TIER=Stack /STK=11 /UG=Mm.73079 /LL=73296 /UG_GENE=1700040C17Rik /UG_TITLE=RIKEN cDNA 1700040C17 gene
1451846_at	20.9	P	0.000732	0.7	I	0.000966	11.6	P	0.005859	gb:BC025863.1 /DB_XREF=gi:19484136 /FEA=FLmRNA /CNT=7 /TID=Mm.120298.1 /TIER=FL /STK=1 /UG=Mm.120298 /LL=74103 /UG_GENE=1200007O21Rik /DEF=Mus musculus, RIKEN cDNA 1200007O21 gene, clone MGC:31034 IMAGE:5249766, mRNA, complete cds. /PROD=RIKEN cDNA 1200007O21 gene /FL=gb:BC025863.1
1452298_a_at	52	P	0.000244	0.7	I	0.001336	30.7	P	0.000732	gb:AW546331 /DB_XREF=gi:7191740 /DB_XREF=L0006G07-3 /CLONE=L0006G07 /FEA=mRNA /CNT=38 /TID=Mm.3536.2 /TIER=Stack /STK=18 /UG=Mm.3536 /LL=17919 /UG_GENE=Myo5b /UG_TITLE=myosin Vb
1438858_x_at	74.2	P	0.005859	0.7	I	0.001077	33.1	P	0.010742	gb:AV018723 /DB_XREF=gi:4795715 /DB_XREF=AV018723 /CLONE=1190006J17 /FEA=EST /CNT=10 /TID=Mm.46334.1 /TIER=Stack /STK=9 /UG=Mm.46334 /UG_TITLE=ESTs
1424852_at	261	P	0.000244	0.7	I	2e-05	157.8	P	0.000244	gb:AV291165 /DB_XREF=gi:16392372 /DB_XREF=AV291165 /CLONE=5430401D19 /FEA=FLmRNA /CNT=127 /TID=Mm.24001.2 /TIER=Stack /STK=33 /UG=Mm.24001 /LL=17260 /UG_GENE=Mef2c /UG_TITLE=myocyte enhancer factor 2C /FL=gb:BC026841.1
1441538_at	51.8	P	0.000244	0.7	I	0.000189	33.1	P	0.000244	gb:BB267954 /DB_XREF=gi:16400462 /DB_XREF=BB267954 /CLONE=A830032M11 /FEA=EST /CNT=4 /TID=Mm.216918.1 /TIER=ConsEnd /STK=4 /UG=Mm.216918 /UG_TITLE=ESTs
1446279_at	51.2	P	0.000732	0.7	I	0.000147	28.3	P	0.001221	gb:BB281489 /DB_XREF=gi:16401323 /DB_XREF=BB281489 /CLONE=A930031L16 /FEA=EST /CNT=2 /TID=Mm.208503.1 /TIER=ConsEnd /STK=2 /UG=Mm.208503 /UG_TITLE=ESTs
1419100_at	229.9	P	0.000244	0.7	I	2e-05	125.6	P	0.000244	gb:NM_009252.1 /DB_XREF=gi:6678092 /GEN=Spi2-2 /FEA=FLmRNA /CNT=61 /TID=Mm.22650.1 /TIER=FL+Stack /STK=13 /UG=Mm.22650 /LL=20716 /DEF=Mus musculus serine protease inhibitor 2-2 (Spi2-2), mRNA. /PROD=serine protease inhibitor 2-2 /FL=gb:NM_009252.1 gb:M64086.1 gb:BC013651.1
1455056_at	64.2	P	0.000244	0.7	I	0.001832	42.7	P	0.000244	gb:BM231903 /DB_XREF=gi:17867173 /DB_XREF=K0316A01-3 /CLONE=K0316A01 /FEA=EST /CNT=34 /TID=Mm.6772.1 /TIER=Stack /STK=27 /UG=Mm.6772 /LL=30867 /UG_GENE=C78582 /UG_TITLE=EST C78582
1439412_at	52.2	P	0.000244	0.7	I	0.000147	28	P	0.000244	gb:BB167922 /DB_XREF=gi:8823863 /DB_XREF=BB167922 /CLONE=A130095O13 /FEA=EST /CNT=8 /TID=Mm.131809.1 /TIER=Stack /STK=8 /UG=Mm.131809 /UG_TITLE=ESTs
1448367_at	18.5	P	0.01416	0.7	I	0.000273	10.4	A	0.095215	gb:U45977.1 /DB_XREF=gi:1294818 /FEA=FLmRNA /CNT=223 /TID=Mm.30149.1 /TIER=FL /STK=1 /UG=Mm.30149 /LL=20318 /UG_GENE=Sdf4 /DEF=Mus musculus calcium-binding protein Cab45a mRNA, complete cds. /PROD=Cab45a /FL=gb:NM_011341.1 gb:D50461.1 gb:U45977.1
1417104_at	49.9	P	0.001953	0.7	I	0.000189	29.8	P	0.01416	gb:BC001999.1 /DB_XREF=gi:12805084 /FEA=FLmRNA /CNT=103 /TID=Mm.20829.1 /TIER=FL+Stack /STK=56 /UG=Mm.20829 /LL=13732 /UG_GENE=Emp3 /DEF=Mus musculus, epithelial membrane protein 3, clone MGC:5759 IMAGE:3485948, mRNA, complete cds. /PROD=epithelial membrane protein 3 /FL=gb:AF011750.1 gb:BC001999.1 gb:NM_010129.1 gb:U87948.1
1459746_at	64.7	P	0.000244	0.7	I	3e-05	38.4	P	0.001953	gb:AW125678 /DB_XREF=gi:6101208 /DB_XREF=UI-M-BH2.2-aqi-d-09-0-UI.s1 /CLONE=UI-M-BH2.2-aqi-d-09-0-UI /FEA=EST /CNT=2 /TID=Mm.85302.1 /TIER=ConsEnd /STK=2 /UG=Mm.85302 /UG_TITLE=ESTs
1431218_at	23	P	0.000244	0.7	I	0.000214	17.9	P	0.000244	gb:BB655693 /DB_XREF=gi:16489521 /DB_XREF=BB655693 /CLONE=D130016I20 /FEA=mRNA /CNT=9 /TID=Mm.160002.1 /TIER=ConsEnd /STK=0 /UG=Mm.160002 /LL=77844 /UG_GENE=B230110O18Rik /UG_TITLE=RIKEN cDNA B230110O18 gene
1445676_at	28.2	P	0.018555	0.7	I	0.001336	18.8	P	0.030273	gb:BB130001 /DB_XREF=gi:8784391 /DB_XREF=BB130001 /CLONE=9630042O19 /FEA=EST /CNT=3 /TID=Mm.156700.1 /TIER=ConsEnd /STK=2 /UG=Mm.156700 /UG_TITLE=ESTs
1458159_at	13.5	P	0.000244	0.7	I	0.001832	9.3	P	0.005859	gb:BB486509 /DB_XREF=gi:16441396 /DB_XREF=BB486509 /CLONE=D430036M08 /FEA=EST /CNT=3 /TID=Mm.212308.1 /TIER=ConsEnd /STK=3 /UG=Mm.212308 /UG_TITLE=ESTs
1434094_at	38.8	P	0.046143	0.7	I	0.000692	27.9	A	0.129639	gb:AV332097 /DB_XREF=gi:16396198 /DB_XREF=AV332097 /CLONE=6330530A05 /FEA=EST /CNT=56 /TID=Mm.23639.1 /TIER=Stack /STK=43 /UG=Mm.23639 /LL=100375 /UG_GENE=AV223516 /UG_TITLE=expressed sequence AV223516
1427822_a_at	24.9	P	0.001221	0.7	I	3e-05	14.7	P	0.030273	gb:U20265.1 /DB_XREF=gi:687693 /FEA=mRNA /CNT=1 /TID=Mm.22891.5 /TIER=ConsEnd /STK=0 /UG=Mm.22891 /LL=54158 /UG_GENE=Copg2as2 /UG_TITLE=coatomer protein complex, subunit gamma 2, antisense 2 /DEF=Mus musculus clone 1.5A LB9 mRNA, 3UTR, partial sequence.
1434413_at	52.4	P	0.001953	0.7	I	6.8e-05	31.1	P	0.008057	gb:BG092677 /DB_XREF=gi:12575240 /DB_XREF=mac15d01.x1 /CLONE=IMAGE:3999792 /FEA=EST /CNT=56 /TID=Mm.45770.1 /TIER=Stack /STK=33 /UG=Mm.45770 /UG_TITLE=ESTs
1420422_at	21.1	P	0.001953	0.8	I	2.7e-05	13	P	0.018555	gb:NM_053146.1 /DB_XREF=gi:18087802 /GEN=Pcdhb21 /FEA=FLmRNA /CNT=11 /TID=Mm.196828.1 /TIER=FL /STK=5 /UG=Mm.196828 /LL=93892 /DEF=Mus musculus protocadherin beta 21 (Pcdhb21), mRNA. /PROD=protocadherin beta 21 /FL=gb:AY013783.1 gb:NM_053146.1 gb:AF326314.1
1440013_at	38.9	P	0.000244	0.8	I	2e-05	24.2	P	0.000244	gb:BG072725 /DB_XREF=gi:12555294 /DB_XREF=H3114C04-3 /CLONE=H3114C04 /FEA=EST /CNT=6 /TID=Mm.164156.1 /TIER=ConsEnd /STK=6 /UG=Mm.164156 /UG_TITLE=ESTs
1422789_at	51	P	0.005859	0.8	I	0.000114	29.5	P	0.018555	gb:NM_009022.1 /DB_XREF=gi:6677664 /GEN=Aldh1a2 /FEA=FLmRNA /CNT=21 /TID=Mm.42016.1 /TIER=FL+Stack /STK=12 /UG=Mm.42016 /LL=19378 /DEF=Mus musculus aldehyde dehydrogenase family 1, subfamily A2 (Aldh1a2), mRNA. /PROD=alcohol dehydrogenase family 1, subfamily A2 /FL=gb:NM_009022.1
1443921_at	47.4	P	0.000732	0.8	I	3.5e-05	29.9	P	0.00293	gb:BB496379 /DB_XREF=gi:16441845 /DB_XREF=BB496379 /CLONE=D630003A19 /FEA=EST /CNT=8 /TID=Mm.209787.1 /TIER=ConsEnd /STK=2 /UG=Mm.209787 /UG_TITLE=ESTs
1456953_at	41.2	P	0.000732	0.8	I	2e-05	24.6	P	0.001221	gb:BB459641 /DB_XREF=gi:16426439 /DB_XREF=BB459641 /CLONE=D130062H10 /FEA=EST /CNT=7 /TID=Mm.100952.1 /TIER=ConsEnd /STK=6 /UG=Mm.100952 /UG_TITLE=ESTs
1459289_at	38.3	P	0.000244	0.8	I	2.7e-05	23.1	P	0.000244	gb:BB127991 /DB_XREF=gi:16262396 /DB_XREF=BB127991 /CLONE=9630027C04 /FEA=EST /CNT=2 /TID=Mm.207412.1 /TIER=ConsEnd /STK=2 /UG=Mm.207412 /UG_TITLE=ESTs
1451675_a_at	64.3	P	0.008057	0.8	I	2e-05	45.4	M	0.056152	gb:M63244.1 /DB_XREF=gi:1220399 /GEN=ALAS-E /FEA=FLmRNA /CNT=34 /TID=Mm.140509.2 /TIER=FL /STK=2 /UG=Mm.140509 /LL=11656 /DEF=Mus musculus amino levulinate synthase mRNA, complete cds. /PROD=mino levulinate synthase /FL=gb:M63244.1
1459072_at	14.8	P	0.00293	0.8	I	0.000692	9.1	P	0.030273	gb:BE648105 /DB_XREF=gi:9973890 /DB_XREF=UI-M-BH2.1-apa-d-08-0-UI.r1 /CLONE=UI-M-BH2.1-apa-d-08-0-UI /FEA=EST /CNT=3 /TID=Mm.65375.2 /TIER=ConsEnd /STK=2 /UG=Mm.65375 /UG_TITLE=ESTs
1430561_at	117.4	P	0.000244	0.8	I	2e-05	65.3	P	0.000244	gb:BE952491 /DB_XREF=gi:10592997 /DB_XREF=UI-M-CE0-azc-d-08-0-UI.s1 /CLONE=UI-M-CE0-azc-d-08-0-UI /FEA=mRNA /CNT=28 /TID=Mm.30934.1 /TIER=ConsEnd /STK=1 /UG=Mm.30934 /LL=70604 /UG_GENE=5730496F10Rik /UG_TITLE=RIKEN cDNA 5730496F10 gene
1440634_at	19.4	P	0.005859	0.8	I	0.000438	10.7	A	0.067627	gb:BG072806 /DB_XREF=gi:12555375 /DB_XREF=H3115B12-3 /CLONE=H3115B12 /FEA=EST /CNT=5 /TID=Mm.157623.1 /TIER=ConsEnd /STK=5 /UG=Mm.157623 /UG_TITLE=ESTs, Moderately similar to POL2 MOUSE RETROVIRUS-RELATED POL POLYPROTEIN (M.musculus)
1437919_at	10.2	P	0.023926	0.8	I	0.001832	4.4	A	0.219482	gb:BM214306 /DB_XREF=gi:17772415 /DB_XREF=C0848F10-3 /CLONE=C0848F10 /FEA=EST /CNT=15 /TID=Mm.218204.1 /TIER=Stack /STK=13 /UG=Mm.218204 /UG_TITLE=ESTs, Weakly similar to RIKEN cDNA 5730493B19 (Mus musculus) (M.musculus)
1451506_at	107.2	P	0.000244	0.8	I	3e-05	61.8	P	0.005859	gb:BC026841.1 /DB_XREF=gi:20070855 /FEA=FLmRNA /CNT=127 /TID=Mm.24001.2 /TIER=FL+Stack /STK=13 /UG=Mm.24001 /LL=17260 /UG_GENE=Mef2c /DEF=Mus musculus, Similar to MADS box transcription enhancer factor 2, polypeptide C (myocyte enhancer factor 2C), clone MGC:25468 IMAGE:4481227, mRNA, complete cds. /PROD=Similar to MADS box transcription enhancerfactor 2, polypeptide C (myocyte enhancer factor 2C…
1457018_at	10.7	P	0.001221	0.8	I	0.000492	5.8	P	0.000244	gb:BB075134 /DB_XREF=gi:16260263 /DB_XREF=BB075134 /CLONE=9330101P12 /FEA=EST /CNT=6 /TID=Mm.208756.1 /TIER=ConsEnd /STK=6 /UG=Mm.208756 /UG_TITLE=ESTs
1441716_at	38.9	P	0.000732	0.8	I	7.8e-05	25.7	P	0.00415	gb:BB408626 /DB_XREF=gi:16418307 /DB_XREF=BB408626 /CLONE=C430007O03 /FEA=EST /CNT=4 /TID=Mm.208423.1 /TIER=ConsEnd /STK=4 /UG=Mm.208423 /UG_TITLE=ESTs
1458156_at	42.8	P	0.000732	0.8	I	4.6e-05	25.4	P	0.000732	gb:BB548850 /DB_XREF=gi:16447741 /DB_XREF=BB548850 /CLONE=E230012J19 /FEA=EST /CNT=3 /TID=Mm.207624.1 /TIER=ConsEnd /STK=3 /UG=Mm.207624 /UG_TITLE=ESTs, Moderately similar to S12207 hypothetical protein (M.musculus)
1424254_at	123.1	P	0.000244	0.8	I	4e-05	107.7	P	0.000732	gb:BC027285.1 /DB_XREF=gi:20071022 /FEA=FLmRNA /CNT=65 /TID=Mm.175661.1 /TIER=FL+Stack /STK=42 /UG=Mm.175661 /LL=68713 /UG_GENE=1110036C17Rik /DEF=Mus musculus, Similar to RIKEN cDNA 1110036C17 gene, clone MGC:27862 IMAGE:3492212, mRNA, complete cds. /PROD=Similar to RIKEN cDNA 1110036C17 gene /FL=gb:BC027285.1
1449824_at	42.2	P	0.000732	0.8	I	2.3e-05	25.1	P	0.005859	gb:NM_021400.1 /DB_XREF=gi:10946747 /GEN=Prg4 /FEA=FLmRNA /CNT=10 /TID=Mm.212696.1 /TIER=FL /STK=6 /UG=Mm.212696 /LL=65022 /DEF=Mus musculus proteoglycan 4 (megakaryocyte stimulating factor, articular superficial zone protein) (Prg4), mRNA. /PROD=proteoglycan 4 (megakaryocyte stimulatingfactor, articular superficial zone protein) /FL=gb:AB034730.1 gb:NM_021400.1
1417933_at	44.1	P	0.000244	0.8	I	0.001201	20.3	P	0.000244	gb:NM_008344.1 /DB_XREF=gi:6680386 /GEN=Igfbp6 /FEA=FLmRNA /CNT=59 /TID=Mm.21373.1 /TIER=FL+Stack /STK=33 /UG=Mm.21373 /LL=16012 /DEF=Mus musculus insulin-like growth factor binding protein 6 (Igfbp6), mRNA. /PROD=insulin-like growth factor binding protein 6 /FL=gb:BC012723.1 gb:NM_008344.1
1430708_a_at	15	P	0.001221	0.8	I	0.000966	8.5	P	0.037598	gb:BB817276 /DB_XREF=gi:16989905 /DB_XREF=BB817276 /CLONE=G730038O03 /FEA=mRNA /CNT=5 /TID=Mm.154306.2 /TIER=ConsEnd /STK=1 /UG=Mm.154306 /LL=77593 /UG_GENE=4930550B20Rik /UG_TITLE=RIKEN cDNA 4930550B20 gene
1459311_at	17.1	P	0.000244	0.8	I	0.000492	12.5	P	0.000244	gb:BB255824 /DB_XREF=gi:16398496 /DB_XREF=BB255824 /CLONE=A730070B13 /FEA=EST /CNT=2 /TID=Mm.210629.1 /TIER=ConsEnd /STK=2 /UG=Mm.210629 /UG_TITLE=ESTs, Weakly similar to CN4A RAT CAMP-DEPENDENT 3,5-CYCLIC PHOSPHODIESTERASE 4A, LARGE ISOFORMS (R.norvegicus)
1430268_at	38.6	P	0.000244	0.8	I	0.001201	28.1	P	0.00293	gb:BB528135 /DB_XREF=gi:16444594 /DB_XREF=BB528135 /CLONE=D930045A10 /FEA=mRNA /CNT=4 /TID=Mm.160123.1 /TIER=ConsEnd /STK=3 /UG=Mm.160123 /LL=78743 /UG_GENE=9630005C17Rik /UG_TITLE=RIKEN cDNA 9630005C17 gene
1417495_x_at	68.8	P	0.000244	0.8	I	2e-05	42	P	0.001953	gb:NM_007752.1 /DB_XREF=gi:6680996 /GEN=Cp /FEA=FLmRNA /CNT=332 /TID=Mm.13787.1 /TIER=FL+Stack /STK=43 /UG=Mm.13787 /LL=12870 /DEF=Mus musculus ceruloplasmin (Cp), mRNA. /PROD=ceruloplasmin /FL=gb:U49430.1 gb:NM_007752.1
1457191_at	31.1	P	0.000244	0.8	I	0.000774	15.9	P	0.000244	gb:AV264602 /DB_XREF=gi:16389226 /DB_XREF=AV264602 /CLONE=4930500L01 /FEA=EST /CNT=5 /TID=Mm.126674.1 /TIER=ConsEnd /STK=5 /UG=Mm.126674 /UG_TITLE=ESTs
1435125_at	11.1	P	0.000244	0.8	I	0.001486	6.7	P	0.023926	gb:BB303627 /DB_XREF=gi:15411235 /DB_XREF=BB303627 /CLONE=B230105G10 /FEA=EST /CNT=22 /TID=Mm.40382.1 /TIER=Stack /STK=20 /UG=Mm.40382 /LL=105061 /UG_GENE=BB120497 /UG_TITLE=expressed sequence BB120497
1455876_at	42.7	P	0.000244	0.9	I	4.6e-05	23.2	P	0.000244	gb:BM237826 /DB_XREF=gi:17873096 /DB_XREF=K0507F09-3 /CLONE=K0507F09 /FEA=EST /CNT=73 /TID=Mm.107339.1 /TIER=Stack /STK=30 /UG=Mm.107339 /UG_TITLE=ESTs, Weakly similar to T14031 sodium bicarbonate cotransporter, pancreatic - mouse (M.musculus)
1427221_at	124.2	P	0.000732	0.9	I	2e-05	75.4	P	0.000732	gb:AJ428067.1 /DB_XREF=gi:18250729 /GEN=Xtrp3s1 /FEA=mRNA /CNT=101 /TID=Mm.27208.1 /TIER=Stack /STK=84 /UG=Mm.27208 /LL=102680 /DEF=Mus musculus mRNA for X transporter protein 3 similar 1 (Xtrp3s1 gene). /PROD=X transporter protein 3 similar 1
1416776_at	164.3	P	0.000244	0.9	I	2e-05	93.6	P	0.000244	gb:NM_016669.1 /DB_XREF=gi:7710011 /GEN=Crym /FEA=FLmRNA /CNT=91 /TID=Mm.9114.1 /TIER=FL+Stack /STK=70 /UG=Mm.9114 /LL=12971 /DEF=Mus musculus crystallin, mu (Crym), mRNA. /PROD=crystallin, mu /FL=gb:NM_016669.1 gb:AF039391.1
1439940_at	49.1	P	0.000244	0.9	I	0.000307	32	P	0.001221	gb:AV328280 /DB_XREF=gi:15406324 /DB_XREF=AV328280 /CLONE=6330440N14 /FEA=EST /CNT=7 /TID=Mm.44658.1 /TIER=ConsEnd /STK=6 /UG=Mm.44658 /UG_TITLE=ESTs
1445837_at	62.9	P	0.000244	0.9	I	2e-05	35.3	P	0.000244	gb:BB461843 /DB_XREF=gi:16426704 /DB_XREF=BB461843 /CLONE=D130073P12 /FEA=EST /CNT=3 /TID=Mm.210082.1 /TIER=ConsEnd /STK=2 /UG=Mm.210082 /UG_TITLE=ESTs
1443225_at	16.7	P	0.00293	0.9	I	0.000552	4.9	P	0.01416	gb:BB396526 /DB_XREF=gi:16410533 /DB_XREF=BB396526 /CLONE=C230097P10 /FEA=EST /CNT=3 /TID=Mm.208043.1 /TIER=ConsEnd /STK=3 /UG=Mm.208043 /UG_TITLE=ESTs, Moderately similar to transforming growth factor-beta type I receptor, ESK 2 precursor (M.musculus)
1446511_at	16.3	P	0.008057	0.9	I	0.000438	6.1	A	0.095215	gb:BB166986 /DB_XREF=gi:16269022 /DB_XREF=BB166986 /CLONE=A130091A22 /FEA=EST /CNT=2 /TID=Mm.215509.1 /TIER=ConsEnd /STK=2 /UG=Mm.215509 /UG_TITLE=ESTs
1450771_at	31.1	P	0.000732	0.9	I	6.8e-05	14.1	P	0.000244	gb:NM_010243.1 /DB_XREF=gi:6753921 /GEN=Fut9 /FEA=FLmRNA /CNT=50 /TID=Mm.20448.1 /TIER=FL+Stack /STK=10 /UG=Mm.20448 /LL=14348 /DEF=Mus musculus fucosyltransferase 9 (Fut9), mRNA. /PROD=fucosyltransferase 9 /FL=gb:AB015426.1 gb:NM_010243.1
1451280_at	168.2	P	0.000244	0.9	I	2e-05	98.6	P	0.000244	gb:BB159263 /DB_XREF=gi:8815193 /DB_XREF=BB159263 /CLONE=A130044L16 /FEA=FLmRNA /CNT=91 /TID=Mm.32794.1 /TIER=Stack /STK=22 /UG=Mm.32794 /LL=74100 /UG_GENE=0710001E13Rik /UG_TITLE=RIKEN cDNA 0710001E13 gene /FL=gb:BC027107.1
1459214_at	83.4	P	0.000244	0.9	I	2e-05	51.9	P	0.001221	gb:BB321618 /DB_XREF=gi:16403384 /DB_XREF=BB321618 /CLONE=B230399H08 /FEA=EST /CNT=2 /TID=Mm.216224.1 /TIER=ConsEnd /STK=2 /UG=Mm.216224 /UG_TITLE=ESTs
1428485_at	36.1	P	0.000244	0.9	I	0.001077	19.7	P	0.001953	gb:AK009873.1 /DB_XREF=gi:12844936 /FEA=mRNA /CNT=54 /TID=Mm.21397.1 /TIER=Stack /STK=39 /UG=Mm.21397 /LL=76459 /UG_GENE=2310047E01Rik /UG_TITLE=RIKEN cDNA 2310047E01 gene /DEF=Mus musculus adult male tongue cDNA, RIKEN full-length enriched library, clone:2310047E01:unclassifiable transcript, full insert sequence.
1442680_at	21.1	P	0.000244	0.9	I	0.000492	12	P	0.001221	gb:AW548716 /DB_XREF=gi:7194139 /DB_XREF=L0040E11-3 /CLONE=L0040E11 /FEA=EST /CNT=4 /TID=Mm.156925.1 /TIER=ConsEnd /STK=3 /UG=Mm.156925 /UG_TITLE=ESTs
1421027_a_at	141.7	P	0.000244	0.9	I	2e-05	77.1	P	0.000732	gb:NM_025282.1 /DB_XREF=gi:13384623 /GEN=Mef2c /FEA=FLmRNA /CNT=41 /TID=Mm.24001.1 /TIER=FL /STK=2 /UG=Mm.24001 /LL=17260 /DEF=Mus musculus myocyte enhancer factor 2C (Mef2c), mRNA. /PROD=myocyte enhancer factor 2C /FL=gb:NM_025282.1
1428764_at	860.5	P	0.000244	0.9	I	2e-05	461.1	P	0.000244	gb:AK018121.1 /DB_XREF=gi:12857693 /FEA=mRNA /CNT=133 /TID=Mm.41602.1 /TIER=Stack /STK=22 /UG=Mm.41602 /LL=67301 /UG_GENE=3110050O07Rik /UG_TITLE=RIKEN cDNA 3110050O07 gene /DEF=Mus musculus adult male medulla oblongata cDNA, RIKEN full-length enriched library, clone:6330404N04:unclassifiable transcript, full insert sequence.
1443111_at	4.6	P	0.001221	0.9	I	0.000438	2.1	M	0.056152	gb:BB277078 /DB_XREF=gi:15410919 /DB_XREF=BB277078 /CLONE=A930002D02 /FEA=EST /CNT=3 /TID=Mm.166005.1 /TIER=ConsEnd /STK=3 /UG=Mm.166005 /UG_TITLE=ESTs, Weakly similar to A Chain A, Structure Of The Pleckstrin Homology Domain From Dapp1PHIS (H.sapiens)
1424848_at	24.8	P	0.001953	0.9	I	0.000101	22.3	P	0.00293	gb:AV356961 /DB_XREF=gi:6403963 /DB_XREF=AV356961 /CLONE=7330444E07 /FEA=FLmRNA /CNT=22 /TID=Mm.4123.2 /TIER=ConsEnd /STK=1 /UG=Mm.4123 /LL=16531 /UG_GENE=Kcnma1 /UG_TITLE=potassium large conductance calcium-activated channel, subfamily M, alpha member 1 /FL=gb:U09383.1
1449102_at	6.7	P	0.000732	0.9	I	0.000273	4.6	P	0.018555	gb:U71189.1 /DB_XREF=gi:2145128 /GEN=Ebf2 /FEA=FLmRNA /CNT=35 /TID=Mm.179.1 /TIER=FL /STK=1 /UG=Mm.179 /LL=13592 /DEF=Mus musculus met-mesencephalon-olfactory transcription factor 1 (Ebf2) mRNA, complete cds. /PROD=met-mesencephalon-olfactory transcription factor1 /FL=gb:U92703.1 gb:U82441.1 gb:NM_010095.1 gb:U71189.1
1444671_at	8.6	P	0.000732	0.9	I	0.001651	3.8	P	0.005859	gb:BB523168 /DB_XREF=gi:16443786 /DB_XREF=BB523168 /CLONE=D930012M13 /FEA=EST /CNT=4 /TID=Mm.123448.1 /TIER=ConsEnd /STK=2 /UG=Mm.123448 /UG_TITLE=ESTs
1448416_at	627.4	P	0.000244	0.9	I	2e-05	290.5	P	0.000244	gb:NM_008597.1 /DB_XREF=gi:6678875 /GEN=Mglap /FEA=FLmRNA /CNT=136 /TID=Mm.193459.1 /TIER=FL+Stack /STK=76 /UG=Mm.193459 /LL=17313 /DEF=Mus musculus matrix gamma-carboxyglutamate (gla) protein (Mglap), mRNA. /PROD=matrix gamma-carboxyglutamate (gla) protein /FL=gb:NM_008597.1 gb:D00613.1
1442701_at	68.5	P	0.000732	1	I	3.5e-05	34.5	P	0.000732	gb:AV170656 /DB_XREF=gi:5377093 /DB_XREF=AV170656 /CLONE=3110099K07 /FEA=EST /CNT=4 /TID=Mm.45729.1 /TIER=ConsEnd /STK=3 /UG=Mm.45729 /UG_TITLE=ESTs
1435290_x_at	127.2	P	0.000732	1	I	0.000167	61	P	0.000732	gb:BE688749 /DB_XREF=gi:10076373 /DB_XREF=uw49d04.x1 /CLONE=IMAGE:3465319 /FEA=EST /CNT=20 /TID=Mm.175310.2 /TIER=Stack /STK=18 /UG=Mm.175310 /LL=14960 /UG_GENE=H2-Aa /UG_TITLE=histocompatibility 2, class II antigen A, alpha
1426851_a_at	93.8	P	0.000244	1	I	3e-05	43.5	P	0.000244	gb:X96585.1 /DB_XREF=gi:1226018 /GEN=nov /FEA=mRNA /CNT=60 /TID=Mm.5167.2 /TIER=Stack /STK=49 /UG=Mm.5167 /LL=18133 /UG_TITLE=nephroblastoma overexpressed gene /DEF=M.musculus mRNA for NOV protein.
1421477_at	243.6	P	0.000732	1	I	2e-05	113.7	P	0.001221	gb:NM_009946.1 /DB_XREF=gi:6753507 /GEN=Cplx2 /FEA=FLmRNA /CNT=6 /TID=Mm.4705.1 /TIER=FL /STK=2 /UG=Mm.4705 /LL=12890 /DEF=Mus musculus complexin 2 (Cplx2), mRNA. /PROD=complexin 2 /FL=gb:D38613.1 gb:NM_009946.1
1429537_at	69.4	P	0.000244	1	I	0.000167	36	P	0.000244	gb:AI648242 /DB_XREF=gi:4726920 /DB_XREF=uk37b04.x1 /CLONE=IMAGE:1971151 /FEA=mRNA /CNT=93 /TID=Mm.100117.1 /TIER=Stack /STK=10 /UG=Mm.100117 /LL=66625 /UG_GENE=5730406M06Rik /UG_TITLE=RIKEN cDNA 5730406M06 gene
1431248_at	21.5	P	0.001953	1	I	0.000692	12.2	P	0.023926	gb:BB637274 /DB_XREF=gi:16473059 /DB_XREF=BB637274 /CLONE=A530062F04 /FEA=mRNA /CNT=9 /TID=Mm.158185.1 /TIER=ConsEnd /STK=0 /UG=Mm.158185 /LL=68144 /UG_GENE=5031426D15Rik /UG_TITLE=RIKEN cDNA 5031426D15 gene
1430770_at	38.7	P	0.000732	1	I	3e-05	21.7	P	0.000732	gb:BB367686 /DB_XREF=gi:9079515 /DB_XREF=BB367686 /CLONE=C130039C06 /FEA=mRNA /CNT=4 /TID=Mm.158967.1 /TIER=ConsEnd /STK=1 /UG=Mm.158967 /LL=73219 /UG_GENE=3110080E11Rik /UG_TITLE=RIKEN cDNA 3110080E11 gene
1419663_at	190.1	P	0.000244	1	I	2e-05	101.4	P	0.000244	gb:BB542051 /DB_XREF=gi:16447242 /DB_XREF=BB542051 /CLONE=E130118I23 /FEA=FLmRNA /CNT=85 /TID=Mm.4258.1 /TIER=Stack /STK=16 /UG=Mm.4258 /LL=18295 /UG_GENE=Ogn /UG_TITLE=osteoglycin /FL=gb:BC021939.1 gb:D31951.1 gb:NM_008760.1
1419665_a_at	82.5	P	0.000244	1	I	2e-05	45.8	P	0.000244	gb:NM_019738.1 /DB_XREF=gi:9790144 /GEN=Nupr1 /FEA=FLmRNA /CNT=28 /TID=Mm.18742.1 /TIER=FL /STK=7 /UG=Mm.18742 /LL=56312 /DEF=Mus musculus nuclear protein 1 (Nupr1), mRNA. /PROD=p8 protein /FL=gb:AF131196.1 gb:NM_019738.1 gb:BC002109.1
1458263_at	33.4	P	0.000244	1	I	0.000147	26.2	P	0.00293	gb:BE979587 /DB_XREF=gi:10646644 /DB_XREF=UI-M-BG2-bby-g-10-0-UI.s1 /CLONE=UI-M-BG2-bby-g-10-0-UI /FEA=EST /CNT=3 /TID=Mm.76785.1 /TIER=ConsEnd /STK=3 /UG=Mm.76785 /UG_TITLE=ESTs
1444152_at	18.5	P	0.00293	1	I	0.001486	8	A	0.149658	gb:BM221939 /DB_XREF=gi:17782434 /DB_XREF=K0112D08-3 /CLONE=K0112D08 /FEA=EST /CNT=5 /TID=Mm.214665.1 /TIER=ConsEnd /STK=2 /UG=Mm.214665 /UG_TITLE=ESTs
1443337_at	16.1	P	0.000244	1.1	I	0.000307	6.9	P	0.000244	gb:BB531021 /DB_XREF=gi:16445851 /DB_XREF=BB531021 /CLONE=E030012P20 /FEA=EST /CNT=3 /TID=Mm.136625.1 /TIER=ConsEnd /STK=3 /UG=Mm.136625 /UG_TITLE=ESTs
1426852_x_at	167.6	P	0.000244	1.1	I	2e-05	77.4	P	0.000244	gb:X96585.1 /DB_XREF=gi:1226018 /GEN=nov /FEA=mRNA /CNT=60 /TID=Mm.5167.2 /TIER=Stack /STK=49 /UG=Mm.5167 /LL=18133 /UG_TITLE=nephroblastoma overexpressed gene /DEF=M.musculus mRNA for NOV protein.
1443783_x_at	3	P	0.023926	1.1	I	0.000618	0.8	A	0.19458	gb:AV086906 /DB_XREF=gi:5218354 /DB_XREF=AV086906 /CLONE=2310024L19 /FEA=EST /CNT=3 /TID=Mm.45646.1 /TIER=ConsEnd /STK=3 /UG=Mm.45646 /UG_TITLE=ESTs
1459369_at	8.2	P	0.005859	1.1	I	0.001486	2.2	M	0.056152	gb:BB457749 /DB_XREF=gi:16426191 /DB_XREF=BB457749 /CLONE=D130053H13 /FEA=EST /CNT=2 /TID=Mm.209719.1 /TIER=ConsEnd /STK=2 /UG=Mm.209719 /UG_TITLE=ESTs
1443697_at	35.2	P	0.001221	1.1	I	0.000492	15.2	P	0.001221	gb:BM117114 /DB_XREF=gi:17080132 /DB_XREF=L0846D10-3 /CLONE=L0846D10 /FEA=EST /CNT=3 /TID=Mm.214313.1 /TIER=ConsEnd /STK=3 /UG=Mm.214313 /UG_TITLE=ESTs
1416236_a_at	21.5	P	0.001221	1.1	I	0.000167	9.4	P	0.001221	gb:BC015076.1 /DB_XREF=gi:15929264 /FEA=FLmRNA /CNT=154 /TID=Mm.33240.1 /TIER=FL+Stack /STK=109 /UG=Mm.33240 /LL=14012 /UG_GENE=Eva /DEF=Mus musculus, epithelial V-like antigen, clone MGC:13828 IMAGE:4188907, mRNA, complete cds. /PROD=epithelial V-like antigen /FL=gb:AF030454.1 gb:NM_007962.1 gb:BC015076.1
1436279_at	70.6	P	0.000244	1.1	I	2e-05	36.4	P	0.000244	gb:AV292356 /DB_XREF=gi:15405827 /DB_XREF=AV292356 /CLONE=5430421D03 /FEA=EST /CNT=10 /TID=Mm.101448.1 /TIER=Stack /STK=10 /UG=Mm.101448 /UG_TITLE=ESTs
1452473_at	25.5	P	0.000732	1.2	I	0.000389	9.4	P	0.030273	gb:AJ132433.1 /DB_XREF=gi:4914645 /FEA=mRNA /CNT=8 /TID=Mm.41984.1 /TIER=ConsEnd /STK=0 /UG=Mm.41984 /LL=78004 /UG_GENE=E130201N16Rik /UG_TITLE=RIKEN cDNA E130201N16 gene /DEF=Mus musculus untranslated RNA G90.
1450427_at	34.2	P	0.010742	1.2	I	0.000101	17.9	A	0.080566	gb:AW048864 /DB_XREF=gi:5909393 /DB_XREF=UI-M-BH1-amf-c-10-0-UI.s1 /CLONE=UI-M-BH1-amf-c-10-0-UI /FEA=FLmRNA /CNT=24 /TID=Mm.88837.1 /TIER=Stack /STK=16 /UG=Mm.88837 /LL=11440 /UG_GENE=Chrna6 /UG_TITLE=cholinergic receptor, nicotinic, alpha polypeptide 6 /FL=gb:NM_021369.1
1443012_at	9	P	0.023926	1.2	I	0.000101	3.5	A	0.080566	gb:BB291827 /DB_XREF=gi:16401506 /DB_XREF=BB291827 /CLONE=B130008C17 /FEA=EST /CNT=3 /TID=Mm.166304.1 /TIER=ConsEnd /STK=3 /UG=Mm.166304 /UG_TITLE=ESTs
1419662_at	110.5	P	0.000244	1.2	I	2e-05	44.5	P	0.000244	gb:BC021939.1 /DB_XREF=gi:18314516 /FEA=FLmRNA /CNT=85 /TID=Mm.4258.1 /TIER=FL /STK=7 /UG=Mm.4258 /LL=18295 /UG_GENE=Ogn /DEF=Mus musculus, osteoglycin, clone MGC:36151 IMAGE:5067073, mRNA, complete cds. /PROD=osteoglycin /FL=gb:BC021939.1 gb:D31951.1 gb:NM_008760.1
1449254_at	181.8	P	0.000732	1.2	I	3e-05	74.4	P	0.000244	gb:NM_009263.1 /DB_XREF=gi:6678112 /GEN=Spp1 /FEA=FLmRNA /CNT=201 /TID=Mm.321.1 /TIER=FL+Stack /STK=16 /UG=Mm.321 /LL=20750 /DEF=Mus musculus secreted phosphoprotein 1 (Spp1), mRNA. /PROD=secreted phosphoprotein 1 /FL=gb:BC002113.1 gb:J04806.1 gb:NM_009263.1
1456418_at	59.7	P	0.000732	1.2	I	4.6e-05	32.2	P	0.00293	gb:BB769641 /DB_XREF=gi:16212183 /DB_XREF=BB769641 /CLONE=G370098K19 /FEA=EST /CNT=14 /TID=Mm.48363.1 /TIER=Stack /STK=10 /UG=Mm.48363 /UG_TITLE=ESTs, Weakly similar to IRKA_MOUSE ATP-sensitive inward rectifier potassium channel 10 (Potassium channel, inwardly rectifying, subfamily J, member 10) (Inward rectifier K+ channel Kir4.1) (M.musculus)
1430460_at	9.2	P	0.000244	1.3	I	0.000241	3.9	P	0.046143	gb:AW554864 /DB_XREF=gi:7200287 /DB_XREF=L0246E03-3 /CLONE=L0246E03 /FEA=mRNA /CNT=4 /TID=Mm.103116.1 /TIER=ConsEnd /STK=2 /UG=Mm.103116 /LL=74745 /UG_GENE=5830410F13Rik /UG_TITLE=RIKEN cDNA 5830410F13 gene
1417072_at	34.6	P	0.01416	1.3	I	0.000438	11.3	A	0.219482	gb:NM_008766.1 /DB_XREF=gi:6679177 /GEN=Slc22a6 /FEA=FLmRNA /CNT=123 /TID=Mm.30090.1 /TIER=FL+Stack /STK=58 /UG=Mm.30090 /LL=18399 /DEF=Mus musculus solute carrier family 22 (organic anion transporter), member 6 (Slc22a6), mRNA. /PROD=organic cationic transporter-like 1 /FL=gb:BC021647.1 gb:NM_008766.1 gb:U52842.1
1424679_at	10.7	P	0.037598	1.3	I	0.001201	3.7	A	0.171387	gb:AF228913.1 /DB_XREF=gi:7677373 /GEN=Mab21l1 /FEA=FLmRNA /CNT=42 /TID=Mm.89955.2 /TIER=FL+Stack /STK=20 /UG=Mm.89955 /LL=17116 /DEF=Mus musculus MAB21L1 (Mab21l1) mRNA, complete cds. /PROD=MAB21L1 /FL=gb:BC014750.1 gb:AF228913.1
1457656_s_at	7.5	P	0.00415	1.3	I	0.000389	3	A	0.366211	gb:BB235011 /DB_XREF=gi:8914788 /DB_XREF=BB235011 /CLONE=A630052G08 /FEA=EST /CNT=4 /TID=Mm.131344.1 /TIER=ConsEnd /STK=4 /UG=Mm.131344 /UG_TITLE=ESTs
1440488_at	10.6	P	0.000244	1.3	I	0.000114	4.4	P	0.005859	gb:BB416028 /DB_XREF=gi:16423340 /DB_XREF=BB416028 /CLONE=C430045B16 /FEA=EST /CNT=7 /TID=Mm.209825.1 /TIER=ConsEnd /STK=5 /UG=Mm.209825 /UG_TITLE=ESTs
1437244_at	12.4	P	0.018555	1.3	I	2.3e-05	8.5	A	0.19458	gb:BB770972 /DB_XREF=gi:16197271 /DB_XREF=BB770972 /CLONE=G370118O13 /FEA=EST /CNT=47 /TID=Mm.11982.1 /TIER=Stack /STK=21 /UG=Mm.11982 /UG_TITLE=ESTs
1447567_at	7.9	P	0.000244	1.3	I	0.000167	4.1	P	0.037598	gb:BM118129 /DB_XREF=gi:17081147 /DB_XREF=L0860G07-3 /CLONE=L0860G07 /FEA=EST /CNT=2 /TID=Mm.215997.1 /TIER=ConsEnd /STK=2 /UG=Mm.215997 /UG_TITLE=ESTs
1448265_x_at	20.1	P	0.000732	1.4	I	0.000114	8.6	P	0.001953	gb:BC015076.1 /DB_XREF=gi:15929264 /FEA=FLmRNA /CNT=154 /TID=Mm.33240.1 /TIER=FL+Stack /STK=109 /UG=Mm.33240 /LL=14012 /UG_GENE=Eva /DEF=Mus musculus, epithelial V-like antigen, clone MGC:13828 IMAGE:4188907, mRNA, complete cds. /PROD=epithelial V-like antigen /FL=gb:AF030454.1 gb:NM_007962.1 gb:BC015076.1
1421944_a_at	29	P	0.005859	1.4	I	2.3e-05	10.5	P	0.030273	gb:U09362.1 /DB_XREF=gi:488075 /GEN=MHL-1 /FEA=FLmRNA /CNT=22 /TID=Mm.6559.1 /TIER=FL /STK=1 /UG=Mm.6559 /LL=11889 /DEF=Mus musculus BALBc asialoglycoprotein receptor (MHL-1) mRNA, complete cds. /PROD=asialoglycoprotein receptor /FL=gb:NM_009714.1 gb:BC022106.1 gb:U09362.1 gb:D13517.1
1451191_at	77.6	P	0.005859	1.4	I	2e-05	31.3	A	0.171387	gb:BC018397.1 /DB_XREF=gi:17390936 /FEA=FLmRNA /CNT=113 /TID=Mm.4757.1 /TIER=FL+Stack /STK=70 /UG=Mm.4757 /LL=12904 /UG_GENE=Crabp2 /DEF=Mus musculus, Similar to cellular retinoic acid-binding protein 2, clone MGC:6212 IMAGE:3588770, mRNA, complete cds. /PROD=Similar to cellular retinoic acid-bindingprotein 2 /FL=gb:M35523.1 gb:BC018397.1
1447869_x_at	48.6	P	0.000732	1.4	I	4e-05	14.3	P	0.00415	gb:AV047988 /DB_XREF=gi:4867653 /DB_XREF=AV047988 /CLONE=1700072E02 /FEA=EST /CNT=2 /TID=Mm.84884.1 /TIER=ConsEnd /STK=2 /UG=Mm.84884 /UG_TITLE=ESTs, Moderately similar to KIAA0878 protein (H.sapiens)
1418271_at	137.3	P	0.001953	1.4	I	0.000692	66.3	P	0.00293	gb:NM_021560.1 /DB_XREF=gi:10947003 /GEN=Bhlhb5 /FEA=FLmRNA /CNT=43 /TID=Mm.143811.1 /TIER=FL+Stack /STK=27 /UG=Mm.143811 /LL=59058 /DEF=Mus musculus basic helix-loop-helix domain containing, class B5 (Bhlhb5), mRNA. /PROD=basic helix-loop-helix domain containing, classB5 /FL=gb:NM_021560.1 gb:AF218865.1
1445552_at	5.7	P	0.00293	1.4	I	0.001201	1.6	A	0.334473	gb:BI076539 /DB_XREF=gi:14515196 /DB_XREF=C0156D07-3 /CLONE=C0156D07 /FEA=EST /CNT=3 /TID=Mm.197222.1 /TIER=ConsEnd /STK=2 /UG=Mm.197222 /UG_TITLE=ESTs, Weakly similar to L1 repeat, Tf subfamily, member 18 (Mus musculus) (M.musculus)
1445555_at	14	P	0.018555	1.5	I	0.001201	3.6	A	0.149658	gb:AW125244 /DB_XREF=gi:6100774 /DB_XREF=UI-M-BH2.1-aps-f-02-0-UI.s1 /CLONE=UI-M-BH2.1-aps-f-02-0-UI /FEA=EST /CNT=3 /TID=Mm.48730.1 /TIER=ConsEnd /STK=2 /UG=Mm.48730 /UG_TITLE=ESTs
1446627_at	11.8	P	0.000732	1.6	I	0.000346	4.3	P	0.030273	gb:BB556211 /DB_XREF=gi:16448662 /DB_XREF=BB556211 /CLONE=E330023A15 /FEA=EST /CNT=2 /TID=Mm.216152.1 /TIER=ConsEnd /STK=2 /UG=Mm.216152 /UG_TITLE=ESTs
1441107_at	39.6	P	0.000244	1.6	I	7.8e-05	9.6	A	0.067627	gb:BB292639 /DB_XREF=gi:16401592 /DB_XREF=BB292639 /CLONE=B130012I23 /FEA=EST /CNT=7 /TID=Mm.32825.1 /TIER=ConsEnd /STK=4 /UG=Mm.32825 /UG_TITLE=ESTs, Weakly similar to DMT1_MOUSE DOUBLESEX- AND MAB-3-RELATED TRANSCRIPTION FACTOR 1 (M.musculus)
1424649_a_at	11.5	P	0.001221	1.7	I	0.000167	3.9	A	0.080566	gb:BC025461.1 /DB_XREF=gi:19343772 /FEA=FLmRNA /CNT=35 /TID=Mm.22270.1 /TIER=FL+Stack /STK=21 /UG=Mm.22270 /DEF=Mus musculus, clone MGC:38363 IMAGE:5344986, mRNA, complete cds. /PROD=Unknown (protein for MGC:38363) /FL=gb:BC025461.1
1417415_at	136.1	P	0.000244	1.8	I	2e-05	33.9	P	0.000244	gb:NM_010020.1 /DB_XREF=gi:6753605 /GEN=Slc6a3 /FEA=FLmRNA /CNT=54 /TID=Mm.41993.1 /TIER=FL+Stack /STK=46 /UG=Mm.41993 /LL=13162 /DEF=Mus musculus solute carrier family 6 (neurotransmitter transporter, dopamine), member 3 (Slc6a3), mRNA. /PROD=dopamine transporter 1 /FL=gb:NM_010020.1 gb:AF109391.1 gb:AF109072.1
1445228_at	3.5	P	0.030273	2.2	I	0.001832	0.6	A	0.696289	gb:BB358998 /DB_XREF=gi:16405826 /DB_XREF=BB358998 /CLONE=C030034P15 /FEA=EST /CNT=3 /TID=Mm.209015.1 /TIER=ConsEnd /STK=2 /UG=Mm.209015 /UG_TITLE=ESTs
1419230_at	25.5	P	0.000732	2.4	I	0.000147	2.5	A	0.171387	gb:NM_010661.1 /DB_XREF=gi:7110666 /GEN=Krt1-12 /FEA=FLmRNA /CNT=13 /TID=Mm.4201.1 /TIER=FL+Stack /STK=12 /UG=Mm.4201 /LL=16662 /DEF=Mus musculus keratin complex 1, acidic, gene 12 (Krt1-12), mRNA. /PROD=keratin complex 1, acidic, gene 12 /FL=gb:NM_010661.1 gb:U02880.1
1434802_s_at	13.1	P	0.000244	2.6	I	0.000346	1.4	A	0.398926	gb:BE945709 /DB_XREF=gi:10523468 /DB_XREF=UI-M-BZ0-axp-b-12-0-UI.s1 /CLONE=UI-M-BZ0-axp-b-12-0-UI /FEA=EST /CNT=27 /TID=Mm.41282.1 /TIER=Stack /STK=25 /UG=Mm.41282 /LL=101156 /UG_GENE=AI835689 /UG_TITLE=expressed sequence AI835689
1442593_at	5.5	P	0.030273	3	I	0.000774	0.6	A	0.665527	gb:AW553880 /DB_XREF=gi:7199303 /DB_XREF=L0233A05-3 /CLONE=L0233A05 /FEA=EST /CNT=4 /TID=Mm.103073.1 /TIER=ConsEnd /STK=3 /UG=Mm.103073 /UG_TITLE=ESTs
1418047_at	9.7	P	0.000244	3.7	I	2e-05	0.8	A	0.303711	gb:NM_009717.1 /DB_XREF=gi:6753129 /GEN=Neurod6 /FEA=FLmRNA /CNT=47 /TID=Mm.5106.1 /TIER=FL+Stack /STK=31 /UG=Mm.5106 /LL=11922 /DEF=Mus musculus neurogenic differentiation 6 (Neurod6), mRNA. /PROD=neurogenic differentiation 6 /FL=gb:U29086.1 gb:NM_009717.1
1426989_at	164.5	P	0.000732	-0.2	MD	0.99775	200.1	P	0.000732	gb:AV341395 /DB_XREF=gi:15406558 /DB_XREF=AV341395 /CLONE=6430521A21 /FEA=mRNA /CNT=55 /TID=Mm.24376.1 /TIER=Stack /STK=29 /UG=Mm.24376 /UG_TITLE=Mus musculus mRNA for calsyntenin-3 (Cs3 gene)
1416965_at	1424.7	P	0.000244	-0.2	MD	0.99775	1619.9	P	0.000732	gb:AF181560.1 /DB_XREF=gi:6653208 /FEA=FLmRNA /CNT=95 /TID=Mm.4881.1 /TIER=FL+Stack /STK=62 /UG=Mm.4881 /LL=30052 /UG_GENE=Pcsk1n /DEF=Mus musculus proSAAS gene, complete cds. /PROD=proSAAS /FL=gb:AF181560.1 gb:BC012263.1 gb:AF293356.1 gb:NM_013892.1
1451672_at	61.5	P	0.000244	-0.2	MD	0.99751	83.2	P	0.000732	gb:Y15798.1 /DB_XREF=gi:3341457 /GEN=GRK6-B /FEA=FLmRNA /CNT=70 /TID=Mm.10193.2 /TIER=Stack /STK=29 /UG=Mm.10193 /LL=26385 /DEF=Mus musculus mRNA for G-protein coupled receptor kinase 6-B. /PROD=G-protein coupled receptor kinase 6-B /FL=gb:AF040748.1 gb:AF040747.1
1449269_at	3.8	A	0.19458	-0.2	MD	0.997968	5.7	P	0.037598	gb:NM_007976.1 /DB_XREF=gi:6679730 /GEN=F5 /FEA=FLmRNA /CNT=57 /TID=Mm.12900.1 /TIER=FL+Stack /STK=16 /UG=Mm.12900 /LL=14067 /DEF=Mus musculus coagulation factor V (F5), mRNA. /PROD=coagulation factor V /FL=gb:NM_007976.1 gb:U52925.1
1450716_at	24.9	P	0.000732	-0.2	MD	0.99751	34.6	P	0.000244	gb:D67076.1 /DB_XREF=gi:1813339 /GEN=ADAMTS-1 /FEA=FLmRNA /CNT=94 /TID=Mm.1421.1 /TIER=FL+Stack /STK=17 /UG=Mm.1421 /LL=11504 /DEF=Mouse mRNA for secretory protein containing thrombospondin motifs, complete cds. /PROD=secretory protein containing thrombospondinmotifs /FL=gb:NM_009621.1 gb:D67076.1
1425528_at	53.1	P	0.000732	-0.2	MD	0.99775	62.5	P	0.000244	gb:BQ175427 /DB_XREF=gi:20350919 /DB_XREF=UI-M-DJ2-bwc-f-24-0-UI.s1 /CLONE=UI-M-DJ2-bwc-f-24-0-UI /FEA=FLmRNA /CNT=86 /TID=Mm.3869.2 /TIER=Stack /STK=24 /UG=Mm.3869 /LL=18933 /UG_GENE=Prrx1 /UG_TITLE=paired related homeobox 1 /FL=gb:L06502.1 gb:U03873.1
1436237_at	361.8	P	0.000732	-0.2	MD	0.99751	416.4	P	0.001953	gb:BE947764 /DB_XREF=gi:10525523 /DB_XREF=UI-M-BH3-axa-b-09-0-UI.s1 /CLONE=UI-M-BH3-axa-b-09-0-UI /FEA=EST /CNT=13 /TID=Mm.90436.1 /TIER=Stack /STK=10 /UG=Mm.90436 /UG_TITLE=ESTs
1448694_at	91.3	P	0.000244	-0.2	MD	0.99751	102.4	P	0.000244	gb:NM_010591.1 /DB_XREF=gi:6754401 /GEN=Jun /FEA=FLmRNA /CNT=170 /TID=Mm.482.1 /TIER=FL+Stack /STK=46 /UG=Mm.482 /LL=16476 /DEF=Mus musculus Jun oncogene (Jun), mRNA. /PROD=Jun oncogene /FL=gb:J04115.1 gb:BC002081.1 gb:NM_010591.1
1433575_at	280.1	P	0.000244	-0.2	MD	0.997968	331.1	P	0.000244	gb:BG083485 /DB_XREF=gi:12566141 /DB_XREF=H3089F12-5 /CLONE=H3089F12 /FEA=EST /CNT=168 /TID=Mm.18789.2 /TIER=Stack /STK=88 /UG=Mm.18789 /LL=20677 /UG_GENE=Sox4 /UG_TITLE=SRY-box containing gene 4
1428297_at	32.9	P	0.008057	-0.2	MD	0.99775	40.1	P	0.005859	gb:BF166991 /DB_XREF=gi:11047447 /DB_XREF=601773752F1 /CLONE=IMAGE:3994405 /FEA=mRNA /CNT=91 /TID=Mm.25860.2 /TIER=ConsEnd /STK=0 /UG=Mm.25860 /LL=26412 /UG_GENE=Map4k2 /UG_TITLE=mitogen activated protein kinase kinase kinase kinase 2
1448991_a_at	525	P	0.000244	-0.2	MD	0.99775	617.5	P	0.000244	gb:BC018383.1 /DB_XREF=gi:17390899 /FEA=FLmRNA /CNT=144 /TID=Mm.2496.1 /TIER=FL+Stack /STK=28 /UG=Mm.2496 /LL=16318 /UG_GENE=Ina /DEF=Mus musculus, Similar to alpha internexin neuronal intermediate filament protein, clone MGC:25352 IMAGE:4502421, mRNA, complete cds. /PROD=Similar to alpha internexin neuronalintermediate filament protein /FL=gb:BC018383.1 gb:L36390.1 gb:NM_010563.1
[truncated: 142 more rows]
