# Supplementary material for: Effect of high-fat feeding on expression of genes controlling availability of dopamine in mouse hypothalamus
Source: Nutrition. 2010 Apr;26(4):411–22. doi: 10.1016/j.nut.2009.05.007 (PMC2839073; doi:10.1016/j.nut.2009.05.007)
Supplement: Supplementary file 2 [file mmc2.xls]

## Sheet: Sheet1
Online Table 2: Gene transcripts showing altered expression in response to high-fat diet
Fold changes in expression >1.0 indicate upregulated genes in high fat-fed mice. Fold changes <1.0 indicate downregulated genes.
Probe ID	Signal Log Ratio	Fold Change	Gene Symbol	Gene Name
1418047_at	3.7	12.996	Neurod6	neurogenic differentiation 6
1434802_s_at	2.6	6.06287	Ntf3	neurotrophin 3
1419230_at	2.4	5.27803	Krt1-12	RIKEN cDNA A830036E02 gene
1445228_at	2.2	4.59479	Spred1	sprouty protein with EVH-1 domain 1, related sequence
1417415_at	1.8	3.4822	Slc6a3	solute carrier family 6 (neurotransmitter transporter, dopamine), member 3
1424649_a_at	1.7	3.24901	Tm4sf3	tetraspanin 8
1441107_at	1.6	3.03143	Dmrta2	doublesex and mab-3 related transcription factor like family A2
1446627_at	1.6	3.03143	Stk3	serine/threonine kinase 3 (Ste20, yeast homolog)
1445555_at	1.5	2.82843	Trpm3	Transient receptor potential cation channel, subfamily M, member 3
1421944_a_at	1.4	2.63902	Asgr1	asialoglycoprotein receptor 1
1418271_at	1.4	2.63902	Bhlhb5	basic helix-loop-helix domain containing, class B5
1451191_at	1.4	2.63902	Crabp2	cellular retinoic acid binding protein II
1448265_x_at	1.4	2.63902	Eva1	epithelial V-like antigen 1
1445552_at	1.4	2.63902	Mlr1	ligand dependent nuclear receptor corepressor-like
1447869_x_at	1.4	2.63902	Rhobtb3	Rho-related BTB domain containing 3
1437244_at	1.3	2.46229	Gas2l3	growth arrest-specific 2 like 3
1424679_at	1.3	2.46229	Mab21l1	mab-21-like 1 (C. elegans)
1447567_at	1.3	2.46229	Odz3	odd Oz/ten-m homolog 3 (Drosophila)
1440488_at	1.3	2.46229	Ptpn4	protein tyrosine phosphatase, non-receptor type 4
1430460_at	1.3	2.46229	5830410F13Rik	RIKEN cDNA 5830410F13 gene
1457656_s_at	1.3	2.46229	C230085N15Rik	RIKEN cDNA C230085N15 gene
1428986_at	1.3	2.46229	Slc17a7	solute carrier family 17 (sodium-dependent inorganic phosphate cotransporter), member 7
1417072_at	1.3	2.46229	Slc22a6	solute carrier family 22 (organic anion transporter), member 6
1450427_at	1.2	2.2974	Chrna6	cholinergic receptor, nicotinic, alpha polypeptide 6
1419662_at	1.2	2.2974	Ogn	osteoglycin
1452473_at	1.2	2.2974	E130201N16Rik	proline rich 15
1449254_at	1.2	2.2974	Spp1	secreted phosphoprotein 1
1443012_at	1.2	2.2974	Tcf12	transcription factor 12
1459369_at	1.1	2.14355	Epha6	Eph receptor A6
1443783_x_at	1.1	2.14355	H2-Aa	histocompatibility 2, class II antigen A, alpha
1443131_at	1.1	2.14355	Lrp1b	low density lipoprotein-related protein 1B (deleted in tumors)
1426852_x_at	1.1	2.14355	Nov	nephroblastoma overexpressed gene
1442785_at	1.1	2.14355	A130004G11Rik	RIKEN cDNA A130004G11 gene
1443337_at	1.1	2.14355	B130020M22Rik	RIKEN cDNA B130020M22 gene
1421477_at	1	2	Cplx2	complexin 2
1444152_at	1	2	Cugbp2	CUG triplet repeat, RNA binding protein 2
1457555_at	1	2	Gpr151	G protein-coupled receptor 151
1419665_a_at	1	2	Nupr1	nuclear protein 1
1430770_at	1	2	3110080E11Rik	RIKEN cDNA 3110080E11 gene
1431248_at	1	2	5031426D15Rik	RIKEN cDNA 5031426D15 gene
1429537_at	1	2	5730406M06Rik	RIKEN cDNA 5730406M06 gene
1443225_at	0.9	1.86607	Acvr1c	activin A receptor, type IC
1428485_at	0.9	1.86607	Car12	carbonic anyhydrase 12
1416776_at	0.9	1.86607	Crym	crystallin, mu
1451280_at	0.9	1.86607	0710001E13Rik	cyclic AMP-regulated phosphoprotein, 21
1449102_at	0.9	1.86607	Ebf2	early B-cell factor 2
1421854_at	0.9	1.86607	Fgl2	fibrinogen-like protein 2
1450771_at	0.9	1.86607	AI746471	fucosyltransferase 9
1428764_at	0.9	1.86607	Gtl2	GTL2, imprinted maternally expressed untranslated mRNA
1448416_at	0.9	1.86607	Mglap	matrix Gla protein
1446511_at	0.9	1.86607	Msh3	mutS homolog 3 (E. coli)
1421027_a_at	0.9	1.86607	Mef2c	myocyte enhancer factor 2C
1443111_at	0.9	1.86607	AA960558	pleckstrin homology domain containing, family A (phosphoinositide binding specific) member 1
1424848_at	0.9	1.86607	Kcnma1	potassium large conductance calcium-activated channel, subfamily M, alpha member 1
1445837_at	0.9	1.86607	Kcnq5	potassium voltage-gated channel, subfamily Q, member 5
1439940_at	0.9	1.86607	2900019G14Rik	RIKEN cDNA 2900019G14 gene
1455876_at	0.9	1.86607	Slc4a7	solute carrier family 4, sodium bicarbonate cotransporter, member 7
1427221_at	0.9	1.86607	MGI:2143217	X transporter protein 3 similar 1 gene
1442680_at	0.9	1.86607	Ncam1	neural cell adhesion molecule 1
1444671_at	0.9	1.86607	A330066M24Rik	RIKEN cDNA A330066M24 gene
1422789_at	0.8	1.7411	Aldh1a2	aldehyde dehydrogenase family 1, subfamily A2
1451675_a_at	0.8	1.7411	Alas2	aminolevulinic acid synthase 2, erythroid
1437919_at	0.8	1.7411	Bdp1	B double prime 1, subunit of RNA polymerase III transcription initiation factor IIIB
1417495_x_at	0.8	1.7411	Cp	ceruloplasmin
1430561_at	0.8	1.7411	5730496F10Rik	DnaJ (Hsp40) homolog, subfamily B, member 14
1417933_at	0.8	1.7411	Igfbp6	insulin-like growth factor binding protein 6
1424254_at	0.8	1.7411	Ifitm1	interferon induced transmembrane protein 1
1431367_at	0.8	1.7411	Mar1	membrane-associated ring finger (C3HC4) 1
1456953_at	0.8	1.7411	Col19a1	procollagen, type XIX, alpha 1
1449824_at	0.8	1.7411	Prg4	proteoglycan 4 (megakaryocyte stimulating factor, articular superficial zone protein)
1420422_at	0.8	1.7411	Pcdhb21	protocadherin beta 21
1443921_at	0.8	1.7411	C130037N17Rik	RAN binding protein 3-like
1432686_at	0.8	1.7411	4833406M21Rik	RIKEN cDNA 4833406M21 gene
1440634_at	0.8	1.7411	8430413D17Rik	RIKEN cDNA 8430413D17 gene
1430268_at	0.8	1.7411	9630005C17Rik	RIKEN cDNA 9630005C17 gene
1459289_at	0.8	1.7411	C530030K21Rik	RIKEN cDNA C530030K21 gene
1458156_at	0.8	1.7411	E230012J19Rik	RIKEN cDNA E230012J19 gene
1419255_at	0.8	1.7411	Spnb2	spectrin beta 2
1440013_at	0.8	1.7411	Trim44	tripartite motif-containing 44
1430708_a_at	0.8	1.7411	Usp45	ubiquitin specific petidase 45
1459311_at	0.8	1.7411	9630011N22Rik	RIKEN cDNA 9630011N22 gene
1446279_at	0.7	1.6245	Negr1	neuronal growth regulator 1
1427822_a_at	0.7	1.6245	Copg2as2	coatomer protein complex, subunit gamma 2, antisense 2
1428414_at	0.7	1.6245	5730405I09Rik	cyclin Y
1436268_at	0.7	1.6245	Ddn	dendrin
1441538_at	0.7	1.6245	Dpp6	dipeptidylpeptidase 6
1417104_at	0.7	1.6245	Emp3	epithelial membrane protein 3
1426594_at	0.7	1.6245	Frmd4b	FERM domain containing 4B
1420563_at	0.7	1.6245	Gria3	glutamate receptor, ionotropic, AMPA3 (alpha 3)
1458159_at	0.7	1.6245	Gnaq	guanine nucleotide binding protein, alpha q polypeptide
1417618_at	0.7	1.6245	Itih2	inter-alpha trypsin inhibitor, heavy chain 2
1449241_at	0.7	1.6245	Klhl1	kelch-like 1 (Drosophila)
1455056_at	0.7	1.6245	Lmo7	LIM domain only 7
1452298_a_at	0.7	1.6245	Myo5b	myosin Vb
1451846_at	0.7	1.6245	Nebl	nebulette
1448475_at	0.7	1.6245	Olfml3	olfactomedin-like 3
1439333_at	0.7	1.6245	Kcnv1	potassium channel, subfamily V, member 1
1445676_at	0.7	1.6245	Kcnn2	potassium intermediate/small conductance calcium-activated channel, subfamily N, member 2
1421073_a_at	0.7	1.6245	Ptger4	prostaglandin E receptor 4 (subtype EP4)
1432432_a_at	0.7	1.6245	Rab3c	RAB3C, member RAS oncogene family
1454510_at	0.7	1.6245	2900034C19Rik	RIKEN cDNA 2900034C19 gene
1438268_at	0.7	1.6245	Mnab	ring finger and CCCH-type zinc finger domains 2
1419100_at	0.7	1.6245	Serpina3n	serine (or cysteine) peptidase inhibitor, clade A, member 3N
1433578_at	0.7	1.6245	E130304D01	solute carrier family 10 (sodium/bile acid cotransporter family), member 4
1448367_at	0.7	1.6245	Sdf4	stromal cell derived factor 4
1434094_at	0.7	1.6245	6330530A05Rik	transmembrane protein 125
1440026_at	0.7	1.6245	Trps1	trichorhinophalangeal syndrome I (human)
1431218_at	0.7	1.6245	5033406L14Rik	zinc finger, DHHC domain containing 20
1434413_at	0.7	1.6245	Igf1	insulin-like growth factor 1
1416468_at	0.6	1.51572	Aldh1a1	aldehyde dehydrogenase family 1, subfamily A1
1428936_at	0.6	1.51572	2810442I22Rik	ATPase, Ca++ transporting, plasma membrane 1
1444693_at	0.6	1.51572	Cacnb2	calcium channel, voltage-dependent, beta 2 subunit
1437567_at	0.6	1.51572	2810047C21Rik	cDNA sequence BC023179
1419282_at	0.6	1.51572	Ccl12	chemokine (C-C motif) ligand 12
1450876_at	0.6	1.51572	Cfh	complement component factor h
1445531_at	0.6	1.51572	Csmd1	CUB and Sushi multiple domains 1
1440901_at	0.6	1.51572	Dgkb	diacylglycerol kinase, beta
1447480_at	0.6	1.51572	Fgf14	fibroblast growth factor 14
1418296_at	0.6	1.51572	Fxyd5	FXYD domain-containing ion transport regulator 5
1460097_at	0.6	1.51572	Gria4	glutamate receptor, ionotropic, AMPA4 (alpha 4)
1439566_at	0.6	1.51572	C030038J10Rik	GPRIN family member 3
1417714_x_at	0.6	1.51572	Hba-a1	hemoglobin alpha, adult chain 1
1438020_at	0.6	1.51572	Hapln1	hyaluronan and proteoglycan link protein 1
1424142_at	0.6	1.51572	Ikbkap	inhibitor of kappa light polypeptide enhancer in B-cells, kinase complex-associated protein
1421180_at	0.6	1.51572	Lix1	limb expression 1 homolog (chicken)
1415904_at	0.6	1.51572	Lpl	lipoprotein lipase
1436996_x_at	0.6	1.51572	Lzp-s	lysozyme
1450430_at	0.6	1.51572	Mrc1	mannose receptor, C type 1
1439702_at	0.6	1.51572	Myt1l	myelin transcription factor 1-like
1443242_at	0.6	1.51572	Mll3	myeloid/lymphoid or mixed-lineage leukemia 3
1454424_at	0.6	1.51572	Odz2	odd Oz/ten-m homolog 2 (Drosophila)
1423860_at	0.6	1.51572	Ptgds	prostaglandin D2 synthase (brain)
1444492_at	0.6	1.51572	Ptprd	protein tyrosine phosphatase, receptor type, D
1443878_at	0.6	1.51572	Rapgef6	Rap guanine nucleotide exchange factor (GEF) 6
1460049_s_at	0.6	1.51572	1500015O10Rik	RIKEN cDNA 1500015O10 gene
1432944_at	0.6	1.51572	2900046L07Rik	RIKEN cDNA 2900046L07 gene
1440339_at	0.6	1.51572	4833416E15Rik	RIKEN cDNA 4833416E15 gene
1457538_at	0.6	1.51572	5930422O12Rik	RIKEN cDNA 5930422O12 gene
1430791_at	0.6	1.51572	6330415B21Rik	RIKEN cDNA 6330415B21 gene
1423853_at	0.6	1.51572	6330527O06Rik	RIKEN cDNA 6330527O06 gene
1458779_at	0.6	1.51572	8030445P17Rik	RIKEN cDNA 8030445P17 gene
1457557_at	0.6	1.51572	A330076H08Rik	RIKEN cDNA A330076H08 gene
1458307_at	0.6	1.51572	B230334C09Rik	RIKEN cDNA B230334C09 gene
1441187_at	0.6	1.51572	E330037M01Rik	RIKEN cDNA E330037M01 gene
1455607_at	0.6	1.51572	Thsd2	R-spondin 3 homolog (Xenopus laevis)
1416625_at	0.6	1.51572	Serping1	serine (or cysteine) peptidase inhibitor, clade G, member 1
1457689_at	0.6	1.51572	Mtmr13	SET binding factor 2
1434109_at	0.6	1.51572	Sh3bgrl2	SH3 domain binding glutamic acid-rich protein like 2
1416966_at	0.6	1.51572	Slc22a8	solute carrier family 22 (organic anion transporter), member 8
1437259_at	0.6	1.51572	Slc9a2	solute carrier family 9 (sodium/hydrogen exchanger), member 2
1416482_at	0.6	1.51572	D16Ium21e	tetratricopeptide repeat domain 3
1439970_at	0.6	1.51572	Prkwnk1	WNK lysine deficient protein kinase 1
1440565_at	0.6	1.51572	Zbtb20	zinc finger and BTB domain containing 20
1435708_at	0.6	1.51572	Gls	glutaminase
1438778_at	0.6	1.51572	A930025H08Rik	RIKEN cDNA A930025H08 gene
1441463_at	0.6	1.51572	D430002O22Rik	RIKEN cDNA D430002O22 gene
1447025_at	0.6	1.51572	Ube2e2	ubiquitin-conjugating enzyme E2E 2 (UBC4/5 homolog, yeast)
1457886_at	0.6	1.51572	C030036D22Rik	RIKEN cDNA C030036D22 gene
1458298_at	0.6	1.51572	Cadps	Ca2+-dependent secretion activator
1445148_at	0.5	1.41421	Akr1b3	aldo-keto reductase family 1, member B3 (aldose reductase)
1434719_at	0.5	1.41421	A2m	alpha-2-macroglobulin
1423422_at	0.5	1.41421	Asb4	ankyrin repeat and SOCS box-containing protein 4
1457990_at	0.5	1.41421	C030032C09Rik	ankyrin repeat and sterile alpha motif domain containing 1B
1442959_at	0.5	1.41421	Birc6	baculoviral IAP repeat-containing 6
1448626_at	0.5	1.41421	Cdk5rap1	CDK5 regulatory subunit associated protein 1
1439850_at	0.5	1.41421	BC066028	cDNA sequence BC066028
1419473_a_at	0.5	1.41421	Cck	cholecystokinin
1456911_at	0.5	1.41421	Clasp2	CLIP associating protein 2
1430035_at	0.5	1.41421	1700034M03Rik	coiled-coil domain containing 132
1426060_at	0.5	1.41421	Cul4a	cullin 4A
1458309_at	0.5	1.41421	2900024P20Rik	DIP2 disco-interacting protein 2 homolog C (Drosophila)
1427183_at	0.5	1.41421	Efemp1	epidermal growth factor-containing fibulin-like extracellular matrix protein 1
1416661_at	0.5	1.41421	Eif3s10	eukaryotic translation initiation factor 3, subunit 10 (theta)
1457424_at	0.5	1.41421	Eya1	eyes absent 1 homolog (Drosophila)
1418496_at	0.5	1.41421	Foxa1	forkhead box A1
1437434_a_at	0.5	1.41421	5031439A09Rik	G protein-coupled receptor 177
1416411_at	0.5	1.41421	Gstm2	glutathione S-transferase, mu 6
1439949_at	0.5	1.41421	Gsk3b	glycogen synthase kinase 3 beta
1418293_at	0.5	1.41421	Ifit2	interferon-induced protein with tetratricopeptide repeats 2
1435915_at	0.5	1.41421	AU020939	jumonji domain containing 4
1444895_at	0.5	1.41421	Jam3	junction adhesion molecule 3
1419573_a_at	0.5	1.41421	Lgals1	lectin, galactose binding, soluble 1
1442893_at	0.5	1.41421	Lrrtm1	leucine rich repeat transmembrane neuronal 1
1431569_a_at	0.5	1.41421	Lypdc1	Ly6/Plaur domain containing 1
1442867_at	0.5	1.41421	Megf11	multiple EGF-like-domains 11
1440789_at	0.5	1.41421	2610028H22Rik	neogenin
1459185_at	0.5	1.41421	Npat	nuclear protein in the AT region
1451569_at	0.5	1.41421	Nr2c2	nuclear receptor subfamily 2, group C, member 2
1458586_at	0.5	1.41421	AI849286	nucleoporin 98
1425926_a_at	0.5	1.41421	Otx2	orthodenticle homolog 2 (Drosophila)
1423606_at	0.5	1.41421	Postn	periostin, osteoblast specific factor
1440534_at	0.5	1.41421	6330403A02Rik	predicted gene, ENSMUSG00000056615
1455858_x_at	0.5	1.41421	Pomc1	pro-opiomelanocortin-alpha
1418188_a_at	0.5	1.41421	Ramp2	receptor (calcitonin) activity modifying protein 2
1436359_at	0.5	1.41421	Ret	ret proto-oncogene
1418310_a_at	0.5	1.41421	Rlbp1	retinaldehyde binding protein 1
1448754_at	0.5	1.41421	Rbp1	retinol binding protein 1, cellular
1433209_at	0.5	1.41421	2210017G18Rik	RIKEN cDNA 2210017G18 gene
1430675_at	0.5	1.41421	2900055J20Rik	RIKEN cDNA 2900055J20 gene
1439874_at	0.5	1.41421	9330102E08Rik	RIKEN cDNA 9330102E08 gene
1440224_at	0.5	1.41421	9330133O14Rik	RIKEN cDNA 9330133O14 gene
1443127_at	0.5	1.41421	9630021D06Rik	RIKEN cDNA 9630021D06 gene
1443175_at	0.5	1.41421	A830010M09Rik	RIKEN cDNA A830010M09 gene
1438565_at	0.5	1.41421	A830010M20Rik	RIKEN cDNA A830010M20 gene
1443205_at	0.5	1.41421	D5Buc30e	RIKEN cDNA B230208N19 gene
1460101_at	0.5	1.41421	E530011G23Rik	RIKEN cDNA E530011G23 gene
1447270_at	0.5	1.41421	Rybp	RING1 and YY1 binding protein
1452187_at	0.5	1.41421	Rbm5	RNA binding motif protein 5
1441624_at	0.5	1.41421	9430041O17Rik	sorbin and SH3 domain containing 2
1417831_at	0.5	1.41421	Smc1l1	structural maintenance of chromosomes 1A
1449578_at	0.5	1.41421	Supt16h	suppressor of Ty 16 homolog (S. cerevisiae)
1442557_at	0.5	1.41421	Syt1	synaptotagmin I
1429974_at	0.5	1.41421	Tbx18	T-box18
1423186_at	0.5	1.41421	Tiam2	T-cell lymphoma invasion and metastasis 2
1435770_at	0.5	1.41421	D2Bwg1356e	thioredoxin domain containing 13
1446504_at	0.5	1.41421	Trpm7	transient receptor potential cation channel, subfamily M, member 7
1453302_at	0.5	1.41421	4930429O20Rik	transmembrane protein 81
1452500_at	0.5	1.41421	Tmlhe	trimethyllysine hydroxylase, epsilon
1418345_at	0.5	1.41421	Tnfsf13	tumor necrosis factor (ligand) superfamily, member 12
1449033_at	0.5	1.41421	Tnfrsf11b	tumor necrosis factor receptor superfamily, member 11b (osteoprotegerin)
1417270_at	0.5	1.41421	Wdr12	WD repeat domain 12
1449069_at	0.5	1.41421	Zfp148	zinc finger protein 148
1428948_at	0.5	1.41421	5730414M22Rik	RIKEN cDNA 5730414M22 gene
1435267_at	0.5	1.41421	A430108E01Rik	RIKEN cDNA A430108E01 gene
1442109_at	0.5	1.41421	Fubp1	far upstream element (FUSE) binding protein 1
1447047_at	0.5	1.41421	2610203C20Rik	RIKEN cDNA 2610203C20 gene
1447922_at	0.5	1.41421	Stxbp5l	syntaxin binding protein 5-like
1455831_at	0.5	1.41421	Fus	fusion (involved in t(12;16) in malignant liposarcoma)
1455937_at	0.5	1.41421	Lrrtm4	leucine rich repeat transmembrane neuronal 4
1458053_at	0.5	1.41421	Abi2	abl interactor 2
1422842_at	0.4	1.31951	Xrn2	5'-3' exoribonuclease 2
1431197_at	0.4	1.31951	2010110I21Rik	ADP-ribosylation factor-like 6 interacting protein 2
1448213_at	0.4	1.31951	Anxa1	annexin A1
1447745_at	0.4	1.31951	Aqp4	aquaporin 4
1435227_at	0.4	1.31951	Bcl11b	B-cell leukemia/lymphoma 11B
1435120_at	0.4	1.31951	Cdh11	cadherin 11
1449999_a_at	0.4	1.31951	Cacna2d1	calcium channel, voltage-dependent, alpha2/delta subunit 1
1442707_at	0.4	1.31951	Camk2a	calcium/calmodulin-dependent protein kinase II alpha
1440455_at	0.4	1.31951	1810006K23Rik	calcium/calmodulin-dependent protein kinase II inhibitor 1
1422825_at	0.4	1.31951	MGI:1351330	CART prepropeptide
1416382_at	0.4	1.31951	Ctsc	cathepsin C
1423760_at	0.4	1.31951	Cd44	CD44 antigen
1427663_a_at	0.4	1.31951	Clk4	CDC like kinase 4
1443166_at	0.4	1.31951	BC021395	cDNA sequence BC021395
1417795_at	0.4	1.31951	Chl1	cell adhesion molecule with homology to L1CAM
1440219_at	0.4	1.31951	4930413O22Rik	centrosome and spindle pole associated protein 1
1448823_at	0.4	1.31951	Cxcl12	chemokine (C-X-C motif) ligand 12
1420937_at	0.4	1.31951	Cpsf2	cleavage and polyadenylation specific factor 2
1417381_at	0.4	1.31951	C1qa	complement component 1, q subcomponent, alpha polypeptide
1437726_x_at	0.4	1.31951	C1qb	complement component 1, q subcomponent, beta polypeptide
1454653_at	0.4	1.31951	A730016F12Rik	copine family member IX
1431146_a_at	0.4	1.31951	Cpne8	copine VIII
1436127_at	0.4	1.31951	Crhbp	corticotropin releasing hormone binding protein
1425661_at	0.4	1.31951	Cdadc1	cytidine and dCMP deaminase domain containing 1
1443745_s_at	0.4	1.31951	Dmp1	dentin matrix protein 1
1420500_at	0.4	1.31951	Dnajc1	DnaJ (Hsp40) homolog, subfamily C, member 1
1460498_a_at	0.4	1.31951	Dnajc5	DnaJ (Hsp40) homolog, subfamily C, member 5
1460666_a_at	0.4	1.31951	Ebf3	early B-cell factor 3
1457142_at	0.4	1.31951	Efcbp1	EF hand calcium binding protein 1
1440373_at	0.4	1.31951	Elavl1	ELAV (embryonic lethal, abnormal vision, Drosophila)-like 1 (Hu antigen R)
1456863_at	0.4	1.31951	Epha4	Eph receptor A4
1427528_a_at	0.4	1.31951	Epha7	Eph receptor A7
1448499_a_at	0.4	1.31951	Ephx2	epoxide hydrolase 2, cytoplasmic
1415859_at	0.4	1.31951	Eif3s8	eukaryotic translation initiation factor 3, subunit 8
1417699_at	0.4	1.31951	Gtf2f1	general transcription factor IIF, polypeptide 1
1428374_at	0.4	1.31951	MGI:2136405	glucuronyl C5-epimerase
1430136_at	0.4	1.31951	Grm3	glutamate receptor, metabotropic 3
1421530_a_at	0.4	1.31951	Grm8	glutamate receptor, metabotropic 8
1452030_a_at	0.4	1.31951	Hnrpr	heterogeneous nuclear ribonucleoprotein R
1451796_s_at	0.4	1.31951	Hdc	histidine decarboxylase
1427329_a_at	0.4	1.31951	Igh-6	immunoglobulin heavy chain 6 (heavy chain of IgM)
1454671_at	0.4	1.31951	Insig1	insulin induced gene 1
1421322_a_at	0.4	1.31951	Isgf3g	interferon dependent positive acting transcription factor 3 gamma
1423754_at	0.4	1.31951	Ifitm3	interferon induced transmembrane protein 3
1445108_at	0.4	1.31951	Lphn3	latrophilin 3
1456759_at	0.4	1.31951	6430556C10Rik	leucine rich repeat containing 4C
1458663_at	0.4	1.31951	Large	like-glycosyltransferase
1427076_at	0.4	1.31951	Mpeg1	macrophage expressed gene 1
1448891_at	0.4	1.31951	Msr2	macrophage scavenger receptor 2
1453550_a_at	0.4	1.31951	Mlstd2	male sterility domain containing 2
1460368_at	0.4	1.31951	Mpp4	membrane protein, palmitoylated 4 (MAGUK p55 subfamily member 4)
1451612_at	0.4	1.31951	Mt1	metallothionein 1
1438403_s_at	0.4	1.31951	Ramp2	metastasis associated lung adenocarcinoma transcript 1 (non-coding RNA)
1427236_a_at	0.4	1.31951	Mll5	myeloid/lymphoid or mixed-lineage leukemia 5
1436888_at	0.4	1.31951	Nhlh2	nescient helix loop helix 2
1428393_at	0.4	1.31951	Nrn1	neuritin 1
1443037_at	0.4	1.31951	Sdfr1	neuroplastin
1437213_at	0.4	1.31951	5730530J16Rik	nudix (nucleoside diphosphate linked moiety X)-type motif 21
1421508_at	0.4	1.31951	Odz1	odd Oz/ten-m homolog 1 (Drosophila)
1417653_at	0.4	1.31951	Pvalb	parvalbumin
1422272_at	0.4	1.31951	Phxr4	per-hexamer repeat gene 4
1457264_at	0.4	1.31951	Phf20l1	PHD finger protein 20-like 1
1429870_at	0.4	1.31951	C630040K21Rik	phosphoglucomutase 2-like 1
1438774_s_at	0.4	1.31951	Pgm2l1	phosphoglucomutase 2-like 1
1457157_at	0.4	1.31951	Plcl3	phospholipase C, eta 1
1423325_at	0.4	1.31951	Pnn	pinin
1444746_at	0.4	1.31951	Ptbp2	polypyrimidine tract binding protein 2
1459734_at	0.4	1.31951	Psmd14	proteasome (prosome, macropain) 26S subunit, non-ATPase, 14
1443949_at	0.4	1.31951	Ppp2r5e	protein phosphatase 2, regulatory subunit B (B56), epsilon isoform
1422124_a_at	0.4	1.31951	Ptprc	protein tyrosine phosphatase, receptor type, C
1434653_at	0.4	1.31951	Ptk2b	PTK2 protein tyrosine kinase 2 beta
1455857_a_at	0.4	1.31951	Rab2b	RAB2B, member RAS oncogene family
1455137_at	0.4	1.31951	Rapgef5	Rap guanine nucleotide exchange factor (GEF) 5
1439622_at	0.4	1.31951	Rassf4	Ras association (RalGDS/AF-6) domain family 4
1436876_at	0.4	1.31951	D13Bwg1146e	regulator of G-protein signalling 7 binding protein
1418760_at	0.4	1.31951	Rdh11	retinol dehydrogenase 11
1429735_at	0.4	1.31951	1110003F05Rik	RIKEN cDNA 1110003F05 gene
1456787_at	0.4	1.31951	2810055G20Rik	RIKEN cDNA 2810055G20 gene
1433266_at	0.4	1.31951	2810416A17Rik	RIKEN cDNA 2810416A17 gene
1439048_at	0.4	1.31951	2900078E11Rik	RIKEN cDNA 2900078E11 gene
1453456_at	0.4	1.31951	2900084O13Rik	RIKEN cDNA 2900084O13 gene
1428541_at	0.4	1.31951	3321401G04Rik	RIKEN cDNA 3321401G04 gene
1433672_at	0.4	1.31951	4732479N06Rik	RIKEN cDNA 4732479N06 gene
1420989_at	0.4	1.31951	4933411K20Rik	RIKEN cDNA 4933411K20 gene
1429900_at	0.4	1.31951	5330406M23Rik	RIKEN cDNA 5330406M23 gene
1436444_at	0.4	1.31951	6030405A18	RIKEN cDNA 6030405A18 gene
1426937_at	0.4	1.31951	6330406I15Rik	RIKEN cDNA 6330406I15 gene
1441072_at	0.4	1.31951	6430543K15Rik	RIKEN cDNA 6430543K15 gene
1437640_at	0.4	1.31951	6430704M03Rik	RIKEN cDNA 6430704M03 gene
1432713_at	0.4	1.31951	6430709C05Rik	RIKEN cDNA 6430709C05 gene
1452762_at	0.4	1.31951	8430436O14Rik	RIKEN cDNA 8430436O14 gene
1454587_at	0.4	1.31951	9330199C07Rik	RIKEN cDNA 9330199C07 gene
1454592_at	0.4	1.31951	9430012M22Rik	RIKEN cDNA 9430012M22 gene
1438752_at	0.4	1.31951	A230058F20Rik	RIKEN cDNA A230058F20 gene
1438895_at	0.4	1.31951	A430102J17Rik	RIKEN cDNA A430102J17 gene
1429906_at	0.4	1.31951	A930035E12Rik	RIKEN cDNA A930035E12 gene
1439304_at	0.4	1.31951	B230216N24Rik	RIKEN cDNA B230216N24 gene
1441369_at	0.4	1.31951	C030017B01Rik	RIKEN cDNA C030017B01 gene
1442477_at	0.4	1.31951	D030051N19Rik	RIKEN cDNA D030051N19 gene
1437784_at	0.4	1.31951	Runx1t1	runt-related transcription factor 1; translocated to, 1 (cyclin D-related)
1456683_at	0.4	1.31951	5730555F13Rik	SAFB-like, transcription modulator
1438444_at	0.4	1.31951	A230091H23	serine peptidase inhibitor, Kazal type 10
1422644_at	0.4	1.31951	5430437A18Rik	SH3-binding domain glutamic acid-rich protein
1431300_at	0.4	1.31951	3110007P09Rik	SH3-domain GRB2-like (endophilin) interacting protein 1
1428877_at	0.4	1.31951	Srp72	signal recognition particle 72
1451542_at	0.4	1.31951	Ssbp2	single-stranded DNA binding protein 2
1429003_at	0.4	1.31951	Snw1	SNW domain containing 1
1437675_at	0.4	1.31951	Slc8a1	solute carrier family 8 (sodium/calcium exchanger), member 1
1453172_at	0.4	1.31951	Stch	stress 70 protein chaperone, microsome-associated, human homolog
1440066_at	0.4	1.31951	Smarcad1	SWI/SNF-related, matrix-associated actin-dependent regulator of chromatin, subfamily a, containing DEAD/H box 1`
1434800_at	0.4	1.31951	Sv2b	synaptic vesicle glycoprotein 2 b
1437279_x_at	0.4	1.31951	Sdc1	syndecan 1
1435396_at	0.4	1.31951	Stxbp6	syntaxin binding protein 6 (amisyn)
1438948_x_at	0.4	1.31951	Bzrp	translocator protein
1448147_at	0.4	1.31951	Tnfrsf19	tumor necrosis factor receptor superfamily, member 19
1420546_at	0.4	1.31951	Th	tyrosine hydroxylase
1420484_a_at	0.4	1.31951	Vtn	vitronectin
1426360_at	0.4	1.31951	5730454B08Rik	zinc finger CCCH type containing 11A
1422748_at	0.4	1.31951	Zfhx1b	zinc finger E-box binding homeobox 2
1450998_at	0.4	1.31951	Zfp110	zinc finger protein 110
1430187_at	0.4	1.31951	6330516O17Rik	zinc finger protein 60
1437231_at	0.4	1.31951	Slitrk6	SLIT and NTRK-like family, member 6
1441629_at	0.4	1.31951	B130020M22Rik	RIKEN cDNA B130020M22 gene
1442121_at	0.4	1.31951	MGI:107562
1445804_at	0.4	1.31951	9630020C08Rik	RIKEN cDNA 9630020C08 gene
1447609_at	0.4	1.31951	5730410E15Rik	RIKEN cDNA 5730410E15 gene
1426301_at	0.3	1.23114	Alcam	activated leukocyte cell adhesion molecule
1453206_at	0.3	1.23114	Acad9	acyl-Coenzyme A dehydrogenase family, member 9
1431655_a_at	0.3	1.23114	Mulk	acylglycerol kinase
1441778_at	0.3	1.23114	Adcyap1	adenylate cyclase activating polypeptide 1
1457032_at	0.3	1.23114	6430567E01Rik	adenylate kinase 5
1433642_at	0.3	1.23114	Arfrp2	ADP-ribosylation factor-like 15
1426862_at	0.3	1.23114	9130023F12Rik	aftiphilin
1418127_a_at	0.3	1.23114	Pdcd8	apoptosis-inducing factor, mitochondrion-associated 1
1436455_at	0.3	1.23114	Asph	aspartate-beta-hydroxylase
1427371_at	0.3	1.23114	Abca8a	ATP-binding cassette, sub-family A (ABC1), member 8a
1434819_at	0.3	1.23114	St6gal2	beta galactoside alpha 2,6 sialyltransferase 2
1438961_s_at	0.3	1.23114	Blmh	bleomycin hydrolase
1436098_at	0.3	1.23114	Bche	butyrylcholinesterase
1439843_at	0.3	1.23114	Camk4	calcium/calmodulin-dependent protein kinase IV
1423222_at	0.3	1.23114	Cap2	CAP, adenylate cyclase-associated protein, 2 (yeast)
1417868_a_at	0.3	1.23114	Ctsz	cathepsin Z
1451562_at	0.3	1.23114	BC006662	cDNA sequence BC006662
1451583_a_at	0.3	1.23114	BC025076	cDNA sequence BC025076
1416463_at	0.3	1.23114	Gpiap1	cell cycle associated protein 1
1445691_at	0.3	1.23114	Chn1	chimerin (chimaerin) 1
1415986_at	0.3	1.23114	Clcn4-2	chloride channel 4-2
1447156_at	0.3	1.23114	Chm	choroidermia
1416003_at	0.3	1.23114	Cldn11	claudin 11
1424723_s_at	0.3	1.23114	Cstf3	cleavage stimulation factor, 3' pre-RNA, subunit 3
1423285_at	0.3	1.23114	Coch	coagulation factor C homolog (Limulus polyphemus)
1451166_a_at	0.3	1.23114	1700023O11Rik	coiled-coil domain containing 101
1449401_at	0.3	1.23114	C1qg	complement component 1, q subcomponent, C chain
1449563_at	0.3	1.23114	Cntn1	contactin 1
1452814_at	0.3	1.23114	Cpne3	copine III
1434369_a_at	0.3	1.23114	Cryab	crystallin, alpha B
1417071_s_at	0.3	1.23114	Cyp4v3	cytochrome P450, family 4, subfamily v, polypeptide 3
1424598_at	0.3	1.23114	Ddx6	DEAD (Asp-Glu-Ala-Asp) box polypeptide 6
1415677_at	0.3	1.23114	Dhrs1	dehydrogenase/reductase (SDR family) member 1
1449118_at	0.3	1.23114	Dbt	dihydrolipoamide branched chain transacylase E2
1436221_at	0.3	1.23114	D1Ertd471e	DNA segment, Chr 1, ERATO Doi 471, expressed
1454757_s_at	0.3	1.23114	D12Ertd647e	DNA segment, Chr 12, ERATO Doi 647, expressed
1426931_s_at	0.3	1.23114	D19Bwg1357e	DNA segment, Chr 19, Brigham & Women's Genetics 1357 expressed
1438788_at	0.3	1.23114	D5Wsu152e	DNA segment, Chr 5, Wayne State University 152, expressed
1449372_at	0.3	1.23114	Dnajc3	DnaJ (Hsp40) homolog, subfamily C, member 3A
1448136_at	0.3	1.23114	Enpp2	ectonucleotide pyrophosphatase/phosphodiesterase 2
1439079_a_at	0.3	1.23114	Erbb2ip	Erbb2 interacting protein
1439972_at	0.3	1.23114	Etnk1	ethanolamine kinase 1
1450684_at	0.3	1.23114	Etv1	ets variant gene 1
1459371_at	0.3	1.23114	Eif4e	eukaryotic translation initiation factor 4E
1422684_a_at	0.3	1.23114	Exoc4	exocyst complex component 4
1442075_at	0.3	1.23114	AI314604	expressed sequence AI314604
1434052_at	0.3	1.23114	AI593442	expressed sequence AI593442
1438007_at	0.3	1.23114	AI851790	expressed sequence AI851790
1442887_at	0.3	1.23114	AI853363	expressed sequence AI853363
1418340_at	0.3	1.23114	Fcer1g	Fc receptor, IgE, high affinity I, gamma polypeptide
1449429_at	0.3	1.23114	Fkbp1b	FK506 binding protein 1b
1416221_at	0.3	1.23114	Fstl1	follistatin-like 1
1438231_at	0.3	1.23114	Foxp2	forkhead box P2
1418311_at	0.3	1.23114	Fn3k	fructosamine 3 kinase
1425031_at	0.3	1.23114	Fcmd	Fukuyama type congenital muscular dystrophy homolog (human)
1417220_at	0.3	1.23114	Fah	fumarylacetoacetate hydrolase
1452353_at	0.3	1.23114	Gpr155	G protein-coupled receptor 155
1438526_at	0.3	1.23114	Gpr158	G protein-coupled receptor 158
1443865_at	0.3	1.23114	Gabra2	gamma-aminobutyric acid (GABA-A) receptor, subunit alpha 2
1428204_at	0.3	1.23114	Gabrb2	gamma-aminobutyric acid (GABA-A) receptor, subunit beta 2
1415801_at	0.3	1.23114	Gja1	gap junction membrane channel protein alpha 1
1426508_at	0.3	1.23114	Gfap	glial fibrillary acidic protein
1426713_s_at	0.3	1.23114	Eprs	glutamyl-prolyl-tRNA synthetase
1421323_a_at	0.3	1.23114	E430034L04Rik	GTPase activating protein (SH3 domain) binding protein 2
1422556_at	0.3	1.23114	Gna13	guanine nucleotide binding protein, alpha 13
1438040_a_at	0.3	1.23114	Tra1	heat shock protein 90kDa beta (Grp94), member 1
1448359_a_at	0.3	1.23114	MGI:1930666	HIG1 domain family, member 1A
1425833_a_at	0.3	1.23114	Hpca	hippocalcin
1429533_at	0.3	1.23114	Immt	inner membrane protein, mitochondrial
1437288_at	0.3	1.23114	1110001C20Rik	inositol monophosphatase domain containing 1
1420375_at	0.3	1.23114	Kif3a	kinesin family member 3A
1436767_at	0.3	1.23114	Luc7l2	LUC7-like 2 (S. cerevisiae)
1416148_at	0.3	1.23114	Laptm4b	lysosomal-associated protein transmembrane 4B
1424129_at	0.3	1.23114	Mfsd1	major facilitator superfamily domain containing 1
1431403_a_at	0.3	1.23114	2900002G04Rik	MAP7 domain containing 2
1446050_at	0.3	1.23114	Baiap1	membrane associated guanylate kinase, WW and PDZ domain containing 1
1421064_at	0.3	1.23114	Mpp5	membrane protein, palmitoylated 5 (MAGUK p55 subfamily member 5)
1440417_at	0.3	1.23114	Mgea5	meningioma expressed antigen 5 (hyaluronidase)
1421327_at	0.3	1.23114	Mtap2	microtubule-associated protein 2
1428820_at	0.3	1.23114	Mapre1	microtubule-associated protein, RP/EB family, member 1
1442676_at	0.3	1.23114	Maoa	monoamine oxidase A
1434354_at	0.3	1.23114	Maob	monoamine oxidase B
1432558_a_at	0.3	1.23114	Mal	myelin and lymphocyte protein, T-cell differentiation protein
1416192_at	0.3	1.23114	Napa	N-ethylmaleimide sensitive fusion protein attachment protein alpha
1427470_s_at	0.3	1.23114	Napb	N-ethylmaleimide sensitive fusion protein attachment protein beta
1436718_at	0.3	1.23114	Nxph1	neurexophilin 1
1430583_at	0.3	1.23114	C130076O07Rik	neuron-glia-CAM-related cell adhesion molecule
1433757_a_at	0.3	1.23114	Nisch	nischarin
1426562_a_at	0.3	1.23114	Olfm1	olfactomedin 1
1416846_a_at	0.3	1.23114	Pdzrn3	PDZ domain containing RING finger 3
1417133_at	0.3	1.23114	Pmp22	peripheral myelin protein
1416069_at	0.3	1.23114	Pfkp	phosphofructokinase, platelet
1421917_at	0.3	1.23114	Pdgfra	platelet derived growth factor receptor, alpha polypeptide
1447640_s_at	0.3	1.23114	Pbx3	pre B-cell leukemia transcription factor 3
1456393_at	0.3	1.23114	2310002J21Rik	programmed cell death 4
1421396_at	0.3	1.23114	Pcsk1	proprotein convertase subtilisin/kexin type 1
1420610_at	0.3	1.23114	Prkacb	protein kinase, cAMP dependent, catalytic, beta
1450174_at	0.3	1.23114	Ptprt	protein tyrosine phosphatase, receptor type, T
1455388_at	0.3	1.23114	A030012M09Rik	protein-L-isoaspartate (D-aspartate) O-methyltransferase domain containing 1
1416180_a_at	0.3	1.23114	Rdx	radixin
1435389_at	0.3	1.23114	Reps2	RALBP1 associated Eps domain containing protein 2
1437179_at	0.3	1.23114	Rif1	Rap1 interacting factor 1 homolog (yeast)
1434295_at	0.3	1.23114	Rasgrp1	RAS guanyl releasing protein 1
1416286_at	0.3	1.23114	Rgs4	regulator of G-protein signaling 4
1438735_at	0.3	1.23114	Hbxap	remodeling and spacing factor 1
1454906_at	0.3	1.23114	Rarb	retinoic acid receptor, beta
1426454_at	0.3	1.23114	Arhgdib	Rho, GDP dissociation inhibitor (GDI) beta
1438059_at	0.3	1.23114	1700011I03Rik	RIKEN cDNA 1700011I03 gene
1436548_at	0.3	1.23114	1810012P15Rik	RIKEN cDNA 1810012P15 gene
1452008_at	0.3	1.23114	Lsamp	RIKEN cDNA 1810054D07 gene
1429505_at	0.3	1.23114	2310076G13Rik	RIKEN cDNA 2310076G13 gene
1431482_at	0.3	1.23114	2900012M01Rik	RIKEN cDNA 2900012M01 gene
1460482_at	0.3	1.23114	3110047P20Rik	RIKEN cDNA 3110047P20 gene
1420329_at	0.3	1.23114	4930455C21Rik	RIKEN cDNA 4930455C21 gene
1454926_at	0.3	1.23114	4930544G21Rik	RIKEN cDNA 4930544G21 gene
1433015_at	0.3	1.23114	6330436F06Rik	RIKEN cDNA 6330436F06 gene
1453324_at	0.3	1.23114	6330509M23Rik	RIKEN cDNA 6330509M23 gene
1457218_at	0.3	1.23114	6430510M02Rik	RIKEN cDNA 6430510M02 gene
1438299_at	0.3	1.23114	9230108I15Rik	RIKEN cDNA 9230108I15 gene
1439701_at	0.3	1.23114	9330121K16Rik	RIKEN cDNA 9330121K16 gene
1445765_at	0.3	1.23114	9430011C21Rik	RIKEN cDNA 9430011C21 gene
1439808_at	0.3	1.23114	A130090K04Rik	RIKEN cDNA A130090K04 gene
1437719_x_at	0.3	1.23114	A230046K03Rik	RIKEN cDNA A230046K03 gene
1446622_at	0.3	1.23114	A330068G13Rik	RIKEN cDNA A330068G13 gene
1435236_at	0.3	1.23114	A630018P17Rik	RIKEN cDNA A630018P17 gene
1438454_at	0.3	1.23114	B430203M17Rik	RIKEN cDNA B430203M17 gene
1439311_at	0.3	1.23114	B830012L14Rik	RIKEN cDNA B830012L14 gene
1430068_at	0.3	1.23114	C030011L09Rik	RIKEN cDNA C030011L09 gene
1444001_at	0.3	1.23114	C230082I21Rik	RIKEN cDNA C230082I21 gene
1457092_at	0.3	1.23114	C630007B19Rik	RIKEN cDNA C630007B19 gene
1420876_a_at	0.3	1.23114	Sept6	septin 6
1434548_at	0.3	1.23114	Tde1	serine incorporator 3
1422690_at	0.3	1.23114	Sptlc1	serine palmitoyltransferase, long chain base subunit 1
1417134_at	0.3	1.23114	Srpk2	serine/arginine-rich protein specific kinase 2
1423452_at	0.3	1.23114	Stk17b	serine/threonine kinase 17b (apoptosis-inducing)
1437079_at	0.3	1.23114	Slc18a2	solute carrier family 18 (vesicular monoamine), member 2
1447248_at	0.3	1.23114	Slc39a12	solute carrier family 39 (zinc transporter), member 12
1433719_at	0.3	1.23114	Slc9a9	solute carrier family 9 (sodium/hydrogen exchanger), isoform 9
1418562_at	0.3	1.23114	Sf3b1	splicing factor 3b, subunit 1
1438200_at	0.3	1.23114	Sulf1	sulfatase 1
1421594_a_at	0.3	1.23114	Sytl2	synaptotagmin-like 2
1435982_at	0.3	1.23114	Stx12	syntaxin 12
1460239_at	0.3	1.23114	Tm4sf13	tetraspanin 13
1424567_at	0.3	1.23114	6330415F13Rik	tetraspanin 2
1452432_at	0.3	1.23114	Tfpi	tissue factor pathway inhibitor
1425546_a_at	0.3	1.23114	Trf	transferrin
1451315_at	0.3	1.23114	2610511E22Rik	transmembrane protein 101
1452134_at	0.3	1.23114	3010001K23Rik	transmembrane protein 175
1438264_a_at	0.3	1.23114	Tpp2	tripeptidyl peptidase II
1424611_x_at	0.3	1.23114	Trub2	TruB pseudouridine (psi) synthase homolog 2 (E. coli)
1458637_x_at	0.3	1.23114	Ube3c	ubiquitin protein ligase E3C
1437577_at	0.3	1.23114	Usp34	ubiquitin specific peptidase 34
1419063_at	0.3	1.23114	Ugt8	UDP galactosyltransferase 8A
1417900_a_at	0.3	1.23114	Vldlr	very low density lipoprotein receptor
1423137_at	0.3	1.23114	Rala	v-ral simian leukemia viral oncogene homolog A (ras related)
1425425_a_at	0.3	1.23114	Wif1	Wnt inhibitory factor 1
1451494_at	0.3	1.23114	Wac	WW domain containing adaptor with coiled-coil
1449515_at	0.3	1.23114	Zfp292	zinc finger protein 292
1450883_a_at	0.3	1.23114	Cd36	CD36 antigen
1455381_at	0.3	1.23114	4921513D23Rik	RIKEN cDNA 4921513D23 gene
1460092_at	0.3	1.23114	Lsamp	limbic system-associated membrane protein
1428082_at	0.2	1.1487	Acsl5	acyl-CoA synthetase long-chain family member 5
1433545_s_at	0.2	1.1487	5730439E10Rik	acyl-Coenzyme A dehydrogenase family, member 11
1428137_at	0.2	1.1487	Arl10c	ADP-ribosylation factor-like 8B
1424147_at	0.2	1.1487	Ahsa1	AHA1, activator of heat shock protein ATPase homolog 1 (yeast)
1433543_at	0.2	1.1487	Anln	anillin, actin binding protein (scraps homolog, Drosophila)
1415818_at	0.2	1.1487	Anxa6	annexin A6
1416371_at	0.2	1.1487	Apod	apolipoprotein D
1444430_at	0.2	1.1487	Armc8	armadillo repeat containing 8
1428666_at	0.2	1.1487	Nars	asparaginyl-tRNA synthetase
1418332_a_at	0.2	1.1487	Agtpbp1	ATP/GTP binding protein 1
1460320_at	0.2	1.1487	Becn1	beclin 1 (coiled-coil, myosin-like BCL2-interacting protein)
1426312_at	0.2	1.1487	Bre	brain and reproductive organ-expressed protein
1436912_at	0.2	1.1487	Cacnb4	calcium channel, voltage-dependent, beta 4 subunit
1451413_at	0.2	1.1487	Cast	calpastatin
1448591_at	0.2	1.1487	Ctss	cathepsin S
1427198_at	0.2	1.1487	BC022960	cDNA sequence BC022960
1415724_a_at	0.2	1.1487	Cdc42	cell division cycle 42 homolog (S. cerevisiae)
1459987_s_at	0.2	1.1487	Cct3	chaperonin subunit 3 (gamma)
1437852_x_at	0.2	1.1487	Cpsf3	cleavage and polyadenylation specificity factor 3
1437308_s_at	0.2	1.1487	F2r	coagulation factor II (thrombin) receptor
1452102_at	0.2	1.1487	Copb2	coatomer protein complex, subunit beta 2 (beta prime)
1435616_at	0.2	1.1487	Cyp20a1	cytochrome P450, family 20, subfamily A, polypeptide 1
1454806_at	0.2	1.1487	D12Ertd553e	DNA segment, Chr 12, ERATO Doi 553, expressed
1448904_at	0.2	1.1487	D6Wsu176e	DNA segment, Chr 6, Wayne State University 176, expressed
1425702_a_at	0.2	1.1487	Enpp5	ectonucleotide pyrophosphatase/phosphodiesterase 5
1421881_a_at	0.2	1.1487	Elavl2	ELAV (embryonic lethal, abnormal vision, Drosophila)-like 2 (Hu antigen B)
1415857_at	0.2	1.1487	Emb	embigin
1434106_at	0.2	1.1487	Epm2aip1	EPM2A (laforin) interacting protein 1
1422539_at	0.2	1.1487	Extl2	exotoses (multiple)-like 2
1424616_s_at	0.2	1.1487	MGI:2385286	FGF receptor activating protein 1
1433707_at	0.2	1.1487	Gabra4	gamma-aminobutyric acid (GABA-A) receptor, subunit alpha 4
1426463_at	0.2	1.1487	Gphn	gephyrin
1424076_at	0.2	1.1487	Gdpd1	glycerophosphodiester phosphodiesterase domain containing 1
1416356_at	0.2	1.1487	Gmpr2	guanosine monophosphate reductase 2
1427464_s_at	0.2	1.1487	Hspa5	heat shock 70kD protein 5 (glucose-regulated protein)
1416147_at	0.2	1.1487	Hspa4	heat shock protein 4
1460180_at	0.2	1.1487	Hexb	hexosaminidase B
1448812_at	0.2	1.1487	Hpcal1	hippocalcin-like 1
1416101_a_at	0.2	1.1487	Hist1h1c	histone cluster 1, H1c
1419548_at	0.2	1.1487	Kpna1	karyopherin (importin) alpha 1
1450738_at	0.2	1.1487	Kif21a	kinesin family member 21A
1422945_a_at	0.2	1.1487	Kif5c	kinesin family member 5C
1419737_a_at	0.2	1.1487	Ldh1	lactate dehydrogenase A
1435851_at	0.2	1.1487	Lgi1	leucine-rich repeat LGI family, member 1
1416386_a_at	0.2	1.1487	M6pr	mannose-6-phosphate receptor, cation dependent
1424433_at	0.2	1.1487	Msrb2	methionine sulfoxide reductase B2
1418716_at	0.2	1.1487	Mrps25	mitochondrial ribosomal protein S25
1450088_a_at	0.2	1.1487	Mobp	myelin-associated oligodendrocytic basic protein
1425485_at	0.2	1.1487	Mtmr6	myotubularin related protein 6
1426283_at	0.2	1.1487	MGI:2446259	neurotrimin
1449376_at	0.2	1.1487	Nicn1	nicolin 1
1417664_a_at	0.2	1.1487	Ndrg3	N-myc downstream regulated gene 3
1425517_s_at	0.2	1.1487	Ogt	O-linked N-acetylglucosamine (GlcNAc) transferase (UDP-N-acetylglucosamine:polypeptide-N-acetylglucosaminyl transferase)
1460192_at	0.2	1.1487	Osbpl1a	oxysterol binding protein-like 1A
1435462_at	0.2	1.1487	LOC433022	phosphatidylinositol-specific phospholipase C, X domain containing 2
1422473_at	0.2	1.1487	Pde4b	phosphodiesterase 4B, cAMP specific
1426519_at	0.2	1.1487	P4ha1	procollagen-proline, 2-oxoglutarate 4-dioxygenase (proline 4-hydroxylase), alpha 1 polypeptide
1416290_a_at	0.2	1.1487	Psmc4	proteasome (prosome, macropain) 26S subunit, ATPase, 4
1452427_s_at	0.2	1.1487	AW742319	protein tyrosine phosphatase-like A domain containing 1
1425467_a_at	0.2	1.1487	Plp1	proteolipid protein (myelin) 1
1455696_a_at	0.2	1.1487	Prpf4b	PRP4 pre-mRNA processing factor 4 homolog B (yeast)
1435836_at	0.2	1.1487	Pdk1	pyruvate dehydrogenase kinase, isoenzyme 1
1450659_at	0.2	1.1487	Rgs7	regulator of G protein signaling 7
1428886_at	0.2	1.1487	Rbbp5	retinoblastoma binding protein 5
1451077_at	0.2	1.1487	Rpl5	ribosomal protein L5
1440461_at	0.2	1.1487	0910001A06Rik	RIKEN cDNA 0910001A06 gene
1428411_at	0.2	1.1487	1700020I14Rik	RIKEN cDNA 1700020I14 gene
1448552_s_at	0.2	1.1487	2310028N02Rik	RIKEN cDNA 2310028N02 gene
1428499_at	0.2	1.1487	2810454L23Rik	RIKEN cDNA 2810454L23 gene
1432198_at	0.2	1.1487	A230083H22Rik	RIKEN cDNA A230083H22 gene
1457490_at	0.2	1.1487	B230218L05Rik	RIKEN cDNA B230218L05 gene
1441577_at	0.2	1.1487	C530014P21Rik	RIKEN cDNA C530014P21 gene
1416132_at	0.2	1.1487	C920006C10Rik	RIKEN cDNA C920006C10 gene
1436938_at	0.2	1.1487	Rbms3	RNA binding motif, single stranded interacting protein
1424402_at	0.2	1.1487	D5Bwg0860e	RUN and FYVE domain containing 3
1429327_at	0.2	1.1487	Sdccag1	serologically defined colon cancer antigen 1
1452000_s_at	0.2	1.1487	Sars1	seryl-aminoacyl-tRNA synthetase
1451727_at	0.2	1.1487	D11Ertd730e	SLU7 splicing factor homolog (S. cerevisiae)
1426559_at	0.2	1.1487	Sbno1	sno, strawberry notch homolog 1 (Drosophila)
1426722_at	0.2	1.1487	Slc38a2	solute carrier family 38, member 2
1424424_at	0.2	1.1487	Slc39a1	solute carrier family 39 (zinc transporter), member 1
1455634_at	0.2	1.1487	Son	Son cell proliferation protein
1416317_a_at	0.2	1.1487	Stambp	Stam binding protein
1441266_at	0.2	1.1487	5730526G10Rik	striatin, calmodulin binding protein 3
1455824_x_at	0.2	1.1487	Itm1	STT3, subunit of the oligosaccharyltransferase complex, homolog A (S. cerevisiae)
1454976_at	0.2	1.1487	Sod2	superoxide dismutase 2, mitochondrial
1418493_a_at	0.2	1.1487	Snca	synuclein, alpha
1449571_at	0.2	1.1487	Trhr	thyrotropin releasing hormone receptor
1456112_at	0.2	1.1487	Tpr	translocated promoter region
1428113_at	0.2	1.1487	4930403J22Rik	transmembrane and tetratricopeptide repeat containing 4
1423909_at	0.2	1.1487	0610011I04Rik	transmembrane protein 176A
1431304_a_at	0.2	1.1487	1300007B12Rik	transmembrane protein 183A
1441598_at	0.2	1.1487	Tmeff2	transmembrane protein with EGF-like and two follistatin-like domains 2
1448313_at	0.2	1.1487	Cln2	tripeptidyl peptidase I
1419494_a_at	0.2	1.1487	Tpd52	tumor protein D52
1454373_x_at	0.2	1.1487	Ubc	ubiquitin C
1452401_at	0.2	1.1487	Wtap	Wilms' tumour 1-associating protein
1438580_at	0.2	1.1487	4930572I07Rik	zinc finger, CCHC domain containing 7
1437901_a_at	0.2	1.1487	Vps41	vacuolar protein sorting 41 homolog (S. cerevisiae)
1420817_at	-0.2	0.870551	Ywhag	3-monooxygenase/tryptophan 5-monooxygenase activation protein, gamma polypeptide
1450716_at	-0.2	0.870551	Adamts1	a disintegrin-like and metallopeptidase (reprolysin type) with thrombospondin type 1 motif, 1
1416863_at	-0.2	0.870551	Abhd8	abhydrolase domain containing 8
1422573_at	-0.2	0.870551	Ampd3	AMP deaminase 3
1423396_at	-0.2	0.870551	Agt	angiotensinogen (serpin peptidase inhibitor, clade A, member 8)
1426989_at	-0.2	0.870551	Clstn3	calsyntenin 3
1430543_at	-0.2	0.870551	1500005P14Rik	CAP-GLY domain containing linker protein 3
1449147_at	-0.2	0.870551	Chst1	carbohydrate (keratan sulfate Gal-6) sulfotransferase 1
1437690_x_at	-0.2	0.870551	Csnk1d	casein kinase 1, delta
1449269_at	-0.2	0.870551	F5	coagulation factor V
1433733_a_at	-0.2	0.870551	Cry1	cryptochrome 1 (photolyase-like)
1426870_at	-0.2	0.870551	Fbxo33	F-box protein 33
1451672_at	-0.2	0.870551	Gprk6	G protein-coupled receptor kinase 6
1423274_at	-0.2	0.870551	Ints6	integrator complex subunit 6
1448991_a_at	-0.2	0.870551	Ina	internexin neuronal intermediate filament protein, alpha
1452327_at	-0.2	0.870551	Iqsec1	IQ motif and Sec7 domain 1
1448694_at	-0.2	0.870551	Jun	Jun oncogene
1435465_at	-0.2	0.870551	4930465M17Rik	kelch repeat and BTB (POZ) domain containing 11
1428599_at	-0.2	0.870551	2410012C07Rik	kinase non-catalytic C-lobe domain (KIND) containing 1
1424746_at	-0.2	0.870551	Kif1c	kinesin family member 1C
1415897_a_at	-0.2	0.870551	Mgst1	microsomal glutathione S-transferase 1
1424719_a_at	-0.2	0.870551	Mapt	microtubule-associated protein tau
1428297_at	-0.2	0.870551	Map4k2	mitogen activated protein kinase kinase kinase kinase 2
1416473_a_at	-0.2	0.870551	Nope	neighbor of Punc E11
1436363_a_at	-0.2	0.870551	Nfix	nuclear factor I/X
1451274_at	-0.2	0.870551	Ogdh	oxoglutarate dehydrogenase (lipoamide)
1438974_x_at	-0.2	0.870551	Pitpnm1	phosphatidylinositol membrane-associated 1
1435068_at	-0.2	0.870551	Pip5k2b	phosphatidylinositol-4-phosphate 5-kinase, type II, beta
1438363_at	-0.2	0.870551	LOC434128	predicted gene, EG434128
1455713_x_at	-0.2	0.870551	Bcap37	prohibitin 2
1416965_at	-0.2	0.870551	Pcsk1n	proprotein convertase subtilisin/kexin type 1 inhibitor
1448479_at	-0.2	0.870551	Psmd3	proteasome (prosome, macropain) 26S subunit, non-ATPase, 3
1460198_a_at	-0.2	0.870551	Psmb3	proteasome (prosome, macropain) subunit, beta type 3
1452922_at	-0.2	0.870551	2610024M03Rik	protein phosphatase 1, regulatory subunit 3D
1435864_a_at	-0.2	0.870551	1810063B05Rik	RIKEN cDNA 1810063B05 gene
1447936_at	-0.2	0.870551	2410006H16Rik	RIKEN cDNA 2410006H16 gene
1429556_at	-0.2	0.870551	2610024B07Rik	RIKEN cDNA 2610024B07 gene
1424494_s_at	-0.2	0.870551	2810417J12Rik	RIKEN cDNA 2810417J12 gene
1452921_at	-0.2	0.870551	B130050I23Rik	RIKEN cDNA B130050I23 gene
1455215_at	-0.2	0.870551	C530028O21Rik	RIKEN cDNA C530028O21 gene
1435105_at	-0.2	0.870551	1110061N23Rik	ring finger protein 208
1448005_at	-0.2	0.870551	Sash1	SAM and SH3 domain containing 1
1448868_at	-0.2	0.870551	Scand1	SCAN domain-containing 1
1427917_s_at	-0.2	0.870551	Ssbp3	single-stranded DNA binding protein 3
1459765_s_at	-0.2	0.870551	Zfp162	splicing factor 1
1423795_at	-0.2	0.870551	Sfpq	splicing factor proline/glutamine rich (polypyrimidine tract binding protein associated)
1433520_at	-0.2	0.870551	Scap	SREBF chaperone
1433575_at	-0.2	0.870551	Sox4	SRY-box containing gene 4
1450662_at	-0.2	0.870551	Tesk1	testis specific protein kinase 1
1436237_at	-0.2	0.870551	Ttc9	tetratricopeptide repeat domain 9
1425484_at	-0.2	0.870551	Tox	thymocyte selection-associated HMG box gene
1425745_a_at	-0.2	0.870551	Tacc2	transforming, acidic coiled-coil containing protein 2
1452219_at	-0.2	0.870551	BC026370	transmembrane protein 63b
1428782_a_at	-0.2	0.870551	Uqcrc1	ubiquinol-cytochrome c reductase core protein 1
1448370_at	-0.2	0.870551	Ulk1	Unc-51 like kinase 1 (C. elegans)
1420834_at	-0.2	0.870551	Vamp2	vesicle-associated membrane protein 2
1428585_at	-0.3	0.812252	Actn1	actinin, alpha 1
1433725_at	-0.3	0.812252	Acvr1b	activin A receptor, type 1B
1421975_a_at	-0.3	0.812252	Add2	adducin 2 (beta)
1448333_at	-0.3	0.812252	Adprh	ADP-ribosylarginine hydrolase
1437325_x_at	-0.3	0.812252	Pycs	aldehyde dehydrogenase 18 family, member A1
1420621_a_at	-0.3	0.812252	App	amyloid beta (A4) precursor protein
1417561_at	-0.3	0.812252	Apoc1	apolipoprotein C-I
1423511_at	-0.3	0.812252	Asf1a	ASF1 anti-silencing function 1 homolog A (S. cerevisiae)
1431826_a_at	-0.3	0.812252	4833424K13Rik	BR serine/threonine kinase 2
1437553_at	-0.3	0.812252	MGI:2389572	BRCA1/BRCA2-containing complex, subunit 3
1439102_at	-0.3	0.812252	Falz	bromodomain PHD finger transcription factor
1431230_a_at	-0.3	0.812252	Btbd9	BTB (POZ) domain containing 9
1425777_at	-0.3	0.812252	Cacnb1	calcium channel, voltage-dependent, beta 1 subunit
1434785_at	-0.3	0.812252	Cacng5	calcium channel, voltage-dependent, gamma subunit 5
1451896_a_at	-0.3	0.812252	Cherp	calcium homeostasis endoplasmic reticulum protein
1423233_at	-0.3	0.812252	Cebpd	CCAAT/enhancer binding protein (C/EBP), delta
1455437_at	-0.3	0.812252	BC033915	cDNA sequence BC033915
1458104_a_at	-0.3	0.812252	BC038167	cDNA sequence BC038167
1452832_s_at	-0.3	0.812252	Cds2	CDP-diacylglycerol synthase (phosphatidate cytidylyltransferase) 2
1423286_at	-0.3	0.812252	Cbln1	cerebellin 1 precursor protein
1429290_at	-0.3	0.812252	Cbx6	chromobox homolog 6
1436095_at	-0.3	0.812252	Chd5	chromodomain helicase DNA binding protein 5
1418149_at	-0.3	0.812252	Chga	chromogranin A
1436236_x_at	-0.3	0.812252	Cotl1	coactosin-like 1 (Dictyostelium)
1436838_x_at	-0.3	0.812252	Cotl1	coactosin-like 1 (Dictyostelium)
1454795_at	-0.3	0.812252	Cobll1	Cobl-like 1
1420522_at	-0.3	0.812252	2610529H08Rik	coiled-coil domain containing 50
1428311_at	-0.3	0.812252	2810012H18Rik	coiled-coil domain containing 6
1448289_at	-0.3	0.812252	Crmp1	collapsin response mediator protein 1
1437146_x_at	-0.3	0.812252	Coro7	coronin 7
1434326_x_at	-0.3	0.812252	Coro2b	coronin, actin binding protein, 2B
1434476_at	-0.3	0.812252	Mect1	CREB regulated transcription coactivator 1
1451447_at	-0.3	0.812252	Cuedc1	CUE domain containing 1
1448960_at	-0.3	0.812252	Cxxc5	CXXC finger 5
1425822_a_at	-0.3	0.812252	Dtx1	deltex 1 homolog (Drosophila)
1436181_at	-0.3	0.812252	Ddef2	development and differentiation enhancing factor 2
1416552_at	-0.3	0.812252	Dppa5	developmental pluripotency associated 5
1435404_at	-0.3	0.812252	Disp2	dispatched homolog 2 (Drosophila)
1449470_at	-0.3	0.812252	Dlx1	distal-less homeobox 1
1440797_at	-0.3	0.812252	2900009C24Rik	Dlx6 opposite strand transcript 2
1428533_at	-0.3	0.812252	D1Bwg0212e	DNA segment, Chr 1, Brigham & Women's Genetics 0212 expressed
1415753_at	-0.3	0.812252	D10Bwg1364e	DNA segment, Chr 10, Brigham & Women's Genetics 1364 expressed
1447521_x_at	-0.3	0.812252	D15Wsu169e	DNA segment, Chr 15, Wayne State University 169, expressed
1418714_at	-0.3	0.812252	Dusp8	dual specificity phosphatase 8
1416648_at	-0.3	0.812252	Dnchc1	dynein cytoplasmic 1 heavy chain 1
1417065_at	-0.3	0.812252	Egr1	early growth response 1
1437119_at	-0.3	0.812252	Ern1	endoplasmic reticulum (ER) to nucleus signalling 1
1437908_a_at	-0.3	0.812252	1200007D18Rik	endoplasmic reticulum-golgi intermediate compartment (ERGIC) 1
1435561_at	-0.3	0.812252	Erf	Ets2 repressor factor
1418062_at	-0.3	0.812252	Eef1a2	eukaryotic translation elongation factor 1 alpha 2
1440156_s_at	-0.3	0.812252	AI851523	expressed sequence AI851523
1452150_at	-0.3	0.812252	AU040320	expressed sequence AU040320
1434309_at	-0.3	0.812252	Fntb	farnesyltransferase, CAAX box, beta
1452828_at	-0.3	0.812252	Fbxo21	F-box protein 21
1435189_at	-0.3	0.812252	Frmpd1	FERM and PDZ domain containing 1
1429991_at	-0.3	0.812252	3110069A13Rik	Fez family zinc finger 1
1433833_at	-0.3	0.812252	Fndc3b	fibronectin type III domain containing 3B
1416044_at	-0.3	0.812252	Fliih	flightless I homolog (Drosophila)
1416983_s_at	-0.3	0.812252	Foxo1	forkhead box O1
1437247_at	-0.3	0.812252	Fosl2	fos-like antigen 2
1437284_at	-0.3	0.812252	Fzd1	frizzled homolog 1 (Drosophila)
1456833_at	-0.3	0.812252	Gpr17	G protein-coupled receptor 17
1451094_at	-0.3	0.812252	Ggtl3	gamma-glutamyltransferase-like 3
1423992_at	-0.3	0.812252	BC031407	GATA zinc finger domain containing 2A
1455714_at	-0.3	0.812252	Gm691	gene model 691, (NCBI)
1455476_a_at	-0.3	0.812252	Gse1	genetic suppressor element 1
1418784_at	-0.3	0.812252	Grik5	glutamate receptor, ionotropic, kainate 5 (gamma 2)
1460554_s_at	-0.3	0.812252	Glg1	golgi apparatus protein 1
1450623_at	-0.3	0.812252	Gnb2	guanine nucleotide binding protein, beta 2
1422943_a_at	-0.3	0.812252	Hspb1	heat shock protein 1
1434736_at	-0.3	0.812252	Hlf	hepatic leukemia factor
1433890_a_at	-0.3	0.812252	Bat3	HLA-B-associated transcript 3
1425983_x_at	-0.3	0.812252	Hipk2	homeodomain interacting protein kinase 2
1416997_a_at	-0.3	0.812252	Hap1	huntingtin-associated protein 1
1438441_at	-0.3	0.812252	Id4	inhibitor of DNA binding 4
1426733_at	-0.3	0.812252	Itpk1	inositol 1,3,4-triphosphate 5/6 kinase
1421399_at	-0.3	0.812252	Insm1	insulinoma-associated 1
1448668_a_at	-0.3	0.812252	Irak1	interleukin-1 receptor-associated kinase 1
1436579_s_at	-0.3	0.812252	Itsn1	intersectin 1 (SH3 domain protein 1A)
1452919_a_at	-0.3	0.812252	1700012G19Rik	jagged 2
1418161_at	-0.3	0.812252	Jph3	junctophilin 3
1450108_at	-0.3	0.812252	C630002N23Rik	kinesin family member 1A
1418214_at	-0.3	0.812252	Klc2	kinesin light chain 2
1452812_at	-0.3	0.812252	Lphn1	latrophilin 1
1426409_at	-0.3	0.812252	Lzts2	leucine zipper, putative tumor suppressor 2
1418288_at	-0.3	0.812252	Lpin1	lipin 1
1435666_at	-0.3	0.812252	Mast3	microtubule associated serine/threonine kinase 3
1454732_at	-0.3	0.812252	Bpy2ip1	microtubule-associated protein 1S
1422550_a_at	-0.3	0.812252	Mtap6	microtubule-associated protein 6
1424040_at	-0.3	0.812252	BC019977	microtubule-associated protein 7 domain containing 1
1424862_s_at	-0.3	0.812252	Zzank1	mindbomb homolog 2 (Drosophila)
1418785_at	-0.3	0.812252	Mapk8ip2	mitogen-activated protein kinase 8 interacting protein 2
1460586_at	-0.3	0.812252	Egfl4	multiple EGF-like-domains 8
1427283_at	-0.3	0.812252	Mll	myeloid/lymphoid or mixed-lineage leukemia 1
1434640_at	-0.3	0.812252	Nrsn2	neurensin 2
1424203_at	-0.3	0.812252	Ncln	nicalin homolog (zebrafish)
1427886_at	-0.3	0.812252	Pom121	nuclear pore membrane protein 121
1434515_at	-0.3	0.812252	Ncoa1	nuclear receptor coactivator 1
1435233_at	-0.3	0.812252	Ncoa2	nuclear receptor coactivator 2
1451589_at	-0.3	0.812252	Gats	opposite strand transcription unit to Stag3
1453804_a_at	-0.3	0.812252	Orc4l	origin recognition complex, subunit 4-like (S. cerevisiae)
1418302_at	-0.3	0.812252	Ppt2	palmitoyl-protein thioesterase 2
1418746_at	-0.3	0.812252	MGI:1930773	paroxysmal nonkinesiogenic dyskinesia
1417959_at	-0.3	0.812252	Pdlim7	PDZ and LIM domain 7
1424078_s_at	-0.3	0.812252	Pex6	peroxisomal biogenesis factor 6
1448908_at	-0.3	0.812252	Ppap2b	phosphatidic acid phosphatase type 2B
1433429_at	-0.3	0.812252	Pigs	phosphatidylinositol glycan anchor biosynthesis, class S
1454892_at	-0.3	0.812252	Pitpnb	phosphatidylinositol transfer protein, beta
1439618_at	-0.3	0.812252	Pde10a	phosphodiesterase 10A
1455622_at	-0.3	0.812252	Podxl2	podocalyxin-like 2
1437377_a_at	-0.3	0.812252	Polrmt	polymerase (RNA) mitochondrial (DNA directed)
1429209_at	-0.3	0.812252	Col23a1	procollagen, type XXIII, alpha 1
1459124_at	-0.3	0.812252	Pcsk5	proprotein convertase subtilisin/kexin type 5
1449380_at	-0.3	0.812252	Pacsin1	protein kinase C and casein kinase substrate in neurons 1
1421138_a_at	-0.3	0.812252	Pkib	protein kinase inhibitor beta, cAMP dependent, testis specific
1435056_x_at	-0.3	0.812252	Pofut2	protein O-fucosyltransferase 2
1434895_s_at	-0.3	0.812252	Ppp1r13b	protein phosphatase 1, regulatory (inhibitor) subunit 13B
1438174_x_at	-0.3	0.812252	Ppp2r1a	protein phosphatase 2 (formerly 2A), regulatory subunit A (PR 65), alpha isoform
1420842_at	-0.3	0.812252	Ptprf	protein tyrosine phosphatase, receptor type, F
1426794_at	-0.3	0.812252	Ptprs	protein tyrosine phosphatase, receptor type, S
1425563_s_at	-0.3	0.812252	Pcdh10	protocadherin 10
1419512_at	-0.3	0.812252	2610317D23Rik	PRP40 pre-mRNA processing factor 40 homolog B (yeast)
1428696_at	-0.3	0.812252	2310015N21Rik	raftlin lipid raft linker 1
1417248_at	-0.3	0.812252	Ralbp1	ralA binding protein 1
1436931_at	-0.3	0.812252	Rfx4	regulatory factor X, 4 (influences HLA class II expression)
1428429_at	-0.3	0.812252	Rgmb	RGM domain family, member B
1433682_at	-0.3	0.812252	Arhgef17	Rho guanine nucleotide exchange factor (GEF) 17
1418553_at	-0.3	0.812252	Arhgef18	rho/rac guanine nucleotide exchange factor (GEF) 18
1417542_at	-0.3	0.812252	Rps6ka2	ribosomal protein S6 kinase, polypeptide 2
1427509_at	-0.3	0.812252	0610007P22Rik	RIKEN cDNA 0610007P22 gene
1452961_at	-0.3	0.812252	1200009O22Rik	RIKEN cDNA 1200009O22 gene
1452859_at	-0.3	0.812252	1200016B10Rik	RIKEN cDNA 1200016B10 gene
1423425_at	-0.3	0.812252	1300012G16Rik	RIKEN cDNA 1300012G16 gene
1452745_at	-0.3	0.812252	1810044A24Rik	RIKEN cDNA 1810044A24 gene
1427295_at	-0.3	0.812252	1810073N04Rik	RIKEN cDNA 1810073N04 gene
1435238_x_at	-0.3	0.812252	2310009A05Rik	RIKEN cDNA 2310009A05 gene
1428910_at	-0.3	0.812252	2310022B05Rik	RIKEN cDNA 2310022B05 gene
1455389_s_at	-0.3	0.812252	2310051F07Rik	RIKEN cDNA 2310051F07 gene
1424239_at	-0.3	0.812252	2310066E14Rik	RIKEN cDNA 2310066E14 gene
1452760_at	-0.3	0.812252	2510012J08Rik	RIKEN cDNA 2510012J08 gene
1428122_s_at	-0.3	0.812252	2610528K11Rik	RIKEN cDNA 2610528K11 gene
1437532_at	-0.3	0.812252	MGI:1344349	RIKEN cDNA 2810055G22 gene
1436231_at	-0.3	0.812252	2900052N01Rik	RIKEN cDNA 2900052N01 gene
1419118_at	-0.3	0.812252	2900093B09Rik	RIKEN cDNA 2900093B09 gene
1453558_at	-0.3	0.812252	4930504H06Rik	RIKEN cDNA 4930504H06 gene
1453768_a_at	-0.3	0.812252	5430432M24Rik	RIKEN cDNA 5430432M24 gene
1453015_at	-0.3	0.812252	5830471E12Rik	RIKEN cDNA 5830471E12 gene
1420630_at	-0.3	0.812252	8430419L09Rik	RIKEN cDNA 8430419L09 gene
1426812_a_at	-0.3	0.812252	9130404D14Rik	RIKEN cDNA 9130404D14 gene
1428535_at	-0.3	0.812252	1110056P05Rik	RIKEN cDNA 9430020K01 gene
1444107_at	-0.3	0.812252	9430029N19Rik	RIKEN cDNA 9430029N19 gene
1434645_at	-0.3	0.812252	C530008M17Rik	RIKEN cDNA C530008M17 gene
1423532_at	-0.3	0.812252	Rnf44	ring finger protein 44
1416928_at	-0.3	0.812252	Rbm12	RNA binding motif protein 12
1431137_at	-0.3	0.812252	Rusc1	RUN and SH3 domain containing 1
1438688_at	-0.3	0.812252	Srrm2	serine/arginine repetitive matrix 2
1418255_s_at	-0.3	0.812252	Srf	serum response factor
1451190_a_at	-0.3	0.812252	Sbk1	SH3-binding kinase 1
1428857_at	-0.3	0.812252	2610304F09Rik	Sin3A associated protein, 130kDa
1431896_at	-0.3	0.812252	4930447C04Rik	Six6 opposite strand transcript 1
1426373_at	-0.3	0.812252	Ski	Sloan-Kettering viral oncogene homolog
1436703_x_at	-0.3	0.812252	Snapc2	small nuclear RNA activating complex, polypeptide 2
1451674_at	-0.3	0.812252	Slc12a5	solute carrier family 12, member 5
1448209_a_at	-0.3	0.812252	Slc22a17	solute carrier family 22 (organic cation transporter), member 17
1436137_at	-0.3	0.812252	Slc6a17	solute carrier family 6 (neurotransmitter transporter), member 17
1417954_at	-0.3	0.812252	Sst	somatostatin
1454667_at	-0.3	0.812252	Snx8	sorting nexin 8
1424268_at	-0.3	0.812252	Smox	spermine oxidase
1425118_at	-0.3	0.812252	Spire2	spire homolog 2 (Drosophila)
1426744_at	-0.3	0.812252	Srebf2	sterol regulatory element binding factor 2
1447624_s_at	-0.3	0.812252	4933409N07Rik	storkhead box 2
1450027_at	-0.3	0.812252	Sdc3	syndecan 3
1435385_at	-0.3	0.812252	Sdccag33l	teashirt zinc finger family member 2
1428197_at	-0.3	0.812252	9430079M16Rik	tetraspanin 9
1449520_at	-0.3	0.812252	AI428795	tetratricopeptide repeat domain 28
1443952_at	-0.3	0.812252	Thra	thyroid hormone receptor alpha
1423176_at	-0.3	0.812252	Tob1	transducer of ErbB-2.1
1416532_at	-0.3	0.812252	Trrap	transformation/transcription domain-associated protein
1454741_s_at	-0.3	0.812252	AW547186	transmembrane protein 164
1415869_a_at	-0.3	0.812252	Trim28	tripartite motif protein 28
1449318_at	-0.3	0.812252	Tubg2	tubulin, gamma 1
1417168_a_at	-0.3	0.812252	Usp2	ubiquitin specific peptidase 2
1433832_at	-0.3	0.812252	B230369L08Rik	unc-84 homolog B (C. elegans)
1455882_x_at	-0.3	0.812252	A930041G11Rik	von Willebrand factor C domain containing 2
1415770_at	-0.3	0.812252	Wdr6	WD repeat domain 6
1435672_at	-0.3	0.812252	3830612M24	xylosyltransferase 1
1422569_at	-0.3	0.812252	Yy1	YY1 transcription factor
1430558_at	-0.3	0.812252	Zfp318	zinc finger protein 318
1428564_at	-0.3	0.812252	Zfp579	zinc finger protein 579
1440817_x_at	-0.3	0.812252	G630024C07Rik	zinc finger protein 771
1418170_a_at	-0.3	0.812252	Zcchc14	zinc finger, CCHC domain containing 14
1435740_at	-0.3	0.812252	Rai17	zinc finger, MIZ-type containing 1
1434967_at	-0.3	0.812252	Zswim6	zinc finger, SWIM domain containing 6
1457054_a_at	-0.3	0.812252	D130020L05Rik	RIKEN cDNA D130020L05 gene
1460724_at	-0.4	0.757858	Ap2a1	adaptor protein complex AP-2, alpha 1 subunit
1421960_at	-0.4	0.757858	Adcy3	adenylate cyclase 3
1435778_at	-0.4	0.757858	3010027A04Rik	ankyrin repeat domain 11
1431554_a_at	-0.4	0.757858	Anxa9	annexin A9
1448709_at	-0.4	0.757858	Arid1a	AT rich interactive domain 1A (Swi1 like)
1417632_at	-0.4	0.757858	Atp6v0a1	ATPase, H+ transporting, lysosomal V0 subunit A1
1436845_at	-0.4	0.757858	Axin2	axin2
1422452_at	-0.4	0.757858	Bag3	Bcl2-associated athanogene 3
1425656_a_at	-0.4	0.757858	Baiap2	brain-specific angiogenesis inhibitor 1-associated protein 2
1450711_at	-0.4	0.757858	Brd4	bromodomain containing 4
1452462_a_at	-0.4	0.757858	Banp	Btg3 associated nuclear protein
1417050_at	-0.4	0.757858	C1qtnf4	C1q and tumor necrosis factor related protein 4
1436030_at	-0.4	0.757858	B430218L07Rik	cache domain containing 1
1435336_at	-0.4	0.757858	Celsr2	cadherin EGF LAG seven-pass G-type receptor 2
1421860_at	-0.4	0.757858	Clstn1	calsyntenin 1
1418094_s_at	-0.4	0.757858	Car4	carbonic anhydrase 4
1455082_at	-0.4	0.757858	Cblb	Casitas B-lineage lymphoma b
1458466_at	-0.4	0.757858	Ppgb	cathepsin A
1455509_at	-0.4	0.757858	D230024G13Rik	cDNA sequence AB182283
1437868_at	-0.4	0.757858	BC023892	cDNA sequence BC023892
1435087_at	-0.4	0.757858	BC039093	cDNA sequence BC039093
1415803_at	-0.4	0.757858	Cx3cl1	chemokine (C-X3-C motif) ligand 1
1451295_a_at	-0.4	0.757858	Chd4	chromodomain helicase DNA binding protein 4
1417039_a_at	-0.4	0.757858	Cul7	cullin 7
1416039_x_at	-0.4	0.757858	Cyr61	cysteine rich protein 61
1459885_s_at	-0.4	0.757858	Cox7c	cytochrome c oxidase, subunit VIIc
1415994_at	-0.4	0.757858	Cyp2e1	cytochrome P450, family 2, subfamily e, polypeptide 1
1438853_x_at	-0.4	0.757858	Ddx54	DEAD (Asp-Glu-Ala-Asp) box polypeptide 54
1460205_at	-0.4	0.757858	6720485C15Rik	dephospho-CoA kinase domain containing
1449290_at	-0.4	0.757858	Dpysl5	dihydropyrimidinase-like 5
1415797_at	-0.4	0.757858	Ddr1	discoidin domain receptor family, member 1
1455548_at	-0.4	0.757858	Dlgap4	discs, large homolog-associated protein 4 (Drosophila)
1456481_at	-0.4	0.757858	D9Ertd280e	DNA segment, Chr 9, ERATO Doi 280, expressed
1450436_s_at	-0.4	0.757858	Dnajb5	DnaJ (Hsp40) homolog, subfamily B, member 5
1433494_at	-0.4	0.757858	Dos	downstream of Stk11
1435414_s_at	-0.4	0.757858	Dctn1	dynactin 1
1426778_at	-0.4	0.757858	Dag1	dystroglycan 1
1457882_at	-0.4	0.757858	Etaa1	Ewing's tumor-associated antigen 1
1460170_at	-0.4	0.757858	Ext2	exostoses (multiple) 2
1434703_at	-0.4	0.757858	Extl3	exostoses (multiple)-like 3
1436489_x_at	-0.4	0.757858	C85492	expressed sequence C85492
1423828_at	-0.4	0.757858	Fasn	fatty acid synthase
1417969_at	-0.4	0.757858	Fbxo31	F-box protein 31
1419451_at	-0.4	0.757858	Fzr1	fizzy/cell division cycle 20 related 1 (Drosophila)
1416125_at	-0.4	0.757858	Fkbp5	FK506 binding protein 5
1449240_at	-0.4	0.757858	MGI:1333876	G substrate
1439308_at	-0.4	0.757858	1700083M11Rik	glutamic-oxaloacetic transaminase 1-like 1
1418549_at	-0.4	0.757858	Cga	glycoprotein hormones, alpha subunit
1449144_at	-0.4	0.757858	Gna11	guanine nucleotide binding protein, alpha 11
1416746_at	-0.4	0.757858	H2afx	H2A histone family, member X
1452388_at	-0.4	0.757858	Hspa1a	heat shock protein 1A
1420901_a_at	-0.4	0.757858	Hk1	hexokinase 1
1421972_s_at	-0.4	0.757858	Hcfc1	host cell factor C1
1455271_at	-0.4	0.757858	1810020C19Rik	hypothetical protein LOC620695
1450814_a_at	-0.4	0.757858	Ipo4	importin 4
1452982_at	-0.4	0.757858	A330103N21Rik	insulin-like growth factor I receptor
1451252_at	-0.4	0.757858	Irf2bp1	interferon regulatory factor 2 binding protein 1
1456610_at	-0.4	0.757858	Jmjd3	jumonji domain containing 3
1455543_at	-0.4	0.757858	Klhl18	kelch-like 18 (Drosophila)
1448169_at	-0.4	0.757858	Krt1-18	keratin 18
1455182_at	-0.4	0.757858	Kif1b	kinesin family member 1B
1432543_a_at	-0.4	0.757858	Klf13	Kruppel-like factor 13
1428244_at	-0.4	0.757858	3110040D16Rik	La ribonucleoprotein domain family, member 1
1455018_at	-0.4	0.757858	Lmtk2	lemur tyrosine kinase 2
1451066_at	-0.4	0.757858	5730589L02Rik	leukocyte receptor cluster (LRC) member 4
1420183_at	-0.4	0.757858	Lor	loricrin
1448655_at	-0.4	0.757858	Lrp1	low density lipoprotein receptor-related protein 1
1429005_at	-0.4	0.757858	Mfhas1	malignant fibrous histiocytoma amplified sequence 1
1417217_at	-0.4	0.757858	Magel2	melanoma antigen, family L, 2
1449188_at	-0.4	0.757858	Midn	midnolin
1416437_a_at	-0.4	0.757858	Mapk8ip3	mitogen-activated protein kinase 8 interacting protein 3
1451592_at	-0.4	0.757858	MGI:2446472	Myb protein P42POP
1460601_at	-0.4	0.757858	Myrip	myosin VIIA and Rab interacting protein
1417472_at	-0.4	0.757858	Myh9	myosin, heavy polypeptide 9, non-muscle
1438193_at	-0.4	0.757858	Nrxn3	neurexin III
1448428_at	-0.4	0.757858	Nbl1	neuroblastoma, suppression of tumorigenicity 1
1416853_at	-0.4	0.757858	Ncdn	neurochondrin
1422130_at	-0.4	0.757858	Nptx1	neuronal pentraxin 1
1418570_at	-0.4	0.757858	Ncstn	nicastrin
1418634_at	-0.4	0.757858	Notch1	Notch gene homolog 1 (Drosophila)
1448893_at	-0.4	0.757858	Ncor2	nuclear receptor co-repressor 2
1434530_at	-0.4	0.757858	Odz4	odd Oz/ten-m homolog 4 (Drosophila)
1433768_at	-0.4	0.757858	2410003B16Rik	palladin, cytoskeletal associated protein
1438672_at	-0.4	0.757858	Parvb	parvin, beta
1424027_at	-0.4	0.757858	Pxn	paxillin
1434924_at	-0.4	0.757858	Phf2	PHD finger protein 2
1438155_x_at	-0.4	0.757858	Pigo	phosphatidylinositol glycan anchor biosynthesis, class O
1424467_at	-0.4	0.757858	Phldb1	pleckstrin homology-like domain, family B, member 1
1449544_a_at	-0.4	0.757858	Kcnh2	potassium voltage-gated channel, subfamily H (eag-related), member 2
1448155_at	-0.4	0.757858	Pdcd6ip	programmed cell death 6 interacting protein
1438058_s_at	-0.4	0.757858	Ptov1	prostate tumor over expressed gene 1
1416339_a_at	-0.4	0.757858	Prkcsh	protein kinase C substrate 80K-H
1424584_a_at	-0.4	0.757858	Ranbp10	RAN binding protein 10
1424386_at	-0.4	0.757858	BC020184	receptor accessory protein 2
1452226_at	-0.4	0.757858	2610510H01Rik	regulator of chromosome condensation 2
1428538_s_at	-0.4	0.757858	Rarres2	retinoic acid receptor responder (tazarotene induced) 2
1438241_at	-0.4	0.757858	Rgma	RGM domain family, member A
1436187_at	-0.4	0.757858	1110054M08Rik	RIKEN cDNA 1110054M08 gene
1428705_at	-0.4	0.757858	1700007K13Rik	RIKEN cDNA 1700007K13 gene
1443671_x_at	-0.4	0.757858	2010001J22Rik	RIKEN cDNA 2010001J22 gene
1449304_at	-0.4	0.757858	2310061J03Rik	RIKEN cDNA 2310061J03 gene
1427980_at	-0.4	0.757858	4933407C03Rik	RIKEN cDNA 4933407C03 gene
1440316_at	-0.4	0.757858	6430526N21Rik	RIKEN cDNA 6430526N21 gene
1454589_at	-0.4	0.757858	9430006E15Rik	RIKEN cDNA 9430006E15 gene
1442175_at	-0.4	0.757858	C030027H14Rik	RIKEN cDNA C030027H14 gene
1447725_at	-0.4	0.757858	C030034E14Rik	RIKEN cDNA C030034E14 gene
1433797_at	-0.4	0.757858	E130309D02Rik	RIKEN cDNA E130309D02 gene
1437627_at	-0.4	0.757858	Rkhd1	ring finger (C3HC4 type) and KH domain containing 1
1424764_at	-0.4	0.757858	Sez6l	seizure related 6 homolog like
1423983_at	-0.4	0.757858	Sez6l2	seizure related 6 homolog like 2
1427674_a_at	-0.4	0.757858	Sez6	seizure related gene 6
1420824_at	-0.4	0.757858	Sema4d	sema domain, immunoglobulin domain (Ig), transmembrane domain (TM) and short cytoplasmic domain, (semaphorin) 4D
1417038_at	-0.4	0.757858	Sept9	septin 9
1451935_a_at	-0.4	0.757858	Spint2	serine protease inhibitor, Kunitz type 2
1440836_at	-0.4	0.757858	BC035291	SET domain containing 1B
1450628_at	-0.4	0.757858	Slc2a8	solute carrier family 2, (facilitated glucose transporter), member 8
1418326_at	-0.4	0.757858	Slc7a5	solute carrier family 7 (cationic amino acid transporter, y+ system), member 5
1419329_at	-0.4	0.757858	Sh3d4	sorbin and SH3 domain containing 3
1455546_s_at	-0.4	0.757858	Sf3a2	splicing factor 3a, subunit 2
1434403_at	-0.4	0.757858	Spred2	sprouty-related, EVH1 domain containing 2
1438729_at	-0.4	0.757858	Sox11	SRY-box containing gene 11
1416967_at	-0.4	0.757858	Sox2	SRY-box containing gene 2
1451538_at	-0.4	0.757858	Sox9	SRY-box containing gene 9
1460034_at	-0.4	0.757858	BC042901	sterile alpha motif domain containing 4B
1426690_a_at	-0.4	0.757858	Srebf1	sterol regulatory element binding factor 1
1416045_a_at	-0.4	0.757858	Smarcb1	SWI/SNF related, matrix associated, actin dependent regulator of chromatin, subfamily b, member 1
1423416_at	-0.4	0.757858	Smarcc1	SWI/SNF related, matrix associated, actin dependent regulator of chromatin, subfamily c, member 1
1435763_at	-0.4	0.757858	Tbc1d16	TBC1 domain family, member 16
1448029_at	-0.4	0.757858	Tbx3	T-box 3
1448907_at	-0.4	0.757858	Thop1	thimet oligopeptidase 1
1429428_at	-0.4	0.757858	Tcf7l2	transcription factor 7-like 2, T-cell specific, HMG-box
1419655_at	-0.4	0.757858	Tle3	transducin-like enhancer of split 3, homolog of Drosophila E(spl)
1416845_at	-0.4	0.757858	Hspa5bp1	transmembrane protein 132A
1450021_at	-0.4	0.757858	Ubqln2	ubiquilin 2
1453355_at	-0.4	0.757858	1810073P09Rik	WNK lysine deficient protein kinase 2
1415799_at	-0.4	0.757858	Wbp11	WW domain binding protein 11
1435802_at	-0.4	0.757858	Gm157	zinc finger and BTB domain containing 45
1455638_at	-0.4	0.757858	Zfp319	zinc finger protein 319
1450644_at	-0.4	0.757858	Zfp36l1	zinc finger protein 36, C3H type-like 1
1434128_a_at	-0.4	0.757858	Zfp574	zinc finger protein 574
1429541_at	-0.4	0.757858	2810407L07Rik	zinc finger protein 777
1451189_at	-0.4	0.757858	Zswim1	zinc finger, SWIM domain containing 1
1417158_at	-0.4	0.757858	BC003332	ZXD family zinc finger C
1424130_a_at	-0.4	0.757858	2310075E07Rik	RIKEN cDNA 2310075E07 gene
1418382_at	-0.5	0.707107	AB023957	adenomatosis polyposis coli down-regulated 1
1450799_at	-0.5	0.707107	Adcyap1r1	adenylate cyclase activating polypeptide 1 receptor 1
1424877_a_at	-0.5	0.707107	Alad	aminolevulinate, delta-, dehydratase
1434507_at	-0.5	0.707107	Npepl1	aminopeptidase-like 1
1416239_at	-0.5	0.707107	Ass1	argininosuccinate synthetase 1
1427481_a_at	-0.5	0.707107	Atp1a3	ATPase, Na+/K+ transporting, alpha 3 polypeptide
1435558_at	-0.5	0.707107	Bai2	brain-specific angiogenesis inhibitor 2
1439388_s_at	-0.5	0.707107	Bcar1	breast cancer anti-estrogen resistance 1
1421267_a_at	-0.5	0.707107	Cited2	Cbp/p300-interacting transactivator, with Glu/Asp-rich carboxy-terminal domain, 2
1456838_at	-0.5	0.707107	AI851712	cDNA sequence BC072620
1420483_at	-0.5	0.707107	Cnnm3	cyclin M3
1427754_a_at	-0.5	0.707107	Dnm1	dynamin 1
1418059_at	-0.5	0.707107	Eltd1	EGF, latrophilin seven transmembrane domain containing 1
1417271_a_at	-0.5	0.707107	Eng	endoglin
1460356_at	-0.5	0.707107	Esam1	endothelial cell-specific adhesion molecule
1423695_at	-0.5	0.707107	9530090G24Rik	ER degradation enhancer, mannosidase alpha-like 2
1421090_at	-0.5	0.707107	Epb4.1l1	erythrocyte protein band 4.1-like 1
1418635_at	-0.5	0.707107	Etv3	ets variant gene 3
1439743_at	-0.5	0.707107	AW048948	expressed sequence AW048948
1442724_at	-0.5	0.707107	AW060763	expressed sequence AW060763
1425911_a_at	-0.5	0.707107	Fgfr1	fibroblast growth factor receptor 1
1429719_at	-0.5	0.707107	Foxp4	forkhead box P4
1455604_at	-0.5	0.707107	Fzd5	frizzled homolog 5 (Drosophila)
1459917_at	-0.5	0.707107	Ggnbp2	gametogenetin binding protein 2
1436047_at	-0.5	0.707107	Gm672	gene model 672, (NCBI)
1443995_at	-0.5	0.707107	Gm9	gene model 9, (NCBI)
1457299_at	-0.5	0.707107	Grm4	glutamate receptor, metabotropic 4
1426943_at	-0.5	0.707107	1110015K06Rik	integrator complex subunit 1
1426906_at	-0.5	0.707107	Ifi203	interferon activated gene 205
1456767_at	-0.5	0.707107	Lrfn3	leucine rich repeat and fibronectin type III domain containing 3
1433469_at	-0.5	0.707107	Lrrn2	leucine rich repeat protein 2, neuronal
1460249_at	-0.5	0.707107	Lnx2	ligand of numb-protein X 2
1416836_at	-0.5	0.707107	Lrp10	low-density lipoprotein receptor-related protein 10
1449789_x_at	-0.5	0.707107	Ly6g6c	lymphocyte antigen 6 complex, locus G6C
1415952_at	-0.5	0.707107	Mark2	MAP/microtubule affinity-regulating kinase 2
1448383_at	-0.5	0.707107	Mmp14	matrix metallopeptidase 14 (membrane-inserted)
1454731_at	-0.5	0.707107	Myo10	myosin X
1445532_at	-0.5	0.707107	C230040D10Rik	myosin XVI
1427868_x_at	-0.5	0.707107	Myh1	myosin, heavy polypeptide 1, skeletal muscle, adult
1455143_at	-0.5	0.707107	Nlgn2	neuroligin 2
1416903_at	-0.5	0.707107	Nucb1	nucleobindin 1
1428355_at	-0.5	0.707107	Osbp2	oxysterol binding protein 2
1416933_at	-0.5	0.707107	Por	P450 (cytochrome) oxidoreductase
1443141_at	-0.5	0.707107	Ppt1	palmitoyl-protein thioesterase 1
1419835_s_at	-0.5	0.707107	Plec1	plectin 1
1416048_at	-0.5	0.707107	Phc2	polyhomeotic-like 2 (Drosophila)
1425042_s_at	-0.5	0.707107	4930563C04Rik	proline, glutamic acid and leucine rich protein 1
1416588_at	-0.5	0.707107	Ptprn	protein tyrosine phosphatase, receptor type, N
1447825_x_at	-0.5	0.707107	Pcdh8	protocadherin 8
1422562_at	-0.5	0.707107	Rrad	Ras-related associated with diabetes
1425565_at	-0.5	0.707107	Rest	RE1-silencing transcription factor
1426444_at	-0.5	0.707107	Rhbdl7	rhomboid domain containing 2
1430055_at	-0.5	0.707107	1700080G18Rik	RIKEN cDNA 1700080G18 gene
1458583_at	-0.5	0.707107	1700123O12Rik	RIKEN cDNA 1700123O12 gene
1424726_at	-0.5	0.707107	BC014685	RIKEN cDNA 2500002L14 gene
1430977_at	-0.5	0.707107	A930021C24Rik	RIKEN cDNA A930021C24 gene
1439881_at	-0.5	0.707107	C030013E06Rik	RIKEN cDNA C030013E06 gene
1436387_at	-0.5	0.707107	C330006P03Rik	RIKEN cDNA C330006P03 gene
1455178_at	-0.5	0.707107	Rutbc1	RUN and TBC1 domain containing 1
1427523_at	-0.5	0.707107	Six3	sine oculis-related homeobox 3 homolog (Drosophila)
1419766_at	-0.5	0.707107	Snf1lk	SNF1-like kinase
1445305_at	-0.5	0.707107	2410193C02Rik	solute carrier family 10 (sodium/bile acid cotransporter family), member 7
1426600_at	-0.5	0.707107	Slc2a1	solute carrier family 2 (facilitated glucose transporter), member 1
1422756_at	-0.5	0.707107	Viaat	solute carrier family 32 (GABA vesicular transporter), member 1
1435026_at	-0.5	0.707107	Spock2	sparc/osteonectin, cwcv and kazal-like domains proteoglycan 2
1424619_at	-0.5	0.707107	Sf3b4	splicing factor 3b, subunit 4
1441761_at	-0.5	0.707107	Tgn	src-like adaptor
1420377_at	-0.5	0.707107	St8sia2	ST8 alpha-N-acetyl-neuraminide alpha-2,8-sialyltransferase 2
1430388_a_at	-0.5	0.707107	Sulf2	sulfatase 2
1422085_at	-0.5	0.707107	Tbx19	T-box 19
1418756_at	-0.5	0.707107	Trh	thyrotropin releasing hormone
1448667_x_at	-0.5	0.707107	Tob2	transducer of ERBB2, 2
1459210_at	-0.5	0.707107	B130017P16Rik	transmembrane protein 108
1448396_at	-0.5	0.707107	D1Bwg0491e	transmembrane protein 131
1434595_at	-0.5	0.707107	Trim9	tripartite motif protein 9
1428690_at	-0.5	0.707107	Tysnd1	trypsin domain containing 1
1435110_at	-0.5	0.707107	Unc5b	unc-5 homolog B (C. elegans)
1436094_at	-0.5	0.707107	Gm1052	VGF nerve growth factor inducible
1451671_at	-0.5	0.707107	Gorasp1	WD repeat domain 48
1420892_at	-0.5	0.707107	Wnt7b	wingless-related MMTV integration site 7B
1439163_at	-0.5	0.707107	Zbtb16	zinc finger and BTB domain containing 16
1421094_at	-0.5	0.707107	Zbtb33	zinc finger and BTB domain containing 33
1422635_at	-0.6	0.659754	Ache	acetylcholinesterase
1436870_s_at	-0.6	0.659754	AU041783	actin filament associated protein 1-like 2
1437645_at	-0.6	0.659754	Atf7	activating transcription factor 7
1418278_at	-0.6	0.659754	Apoc3	apolipoprotein C-III
1450042_at	-0.6	0.659754	Arx	aristaless related homeobox gene (Drosophila)
1424578_at	-0.6	0.659754	Arrdc1	arrestin domain containing 1
1420649_at	-0.6	0.659754	Atbf1	AT motif binding factor 1
1431210_at	-0.6	0.659754	6530406M24Rik	ATP/GTP binding protein-like 3
1452910_at	-0.6	0.659754	Bcor	Bcl6 interacting corepressor
1433653_at	-0.6	0.659754	BC029169	cDNA sequence BC029169
1434116_at	-0.6	0.659754	Cbx2	chromobox homolog 2 (Drosophila Pc class)
1439952_at	-0.6	0.659754	3110082M05Rik	DEAD (Asp-Glu-Ala-Asp) box polypeptide 23
1419491_at	-0.6	0.659754	Defb1	defensin beta 1
1448877_at	-0.6	0.659754	Dlx2	distal-less homeobox 2
1421118_a_at	-0.6	0.659754	Gpr56	G protein-coupled receptor 56
1438295_at	-0.6	0.659754	Glcci1	glucocorticoid induced transcript 1
1422313_a_at	-0.6	0.659754	Igfbp5	insulin-like growth factor binding protein 5
1432474_a_at	-0.6	0.659754	Krtcap3	keratinocyte associated protein 3
1417395_at	-0.6	0.659754	Klf4	Kruppel-like factor 4 (gut)
1455932_at	-0.6	0.659754	Mtdh	Metadherin
1439092_at	-0.6	0.659754	Nxf1	nuclear RNA export factor 1 homolog (S. cerevisiae)
1417963_at	-0.6	0.659754	Pltp	phospholipid transfer protein
1450414_at	-0.6	0.659754	Pdgfb	platelet derived growth factor, B polypeptide
1423578_at	-0.6	0.659754	Col11a2	procollagen, type XI, alpha 2
1416321_s_at	-0.6	0.659754	Prelp	proline arginine-rich end leucine-rich repeat
1452418_at	-0.6	0.659754	1200016E24Rik	RIKEN cDNA 1200016E24 gene
1446541_at	-0.6	0.659754	4930434E21Rik	RIKEN cDNA 4930434E21 gene
1458386_at	-0.6	0.659754	C030009J22Rik	RIKEN cDNA C030009J22 gene
1429169_at	-0.6	0.659754	Rbm3	RNA binding motif protein 3
1426318_at	-0.6	0.659754	Serpinb1b	serine (or cysteine) peptidase inhibitor, clade B, member 1b
1438188_x_at	-0.6	0.659754	Slc25a29	solute carrier family 25 (mitochondrial carrier, palmitoylcarnitine transporter), member 29
1443609_s_at	-0.6	0.659754	Syvn1	synovial apoptosis inhibitor 1, synoviolin
1423835_at	-0.6	0.659754	Zfp503	zinc finger protein 503
1437921_x_at	-0.6	0.659754	Zfp516	zinc finger protein 516
1420402_at	-0.7	0.615572	Atp2b2	ATPase, Ca++ transporting, plasma membrane 2
1433956_at	-0.7	0.615572	Cdh5	cadherin 5
1441855_x_at	-0.7	0.615572	Cxcl1	chemokine (C-X-C motif) ligand 1
1448792_a_at	-0.7	0.615572	Cyp2f2	cytochrome P450, family 2, subfamily f, polypeptide 2
1449939_s_at	-0.7	0.615572	Dlk1	delta-like 1 homolog (Drosophila)
1441006_at	-0.7	0.615572	2310069P03Rik	dihydrouridine synthase 4-like (S. cerevisiae)
1428834_at	-0.7	0.615572	Dusp4	dual specificity phosphatase 4
1416164_at	-0.7	0.615572	Fbln5	fibulin 5
1419428_a_at	-0.7	0.615572	Gaa	glucosidase, alpha, acid
1420471_at	-0.7	0.615572	Hcrt	hypocretin
1430311_at	-0.7	0.615572	Marcks	myristoylated alanine rich protein kinase C substrate
1454483_at	-0.7	0.615572	6330590E21Rik	NHS-like 1
1420556_at	-0.7	0.615572	Oxt	oxytocin
1416683_at	-0.7	0.615572	Plxnb2	plexin B2
1427486_at	-0.7	0.615572	Ptprb	protein tyrosine phosphatase, receptor type, B
1433104_at	-0.7	0.615572	5730412F04Rik	pseudouridine synthase 3
1426037_a_at	-0.7	0.615572	Rgs16	regulator of G-protein signaling 16
1457889_at	-0.7	0.615572	5730596K20Rik	RIKEN cDNA 5730596K20 gene
1429177_x_at	-0.7	0.615572	Sox17	SRY-box containing gene 17
1435192_at	-0.7	0.615572	Sox3	SRY-box containing gene 3
1452879_at	-0.7	0.615572	Synpo2	synaptopodin 2
1450794_at	-0.8	0.574349	Avp	arginine vasopressin
1444439_at	-0.8	0.574349	AW742481	Bri3 binding protein
1429621_at	-0.8	0.574349	2210404G23Rik	cullin-associated and neddylation-dissociated 2 (putative)
1451591_a_at	-0.8	0.574349	Efnb1	ephrin B1
1451756_at	-0.8	0.574349	Flt1	FMS-like tyrosine kinase 1
1438558_x_at	-0.8	0.574349	Foxq1	forkhead box Q1
1452318_a_at	-0.8	0.574349	Hspa1b	heat shock protein 1B
1438142_s_at	-0.8	0.574349	1700021K14Rik	inositol hexaphosphate kinase 1
1416584_at	-0.8	0.574349	Man2b2	mannosidase 2, alpha B2
1419127_at	-0.8	0.574349	Npy	neuropeptide Y
1438796_at	-0.8	0.574349	Nr4a3	nuclear receptor subfamily 4, group A, member 3
1419681_a_at	-0.8	0.574349	Prok2	prokineticin 2
1448786_at	-0.8	0.574349	1100001H23Rik	RIKEN cDNA 1100001H23 gene
1449909_at	-0.8	0.574349	2010005H15Rik	RIKEN cDNA 2010005H15 gene
1458863_at	-0.8	0.574349	6330415G19Rik	RIKEN cDNA 6330415G19 gene
1456696_x_at	-0.8	0.574349	Rmi1	RMI1, RecQ mediated genome instability 1, homolog (S. cerevisiae)
1442494_at	-0.8	0.574349	E130209G04Rik	ubiquitin protein ligase E3 component n-recognin 2
1456219_at	-0.8	0.574349	Zic5	zinc finger protein of the cerebellum 5
1435199_at	-0.9	0.535887	AI852447	adenomatosis polyposis coli 2
1416677_at	-0.9	0.535887	Apoh	apolipoprotein H
1445123_at	-0.9	0.535887	Cbx1	chromobox homolog 1 (Drosophila HP1 beta)
1417839_at	-0.9	0.535887	Cldn5	claudin 5
1441543_at	-0.9	0.535887	Eya3	eyes absent 3 homolog (Drosophila)
1458593_at	-0.9	0.535887	Fbn1	fibrillin 1
1438767_at	-0.9	0.535887	Osm	oncostatin M
1427466_at	-0.9	0.535887	Cdc91l1	phosphatidylinositol glycan anchor biosynthesis, class U
1456982_at	-0.9	0.535887	6430562O15Rik	RIKEN cDNA 6430562O15 gene
1437161_x_at	-0.9	0.535887	Rbpms	RNA binding protein gene with multiple splicing
1435370_a_at	-1	0.5	Ces3	carboxylesterase 3
1422410_at	-1	0.5	Ferd3l	Fer3-like (Drosophila)
1448890_at	-1	0.5	Klf2	Kruppel-like factor 2 (lung)
1438086_at	-1	0.5	Npy6r	neuropeptide Y receptor Y6
1434574_at	-1	0.5	9430008C03Rik	RIKEN cDNA 9430008C03 gene
1424272_at	-1	0.5	Stat3	signal transducer and activator of transcription 3
1440519_at	-1	0.5	Sp8	trans-acting transcription factor 8
1454608_x_at	-1	0.5	Ttr	transthyretin
1417109_at	-1	0.5	Lcn7	tubulointerstitial nephritis antigen-like
1457094_at	-1.1	0.466516	She	src homology 2 domain-containing transforming protein E
1428664_at	-1.1	0.466516	Vip	vasoactive intestinal polypeptide
1439627_at	-1.1	0.466516	Zic1	zinc finger protein of the cerebellum 1
1426732_at	-1.2	0.435275	Des	desmin
1441924_x_at	-1.2	0.435275	Edn3	endothelin 3
1451617_at	-1.2	0.435275	Rho	rhodopsin
1450371_at	-1.3	0.406126	Tshb	thyroid stimulating hormone, beta subunit
1439427_at	-1.4	0.378929	Cldn9	claudin 9
1424107_at	-1.5	0.353553	Kif18a	kinesin family member 18A
1421690_s_at	-1.6	0.329877	Agrp	agouti related protein
1450293_at	-1.6	0.329877	Mageb3	melanoma antigen, family B, 3
1446059_at	-1.7	0.307786	2900086E13Rik	RIKEN cDNA 2900086E13 gene
1424794_at	-1.7	0.307786	9130020G10Rik	ring finger protein 186
1419974_at	-1.7	0.307786	Scp2	sterol carrier protein 2, liver
1436835_at	-2.1	0.233258	Crk	v-crk sarcoma virus CT10 oncogene homolog (avian)
1438737_at	-2.3	0.203063	Zic3	zinc finger protein of the cerebellum 3
1459356_at	-2.7	0.153893	Dst	dystonin
1445657_at	-2.9	0.133972	AW111846	expressed sequence AW111846
1427727_x_at	-3	0.125	Psg19	pregnancy specific glycoprotein 19
1441896_x_at	-3.2	0.108819	Obfc1	oligonucleotide/oligosaccharide-binding fold containing 1
1441650_at	-3.4	0.0947323	Arhgap15	Rho GTPase activating protein 15
1427303_at	-3.5	0.0883883	Enpp3	ectonucleotide pyrophosphatase/phosphodiesterase 3
1458004_at	-3.9	0.0669858	Prrx1	paired related homeobox 1
1449844_at	-4	0.0625	Slco1a1	solute carrier organic anion transporter family, member 1a1
1420112_at	-4.3	0.0507658	Pacs1	phosphofurin acidic cluster sorting protein 1
1441504_at	-4.5	0.0441942	Gm817	gene model 817, (NCBI)
1442433_at	-4.7	0.0384733	Pcna	proliferating cell nuclear antigen
1459570_at	-5.8	0.0179484	Gpr143	G protein-coupled receptor 143
